# Supplementary material for: Whole-Transcriptome Analysis of Preadipocyte and Adipocyte and Construction of Regulatory Networks to Investigate Lipid Metabolism in Sheep
Source: Front Genet. 2021 Jul 29;12:662143. doi: 10.3389/fgene.2021.662143 (PMC8358208; doi:10.3389/fgene.2021.662143)
Supplement: Supplementary Figure 1 — Volcano map of different groups of differential RNAs. (A–C) Expression profiles of mRNAs and LncRNAs (M1 vs. P1, M2 vs. P2, M3 vs. P3). (D–F) Expression profiles of circRNAs (M1 vs. P1, M2 vs. P2, M3 vs. P3). Green points represent down-regulated RNAs; red points represent up-regulated RNAs; gray points represent not significantly expressed RNAs in the volcano plots. (G–I) Expression profiles of miRNAs (M1 vs. P1, M2 vs. P2, M3 vs. P3). Blue points represent down-regulated RNAs; yellow points represent up-regulated RNAs; gray points represent not significantly expressed RNAs in the volcano plots. X-axis: Fold change log2 ratio of RNAs. Y-axis: false discovery rate values (-log10 transformed). [file Data_Sheet_1.ZIP › Supplementary figures and tables/TableS1.xlsx]

## Sheet: Sheet1
Table S1 Primer sequences of mRNA for quantitative real-time PCR
mRNAs	Oligo	Primer sequence	Product size	GenBank No.
FoxO4	Forward Primer	5' GTCCGAGGTGGAGTCAGGTC 3'	202 bp	XM_012106873.3
	Reverse Primer	5' GCTGTTGCTGTCACCCTTGTC 3'
ACSL4	Forward Primer	5' GGAGCAGACACCCTGGATAAA 3'	235 bp	XM_027963303.1
	Reverse Primer	5' TGGTGCTCTTTGGCTTCAGTC 3'
PDK4	Forward Primer	5' GAAAACGCATGTGAAAGAACCTC 3'	198 bp	XM_004007738.4
	Reverse Primer	5' CTTTTGGTCCTCTGGGCTTTT 3'
KIF26B	Forward Primer	5' AGCAAACCCAACAGCCTCG 3'	208 bp	XM_027976327.1
	Reverse Primer	5' AGATCTGGTAGGGATACAGGGTGA 3'
PAK5	Forward Primer	5' GAGCCCATGATGCCCTTCG 3'	220 bp	XM_012188115.3
	Reverse Primer	5' AATAGCCTGCTTTGCTTTGACTC 3'
KLF9	Forward Primer	5' ATCCTCCCATCTCAAAGCCC 3'	119 bp	XM_004004321.4
	Reverse Primer	5' TTCGGTAGTGGCGAGTCAGC 3'
LPL	Forward Primer	5' AGGACACTTGCCACCTCATTC 3'	189 bp	NM_001009394.1
	Reverse Primer	5' AGCCAGTCCACCACGATGA 3'
CPT1A	Forward Primer	5' GCTAAGATCAATCGGACCCTG 3'	155 bp	NM_001009414.1
	Reverse Primer	5' CATCCAGCCGTGGTAAGACA 3'
IGF1	Forward Primer	5' CAGTCACATCCTCCTCGCA 3'	249 bp	NM_001009774.3
	Reverse Primer	5' TACATCTCCAGCCTCCTCAG 3'
GAPDH	Forward Primer	5' TCCACGGCACAGTCAAGG 3'	228 bp	NM_001190390.1
	Reverse Primer	5' CACGCCCATCACAAACAT 3'
FABP4	Forward Primer	5' GGCCAAACCCACTGTGATC 3'	201 bp	NM_001114667.1
	Reverse Primer	5' GGTTGATTTCCCATCCCAGTT 3'
