# Supplementary material for: Whole-Transcriptome Analysis of Preadipocyte and Adipocyte and Construction of Regulatory Networks to Investigate Lipid Metabolism in Sheep
Source: Front Genet. 2021 Jul 29;12:662143. doi: 10.3389/fgene.2021.662143 (PMC8358208; doi:10.3389/fgene.2021.662143)
Supplement: Supplementary Figure 1 — Volcano map of different groups of differential RNAs. (A–C) Expression profiles of mRNAs and LncRNAs (M1 vs. P1, M2 vs. P2, M3 vs. P3). (D–F) Expression profiles of circRNAs (M1 vs. P1, M2 vs. P2, M3 vs. P3). Green points represent down-regulated RNAs; red points represent up-regulated RNAs; gray points represent not significantly expressed RNAs in the volcano plots. (G–I) Expression profiles of miRNAs (M1 vs. P1, M2 vs. P2, M3 vs. P3). Blue points represent down-regulated RNAs; yellow points represent up-regulated RNAs; gray points represent not significantly expressed RNAs in the volcano plots. X-axis: Fold change log2 ratio of RNAs. Y-axis: false discovery rate values (-log10 transformed). [file Data_Sheet_1.ZIP › Supplementary figures and tables/TableS10-LncRNA-mRNA.xlsx]

## Sheet: M2_P2.lnc_mrna.de
lncRNA	lncRNA_log2FC	lncRNA_label	mRNA	mRNA_log2FC	mRNA_label	Target_type
MSTRG.71012	-2.56073	down	gene-ABCA2	1.16379	up	trans
MSTRG.71012	-2.56073	down	gene-ACACB	3.19073	up	trans
MSTRG.71012	-2.56073	down	gene-ACSL4	-1.39242	down	trans
MSTRG.71012	-2.56073	down	gene-ADGRB2	1.38537	up	trans
MSTRG.71012	-2.56073	down	gene-ANGPTL4	1.44555	up	trans
MSTRG.71012	-2.56073	down	gene-ARHGAP42	-1.15611	down	trans
MSTRG.71012	-2.56073	down	gene-ARMC12	3.62998	up	trans
MSTRG.71012	-2.56073	down	gene-ARSG	1.25786	up	trans
MSTRG.71012	-2.56073	down	gene-BHLHE22	1.55764	up	trans
MSTRG.71012	-2.56073	down	gene-C1R	2.01842	up	trans
MSTRG.71012	-2.56073	down	gene-C2	2.04701	up	trans
MSTRG.71012	-2.56073	down	gene-CBX2	1.15952	up	trans
MSTRG.71012	-2.56073	down	gene-CCN5	-2.19458	down	trans
MSTRG.71012	-2.56073	down	gene-CLSTN3	3.35873	up	trans
MSTRG.71012	-2.56073	down	gene-CRYAB	-1.36646	down	trans
MSTRG.71012	-2.56073	down	gene-CSF1	1.3119	up	trans
MSTRG.71012	-2.56073	down	gene-EDN1	-2.21319	down	trans
MSTRG.71012	-2.56073	down	gene-ERO1A	-1.04712	down	trans
MSTRG.71012	-2.56073	down	gene-FBLN1	1.5649	up	trans
MSTRG.71012	-2.56073	down	gene-FGF2	3.40285	up	trans
MSTRG.71012	-2.56073	down	gene-FIBIN	1.38523	up	trans
MSTRG.71012	-2.56073	down	gene-FJX1	-1.14892	down	trans
MSTRG.71012	-2.56073	down	gene-GNG4	2.1607	up	trans
MSTRG.71012	-2.56073	down	gene-HECTD2	-1.22972	down	trans
MSTRG.71012	-2.56073	down	gene-HTRA4	1.50502	up	trans
MSTRG.71012	-2.56073	down	gene-ITGB1	-1.37993	down	trans
MSTRG.71012	-2.56073	down	gene-ITGB8	-1.49012	down	trans
MSTRG.71012	-2.56073	down	gene-LOC105607906	-1.85449	down	trans
MSTRG.71012	-2.56073	down	gene-LOC114108902	1.68317	up	trans
MSTRG.71012	-2.56073	down	gene-LOC114111395	1.48725	up	trans
MSTRG.71012	-2.56073	down	gene-LSP1	1.20957	up	trans
MSTRG.71012	-2.56073	down	gene-MAN2B1	1.10174	up	trans
MSTRG.71012	-2.56073	down	gene-MSI1	2.98201	up	trans
MSTRG.71012	-2.56073	down	gene-NFATC2IP	1.0537	up	trans
MSTRG.71012	-2.56073	down	gene-PKNOX2	1.56936	up	trans
MSTRG.71012	-2.56073	down	gene-PLSCR4	2.97182	up	trans
MSTRG.71012	-2.56073	down	gene-PTPRS	1.01022	up	trans
MSTRG.71012	-2.56073	down	gene-SHC4	1.4549	up	trans
MSTRG.71012	-2.56073	down	gene-SHTN1	2.33144	up	trans
MSTRG.71012	-2.56073	down	gene-SIPA1L2	-1.29036	down	trans
MSTRG.71012	-2.56073	down	gene-SIRT3	1.10436	up	trans
MSTRG.71012	-2.56073	down	gene-SLC16A2	1.1764	up	trans
MSTRG.71012	-2.56073	down	gene-SLC19A2	-1.77011	down	trans
MSTRG.71012	-2.56073	down	gene-SMARCD2	1.10453	up	trans
MSTRG.71012	-2.56073	down	gene-STK17B	-1.2658	down	trans
MSTRG.71012	-2.56073	down	gene-SYT12	1.34187	up	trans
MSTRG.71012	-2.56073	down	gene-TG	-1.16483	down	trans
MSTRG.71012	-2.56073	down	gene-TGFA	-1.96489	down	trans
MSTRG.71012	-2.56073	down	gene-TLR1	1.3163	up	trans
MSTRG.71012	-2.56073	down	gene-TMEM106A	-1.77445	down	trans
MSTRG.71012	-2.56073	down	gene-TMEM150C	1.58825	up	trans
MSTRG.71012	-2.56073	down	gene-TPM4	-1.11681	down	trans
MSTRG.71012	-2.56073	down	gene-TRPC4	-1.63244	down	trans
MSTRG.71012	-2.56073	down	gene-TXLNB	2.55764	up	trans
MSTRG.71012	-2.56073	down	gene-VANGL2	1.12694	up	trans
MSTRG.71012	-2.56073	down	gene-WDFY2	1.33116	up	trans
MSTRG.71012	-2.56073	down	gene-XPNPEP2	1.73715	up	trans
MSTRG.71012	-2.56073	down	gene-ZBTB46	3.18567	up	trans
MSTRG.71012	-2.56073	down	gene-ZC3H12D	-2.86527	down	trans
MSTRG.71012	-2.56073	down	gene-ZNRF1	1.02647	up	trans
MSTRG.96981	9.73453	up	gene-C1QTNF3	-1.34068	down	trans
MSTRG.96981	9.73453	up	gene-C25H1orf198	-1.86418	down	trans
MSTRG.96981	9.73453	up	gene-C6	4.91465	up	trans
MSTRG.96981	9.73453	up	gene-CCN2	-1.91745	down	trans
MSTRG.96981	9.73453	up	gene-CNGA3	1.83517	up	trans
MSTRG.96981	9.73453	up	gene-DIO1	1.19774	up	trans
MSTRG.96981	9.73453	up	gene-EEPD1	1.42013	up	trans
MSTRG.96981	9.73453	up	gene-FAM107A	1.42013	up	trans
MSTRG.96981	9.73453	up	gene-GFOD1	-1.20922	down	trans
MSTRG.96981	9.73453	up	gene-GLUL	1.52887	up	trans
MSTRG.96981	9.73453	up	gene-GP5	1.03157	up	trans
MSTRG.96981	9.73453	up	gene-GRID2	-1.1768	down	trans
MSTRG.96981	9.73453	up	gene-LOC101115931	1.12677	up	trans
MSTRG.96981	9.73453	up	gene-LOC106990140	1.802	up	trans
MSTRG.96981	9.73453	up	gene-LOC114110447	-1.66573	down	trans
MSTRG.96981	9.73453	up	gene-PHLDB2	-1.44755	down	trans
MSTRG.96981	9.73453	up	gene-SYT3	1.90556	up	trans
MSTRG.96981	9.73453	up	gene-TMEM178A	1.19386	up	trans
MSTRG.96981	9.73453	up	gene-TRPS1	1.21552	up	trans
MSTRG.96981	9.73453	up	gene-XK	-2.43072	down	trans
MSTRG.96249	2.10268	up	gene-ADAM19	-1.68847	down	trans
MSTRG.96249	2.10268	up	gene-ADGRG6	-1.77533	down	trans
MSTRG.96249	2.10268	up	gene-ANO1	-2.97219	down	trans
MSTRG.96249	2.10268	up	gene-ARHGAP22	-1.49729	down	trans
MSTRG.96249	2.10268	up	gene-ARSI	-3.80869	down	trans
MSTRG.96249	2.10268	up	gene-BCL2L11	1.01322	up	trans
MSTRG.96249	2.10268	up	gene-C1QTNF2	-1.45966	down	trans
MSTRG.96249	2.10268	up	gene-CACNB4	2.53561	up	trans
MSTRG.96249	2.10268	up	gene-CAMK2A	-2.80869	down	trans
MSTRG.96249	2.10268	up	gene-CD247	-1.61024	down	trans
MSTRG.96249	2.10268	up	gene-CDIPT	-1.63496	down	trans
MSTRG.96249	2.10268	up	gene-COL4A4	-3.23522	down	trans
MSTRG.96249	2.10268	up	gene-CPED1	-1.03156	down	trans
MSTRG.96249	2.10268	up	gene-DUSP27	-2.97219	down	trans
MSTRG.96249	2.10268	up	gene-EFNB2	-1.49106	down	trans
MSTRG.96249	2.10268	up	gene-FMNL2	1.13364	up	trans
MSTRG.96249	2.10268	up	gene-GINS4	-1.20149	down	trans
MSTRG.96249	2.10268	up	gene-GPRC5A	-2.09268	down	trans
MSTRG.96249	2.10268	up	gene-HES1	1.58881	up	trans
MSTRG.96249	2.10268	up	gene-HSPB8	-1.63876	down	trans
MSTRG.96249	2.10268	up	gene-IL15RA	-1.29475	down	trans
MSTRG.96249	2.10268	up	gene-ITPKA	-2.3931	down	trans
MSTRG.96249	2.10268	up	gene-LOC101102399	3.2946	up	trans
MSTRG.96249	2.10268	up	gene-LOC101107122	1.83517	up	trans
MSTRG.96249	2.10268	up	gene-LOC101108654	-2.97219	down	trans
MSTRG.96249	2.10268	up	gene-LOC101109593	1.41506	up	trans
MSTRG.96249	2.10268	up	gene-LOC101110521	-1.94619	down	trans
MSTRG.96249	2.10268	up	gene-LOC101110527	-1.03156	down	trans
MSTRG.96249	2.10268	up	gene-LOC101111337	1.35549	up	trans
MSTRG.96249	2.10268	up	gene-LOC101116921	-1.78932	down	trans
MSTRG.96249	2.10268	up	gene-LOC105605139	-2.33476	down	trans
MSTRG.96249	2.10268	up	gene-LOC105605427	1.67952	up	trans
MSTRG.96249	2.10268	up	gene-LOC105613002	2.33767	up	trans
MSTRG.96249	2.10268	up	gene-LOC106991170	3.92263	up	trans
MSTRG.96249	2.10268	up	gene-LOC114109332	-1.6842	down	trans
MSTRG.96249	2.10268	up	gene-LOC114110163	1.64252	up	trans
MSTRG.96249	2.10268	up	gene-LOC114111379	1.45588	up	trans
MSTRG.96249	2.10268	up	gene-LOC114111650	3.36265	up	trans
MSTRG.96249	2.10268	up	gene-LOC114112925	1.14955	up	trans
MSTRG.96249	2.10268	up	gene-LOC114114083	1.19272	up	trans
MSTRG.96249	2.10268	up	gene-LOC114116592	-2.16483	down	trans
MSTRG.96249	2.10268	up	gene-LOC114117388	3.18567	up	trans
MSTRG.96249	2.10268	up	gene-LOC114117868	1.2129	up	trans
MSTRG.96249	2.10268	up	gene-LYSMD2	1.76117	up	trans
MSTRG.96249	2.10268	up	gene-MISP3	1.67167	up	trans
MSTRG.96249	2.10268	up	gene-MYL6B	-1.1934	down	trans
MSTRG.96249	2.10268	up	gene-NPEPL1	-1.19278	down	trans
MSTRG.96249	2.10268	up	gene-P2RY2	-2.13446	down	trans
MSTRG.96249	2.10268	up	gene-P3H2	-2.12382	down	trans
MSTRG.96249	2.10268	up	gene-PKDCC	-1.21466	down	trans
MSTRG.96249	2.10268	up	gene-PLEKHJ1	1.38114	up	trans
MSTRG.96249	2.10268	up	gene-PTGIR	2.17304	up	trans
MSTRG.96249	2.10268	up	gene-RECK	1.79715	up	trans
MSTRG.96249	2.10268	up	gene-REEP2	1.31516	up	trans
MSTRG.96249	2.10268	up	gene-RIN1	-1.5274	down	trans
MSTRG.96249	2.10268	up	gene-RPS6KL1	-2.42786	down	trans
MSTRG.96249	2.10268	up	gene-RSRP1	1.19721	up	trans
MSTRG.96249	2.10268	up	gene-SFXN3	-1.03136	down	trans
MSTRG.96249	2.10268	up	gene-SLC3A1	2.57214	up	trans
MSTRG.96249	2.10268	up	gene-SLC4A10	2.71781	up	trans
MSTRG.96249	2.10268	up	gene-SPDYA	1.32757	up	trans
MSTRG.96249	2.10268	up	gene-SPP1	-2.66418	down	trans
MSTRG.96249	2.10268	up	gene-SPRYD3	-1.26414	down	trans
MSTRG.96249	2.10268	up	gene-SRSF12	1.17122	up	trans
MSTRG.96249	2.10268	up	gene-STAR	2.83517	up	trans
MSTRG.96249	2.10268	up	gene-SUSD5	-1.85599	down	trans
MSTRG.96249	2.10268	up	gene-TATDN1	2.00509	up	trans
MSTRG.96249	2.10268	up	gene-TMOD1	-1.08421	down	trans
MSTRG.96249	2.10268	up	gene-TNFSF13	-1.16483	down	trans
MSTRG.96249	2.10268	up	gene-TTC39A	1.61278	up	trans
MSTRG.96249	2.10268	up	gene-ZNF404	1.1571	up	trans
MSTRG.116166	3.2528	up	gene-ABLIM3	-1.52403	down	trans
MSTRG.116166	3.2528	up	gene-ADAMDEC1	1.0368	up	trans
MSTRG.116166	3.2528	up	gene-ARHGEF3	1.02158	up	trans
MSTRG.116166	3.2528	up	gene-AVIL	1.41472	up	trans
MSTRG.116166	3.2528	up	gene-CFAP100	1.68665	up	trans
MSTRG.116166	3.2528	up	gene-CHN2	-1.12352	down	trans
MSTRG.116166	3.2528	up	gene-COL18A1	2.70233	up	trans
MSTRG.116166	3.2528	up	gene-CPM	3.22103	up	trans
MSTRG.116166	3.2528	up	gene-CSRP2	-1.92286	down	trans
MSTRG.116166	3.2528	up	gene-ELFN2	-2.2487	down	trans
MSTRG.116166	3.2528	up	gene-FKBP5	3.60737	up	trans
MSTRG.116166	3.2528	up	gene-FLNB	-2.09347	down	trans
MSTRG.116166	3.2528	up	gene-GLT8D2	2.32421	up	trans
MSTRG.116166	3.2528	up	gene-ISM1	-3.55715	down	trans
MSTRG.116166	3.2528	up	gene-LAMA5	-2.58629	down	trans
MSTRG.116166	3.2528	up	gene-LOC101109111	3.58031	up	trans
MSTRG.116166	3.2528	up	gene-LOC105611838	1.33098	up	trans
MSTRG.116166	3.2528	up	gene-LOC114109108	1.14637	up	trans
MSTRG.116166	3.2528	up	gene-LOC114113810	1.62188	up	trans
MSTRG.116166	3.2528	up	gene-MEI1	1.28263	up	trans
MSTRG.116166	3.2528	up	gene-PEAR1	-1.70915	down	trans
MSTRG.116166	3.2528	up	gene-PTH2R	-1.16483	down	trans
MSTRG.116166	3.2528	up	gene-PTPRR	1.18162	up	trans
MSTRG.116166	3.2528	up	gene-RELN	1.25021	up	trans
MSTRG.116166	3.2528	up	gene-S100A5	-1.86527	down	trans
MSTRG.116166	3.2528	up	gene-SCRG1	-1.39616	down	trans
MSTRG.116166	3.2528	up	gene-SPON1	6.17809	up	trans
MSTRG.116166	3.2528	up	gene-SSBP2	1.11961	up	trans
MSTRG.116166	3.2528	up	gene-TGFB2	2.06879	up	trans
MSTRG.116166	3.2528	up	gene-TNFAIP8	1.02007	up	trans
MSTRG.116166	3.2528	up	gene-USP46	1.00072	up	trans
MSTRG.113758	1.71876	up	gene-C1H1orf185	1.77377	up	trans
MSTRG.113758	1.71876	up	gene-CDKL3	2.64252	up	trans
MSTRG.113758	1.71876	up	gene-DTX4	2.74206	up	trans
MSTRG.113758	1.71876	up	gene-ENC1	-1.07687	down	trans
MSTRG.113758	1.71876	up	gene-ENO4	3.34728	up	trans
MSTRG.113758	1.71876	up	gene-LOC101103244	-1.96628	down	trans
MSTRG.113758	1.71876	up	gene-LOC101110050	-1.25794	down	trans
MSTRG.113758	1.71876	up	gene-LOC101110259	3.2946	up	trans
MSTRG.113758	1.71876	up	gene-LOC101116039	1.38266	up	trans
MSTRG.113758	1.71876	up	gene-LOC105609801	1.42013	up	trans
MSTRG.113758	1.71876	up	gene-LOC114114086	2.34613	up	trans
MSTRG.113758	1.71876	up	gene-LOC114117032	-1.55715	down	trans
MSTRG.113758	1.71876	up	gene-LOC114117759	1.34974	up	trans
MSTRG.113758	1.71876	up	gene-PTPN3	1.04028	up	trans
MSTRG.113758	1.71876	up	gene-PTPRK	-1.34001	down	trans
MSTRG.113758	1.71876	up	gene-RASGEF1B	1.87956	up	trans
MSTRG.113758	1.71876	up	gene-SERPINB10	-3.59482	down	trans
MSTRG.113758	1.71876	up	gene-SLC9A3	-5.27335	down	trans
MSTRG.113758	1.71876	up	gene-TSPAN18	-2.3618	down	trans
MSTRG.113758	1.71876	up	gene-TXNDC16	2.00509	up	trans
MSTRG.113758	1.71876	up	gene-USH1C	-1.86527	down	trans
MSTRG.113758	1.71876	up	gene-WDR27	1.35543	up	trans
MSTRG.75308	-1.59255	down	gene-ACSS3	1.79145	up	trans
MSTRG.75308	-1.59255	down	gene-ACTC1	-2.7462	down	trans
MSTRG.75308	-1.59255	down	gene-ADCY4	1.1571	up	trans
MSTRG.75308	-1.59255	down	gene-ADGRL1	1.36026	up	trans
MSTRG.75308	-1.59255	down	gene-AHRR	1.48844	up	trans
MSTRG.75308	-1.59255	down	gene-AKAP6	-2.76128	down	trans
MSTRG.75308	-1.59255	down	gene-ANPEP	2.01944	up	trans
MSTRG.75308	-1.59255	down	gene-APOE	1.40277	up	trans
MSTRG.75308	-1.59255	down	gene-ASAP3	1.16865	up	trans
MSTRG.75308	-1.59255	down	gene-ATOH8	1.70729	up	trans
MSTRG.75308	-1.59255	down	gene-BMF	1.49499	up	trans
MSTRG.75308	-1.59255	down	gene-C7	2.80671	up	trans
MSTRG.75308	-1.59255	down	gene-CDNF	1.27329	up	trans
MSTRG.75308	-1.59255	down	gene-CELF2	-1.23431	down	trans
MSTRG.75308	-1.59255	down	gene-COL17A1	2.26813	up	trans
MSTRG.75308	-1.59255	down	gene-CPEB3	1.33524	up	trans
MSTRG.75308	-1.59255	down	gene-DLGAP1	-2.01631	down	trans
MSTRG.75308	-1.59255	down	gene-DNM1	1.78791	up	trans
MSTRG.75308	-1.59255	down	gene-DPT	-2.66364	down	trans
MSTRG.75308	-1.59255	down	gene-EFNA4	1.39038	up	trans
MSTRG.75308	-1.59255	down	gene-EPDR1	-1.91972	down	trans
MSTRG.75308	-1.59255	down	gene-FBLN7	3.60524	up	trans
MSTRG.75308	-1.59255	down	gene-FGF10	3.66359	up	trans
MSTRG.75308	-1.59255	down	gene-FOXO4	1.10177	up	trans
MSTRG.75308	-1.59255	down	gene-FYN	1.95938	up	trans
MSTRG.75308	-1.59255	down	gene-GASK1B-2	-1.28172	down	trans
MSTRG.75308	-1.59255	down	gene-GREM1	-2.18251	down	trans
MSTRG.75308	-1.59255	down	gene-HSD17B11	-1.43631	down	trans
MSTRG.75308	-1.59255	down	gene-IL1R2	2.0831	up	trans
MSTRG.75308	-1.59255	down	gene-INA	-2.32529	down	trans
MSTRG.75308	-1.59255	down	gene-INHBA	-2.0606	down	trans
MSTRG.75308	-1.59255	down	gene-IQCA1	1.18881	up	trans
MSTRG.75308	-1.59255	down	gene-KCNMB1	-2.89671	down	trans
MSTRG.75308	-1.59255	down	gene-KIF6	2.22749	up	trans
MSTRG.75308	-1.59255	down	gene-LAMA2	3.5772	up	trans
MSTRG.75308	-1.59255	down	gene-LCP1	-1.81253	down	trans
MSTRG.75308	-1.59255	down	gene-LDB2	-1.01569	down	trans
MSTRG.75308	-1.59255	down	gene-LOC101105044	-4.47491	down	trans
MSTRG.75308	-1.59255	down	gene-LOC105605390	-1.3449	down	trans
MSTRG.75308	-1.59255	down	gene-MAN1A1	-1.8837	down	trans
MSTRG.75308	-1.59255	down	gene-MMP2	1.50349	up	trans
MSTRG.75308	-1.59255	down	gene-NID1	1.83808	up	trans
MSTRG.75308	-1.59255	down	gene-NTNG1	-2.42579	down	trans
MSTRG.75308	-1.59255	down	gene-OAF	1.10852	up	trans
MSTRG.75308	-1.59255	down	gene-PALD1	2.23372	up	trans
MSTRG.75308	-1.59255	down	gene-PDLIM5	-1.81671	down	trans
MSTRG.75308	-1.59255	down	gene-PDPN	1.76293	up	trans
MSTRG.75308	-1.59255	down	gene-PER1	1.75954	up	trans
MSTRG.75308	-1.59255	down	gene-PIK3IP1	1.11403	up	trans
MSTRG.75308	-1.59255	down	gene-PLOD2	-1.3155	down	trans
MSTRG.75308	-1.59255	down	gene-PLS3	-1.4724	down	trans
MSTRG.75308	-1.59255	down	gene-PTPRG	1.22557	up	trans
MSTRG.75308	-1.59255	down	gene-RAB40B	1.57214	up	trans
MSTRG.75308	-1.59255	down	gene-RIPOR3	3.1225	up	trans
MSTRG.75308	-1.59255	down	gene-S1PR5	1.4089	up	trans
MSTRG.75308	-1.59255	down	gene-SAXO2	1.66299	up	trans
MSTRG.75308	-1.59255	down	gene-SBSPON	-4.03425	down	trans
MSTRG.75308	-1.59255	down	gene-SDC2	-1.16087	down	trans
MSTRG.75308	-1.59255	down	gene-SDK1	1.91676	up	trans
MSTRG.75308	-1.59255	down	gene-SEMA6D	2.02816	up	trans
MSTRG.75308	-1.59255	down	gene-SERPING1	1.09358	up	trans
MSTRG.75308	-1.59255	down	gene-SERPINI1	-2.25177	down	trans
MSTRG.75308	-1.59255	down	gene-SLC8A1	-1.95491	down	trans
MSTRG.75308	-1.59255	down	gene-TP53I11	1.3091	up	trans
MSTRG.75308	-1.59255	down	gene-VGLL3	-1.09464	down	trans
MSTRG.75308	-1.59255	down	gene-VWCE	1.44815	up	trans
MSTRG.75308	-1.59255	down	gene-WSCD2	1.09006	up	trans
MSTRG.75308	-1.59255	down	gene-ZDHHC2	-1.05948	down	trans
MSTRG.3378	2.19383	up	gene-ACTG1	-1.60787	down	trans
MSTRG.3378	2.19383	up	gene-ADAMTSL5	-1.37173	down	trans
MSTRG.3378	2.19383	up	gene-ANKRD33	1.42013	up	trans
MSTRG.3378	2.19383	up	gene-ANXA3	-1.91857	down	trans
MSTRG.3378	2.19383	up	gene-BTD	-1.01753	down	trans
MSTRG.3378	2.19383	up	gene-C11H17orf67	-1.25229	down	trans
MSTRG.3378	2.19383	up	gene-CCND1	-1.81933	down	trans
MSTRG.3378	2.19383	up	gene-CDC6	-1.26339	down	trans
MSTRG.3378	2.19383	up	gene-CDKN1C	1.26303	up	trans
MSTRG.3378	2.19383	up	gene-CLMN	2.46744	up	trans
MSTRG.3378	2.19383	up	gene-DOK4	-2.16483	down	trans
MSTRG.3378	2.19383	up	gene-E2F2	-2.16483	down	trans
MSTRG.3378	2.19383	up	gene-EBF3	1.23056	up	trans
MSTRG.3378	2.19383	up	gene-ECE1	1.44272	up	trans
MSTRG.3378	2.19383	up	gene-EXO1	-1.18321	down	trans
MSTRG.3378	2.19383	up	gene-FOXO1	1.24645	up	trans
MSTRG.3378	2.19383	up	gene-GALE	-1.47469	down	trans
MSTRG.3378	2.19383	up	gene-GPM6B	7.06574	up	trans
MSTRG.3378	2.19383	up	gene-GUCY1A1	-1.36277	down	trans
MSTRG.3378	2.19383	up	gene-HMCN1	1.77936	up	trans
MSTRG.3378	2.19383	up	gene-HSPA6	-1.24283	down	trans
MSTRG.3378	2.19383	up	gene-INSYN2	3.32702	up	trans
MSTRG.3378	2.19383	up	gene-LMO1	-1.38722	down	trans
MSTRG.3378	2.19383	up	gene-LOC101111394	1.38976	up	trans
MSTRG.3378	2.19383	up	gene-LOC101116002	2.93951	up	trans
MSTRG.3378	2.19383	up	gene-LOC101116442	2.13964	up	trans
MSTRG.3378	2.19383	up	gene-LOC101116975	1.66975	up	trans
MSTRG.3378	2.19383	up	gene-LOC101118856	1.51324	up	trans
MSTRG.3378	2.19383	up	gene-LOC101120207	2.35873	up	trans
MSTRG.3378	2.19383	up	gene-LOC105601873	-1.17438	down	trans
MSTRG.3378	2.19383	up	gene-LOC105601882	2.35873	up	trans
MSTRG.3378	2.19383	up	gene-LOC114109219	1.83517	up	trans
MSTRG.3378	2.19383	up	gene-LOC114109220	1.57214	up	trans
MSTRG.3378	2.19383	up	gene-LOC114109222	1.2946	up	trans
MSTRG.3378	2.19383	up	gene-LOC114114928	3.92263	up	trans
MSTRG.3378	2.19383	up	gene-LXN	-2.62002	down	trans
MSTRG.3378	2.19383	up	gene-MAMDC2	-1.6054	down	trans
MSTRG.3378	2.19383	up	gene-MEF2C	-1.01828	down	trans
MSTRG.3378	2.19383	up	gene-MEST	-2.16483	down	trans
MSTRG.3378	2.19383	up	gene-MLKL	-1.6467	down	trans
MSTRG.3378	2.19383	up	gene-NCEH1	-1.00907	down	trans
MSTRG.3378	2.19383	up	gene-NFIX	1.07988	up	trans
MSTRG.3378	2.19383	up	gene-NXPH3	-3.77462	down	trans
MSTRG.3378	2.19383	up	gene-PKHD1	-4.83726	down	trans
MSTRG.3378	2.19383	up	gene-PRDX1	-1.0296	down	trans
MSTRG.3378	2.19383	up	gene-RHBDL3	-2.05236	down	trans
MSTRG.3378	2.19383	up	gene-SLC28A1	2.32993	up	trans
MSTRG.3378	2.19383	up	gene-SOAT2	-3.86527	down	trans
MSTRG.3378	2.19383	up	gene-SPINK5	-5.94012	down	trans
MSTRG.3378	2.19383	up	gene-ST3GAL6	2.16231	up	trans
MSTRG.3378	2.19383	up	gene-STC1	2.56215	up	trans
MSTRG.3378	2.19383	up	gene-TEK	1.68603	up	trans
MSTRG.3378	2.19383	up	gene-TMEM86B	1.04162	up	trans
MSTRG.3378	2.19383	up	gene-TPH2	-3.23522	down	trans
MSTRG.3378	2.19383	up	gene-WASF1	3.2044	up	trans
MSTRG.3378	2.19383	up	gene-WNT2B	-3.68839	down	trans
MSTRG.99711	-2.11088	down	gene-C1QTNF3	-1.34068	down	trans
MSTRG.99711	-2.11088	down	gene-C25H1orf198	-1.86418	down	trans
MSTRG.99711	-2.11088	down	gene-C6	4.91465	up	trans
MSTRG.99711	-2.11088	down	gene-CCN2	-1.91745	down	trans
MSTRG.99711	-2.11088	down	gene-CNGA3	1.83517	up	trans
MSTRG.99711	-2.11088	down	gene-DIO1	1.19774	up	trans
MSTRG.99711	-2.11088	down	gene-EEPD1	1.42013	up	trans
MSTRG.99711	-2.11088	down	gene-FAM107A	1.42013	up	trans
MSTRG.99711	-2.11088	down	gene-GFOD1	-1.20922	down	trans
MSTRG.99711	-2.11088	down	gene-GLUL	1.52887	up	trans
MSTRG.99711	-2.11088	down	gene-GP5	1.03157	up	trans
MSTRG.99711	-2.11088	down	gene-GRID2	-1.1768	down	trans
MSTRG.99711	-2.11088	down	gene-LOC101115931	1.12677	up	trans
MSTRG.99711	-2.11088	down	gene-LOC106990140	1.802	up	trans
MSTRG.99711	-2.11088	down	gene-LOC114110447	-1.66573	down	trans
MSTRG.99711	-2.11088	down	gene-PHLDB2	-1.44755	down	trans
MSTRG.99711	-2.11088	down	gene-SYT3	1.90556	up	trans
MSTRG.99711	-2.11088	down	gene-TMEM178A	1.19386	up	trans
MSTRG.99711	-2.11088	down	gene-TRPS1	1.21552	up	trans
MSTRG.99711	-2.11088	down	gene-XK	-2.43072	down	trans
MSTRG.54995	-2.59889	down	gene-ADAP2	-1.78632	down	trans
MSTRG.54995	-2.59889	down	gene-ANK1	2.83517	up	trans
MSTRG.54995	-2.59889	down	gene-ASB5	1.76117	up	trans
MSTRG.54995	-2.59889	down	gene-ATL1	-1.14796	down	trans
MSTRG.54995	-2.59889	down	gene-ATP6AP1L	-2.51911	down	trans
MSTRG.54995	-2.59889	down	gene-BCL11A	2.0831	up	trans
MSTRG.54995	-2.59889	down	gene-BMPER	1.97565	up	trans
MSTRG.54995	-2.59889	down	gene-CHEK2	1.34707	up	trans
MSTRG.54995	-2.59889	down	gene-CTSH	2.20783	up	trans
MSTRG.54995	-2.59889	down	gene-CXCL12	2.00087	up	trans
MSTRG.54995	-2.59889	down	gene-GNG7	1.40571	up	trans
MSTRG.54995	-2.59889	down	gene-HTR1B	-1.71327	down	trans
MSTRG.54995	-2.59889	down	gene-IL4R	1.03862	up	trans
MSTRG.54995	-2.59889	down	gene-ITPKC	1.02924	up	trans
MSTRG.54995	-2.59889	down	gene-KIAA1522	-1.7971	down	trans
MSTRG.54995	-2.59889	down	gene-LGMN	1.55525	up	trans
MSTRG.54995	-2.59889	down	gene-LOC101114082	-2.63231	down	trans
MSTRG.54995	-2.59889	down	gene-LOC101123632	1.70024	up	trans
MSTRG.54995	-2.59889	down	gene-LOC105607702	-1.27759	down	trans
MSTRG.54995	-2.59889	down	gene-LOC114111403	1.74206	up	trans
MSTRG.54995	-2.59889	down	gene-LOC114112948	-1.4657	down	trans
MSTRG.54995	-2.59889	down	gene-LRRC15	-1.91206	down	trans
MSTRG.54995	-2.59889	down	gene-LRRC8C	-1.05969	down	trans
MSTRG.54995	-2.59889	down	gene-NCBP2L	2.6007	up	trans
MSTRG.54995	-2.59889	down	gene-NEXN	-1.38085	down	trans
MSTRG.54995	-2.59889	down	gene-NUAK1	-1.85509	down	trans
MSTRG.54995	-2.59889	down	gene-OLFML2B	1.73596	up	trans
MSTRG.54995	-2.59889	down	gene-PLIN2	2.13109	up	trans
MSTRG.54995	-2.59889	down	gene-PLTP	1.00228	up	trans
MSTRG.54995	-2.59889	down	gene-RGL1	1.18602	up	trans
MSTRG.54995	-2.59889	down	gene-SH3RF2	-1.85523	down	trans
MSTRG.54995	-2.59889	down	gene-SLC22A16	2.53561	up	trans
MSTRG.54995	-2.59889	down	gene-SPATA17	1.1571	up	trans
MSTRG.54995	-2.59889	down	gene-SVIL	2.80428	up	trans
MSTRG.54995	-2.59889	down	gene-SYNC	-2.36123	down	trans
MSTRG.54995	-2.59889	down	gene-SYNPO2	-1.81253	down	trans
MSTRG.54995	-2.59889	down	gene-THBS1	-1.22554	down	trans
MSTRG.54995	-2.59889	down	gene-TRIB1	1.31491	up	trans
MSTRG.54995	-2.59889	down	gene-TRNAM-CAU-24	2.83517	up	trans
MSTRG.54995	-2.59889	down	gene-TTC9	1.49228	up	trans
MSTRG.54995	-2.59889	down	gene-VEGFC	-1.28263	down	trans
MSTRG.2716	1.01474	up	gene-ABCA6	1.0739	up	trans
MSTRG.2716	1.01474	up	gene-ADAMTSL1	-1.8856	down	trans
MSTRG.2716	1.01474	up	gene-ALDH4A1	-1.28873	down	trans
MSTRG.2716	1.01474	up	gene-BIRC3	1.13932	up	trans
MSTRG.2716	1.01474	up	gene-CAVIN3	-1.27661	down	trans
MSTRG.2716	1.01474	up	gene-CCDC159	-2.16483	down	trans
MSTRG.2716	1.01474	up	gene-CCT6B	1.02781	up	trans
MSTRG.2716	1.01474	up	gene-CFAP44	2.45666	up	trans
MSTRG.2716	1.01474	up	gene-CSPG4	-1.38821	down	trans
MSTRG.2716	1.01474	up	gene-ESYT1	-1.00628	down	trans
MSTRG.2716	1.01474	up	gene-GALNT16	-1.72942	down	trans
MSTRG.2716	1.01474	up	gene-GANC	1.14574	up	trans
MSTRG.2716	1.01474	up	gene-HORMAD1	1.42013	up	trans
MSTRG.2716	1.01474	up	gene-HSPB7	-4.62426	down	trans
MSTRG.2716	1.01474	up	gene-ITGA3	-1.2406	down	trans
MSTRG.2716	1.01474	up	gene-ITGB7	-1.7612	down	trans
MSTRG.2716	1.01474	up	gene-JPH1	-2.74979	down	trans
MSTRG.2716	1.01474	up	gene-KCND1	1.26143	up	trans
MSTRG.2716	1.01474	up	gene-LIMS2	-2.23166	down	trans
MSTRG.2716	1.01474	up	gene-LOC101103178	1.13063	up	trans
MSTRG.2716	1.01474	up	gene-LOC101106384	-1.34115	down	trans
MSTRG.2716	1.01474	up	gene-LOC101108898	1.70964	up	trans
MSTRG.2716	1.01474	up	gene-LOC101113487	2.00509	up	trans
MSTRG.2716	1.01474	up	gene-LOC101122744	2.66524	up	trans
MSTRG.2716	1.01474	up	gene-LOC114109252	1.70964	up	trans
MSTRG.2716	1.01474	up	gene-LOC114116662	1.06963	up	trans
MSTRG.2716	1.01474	up	gene-LRRIQ3	1.09067	up	trans
MSTRG.2716	1.01474	up	gene-MAP3K15	1.13634	up	trans
MSTRG.2716	1.01474	up	gene-MOSPD2	1.4426	up	trans
MSTRG.2716	1.01474	up	gene-NDRG1	-1.19642	down	trans
MSTRG.2716	1.01474	up	gene-NMNAT2	1.1108	up	trans
MSTRG.2716	1.01474	up	gene-PDLIM7	-1.05115	down	trans
MSTRG.2716	1.01474	up	gene-PIGA	1.50112	up	trans
MSTRG.2716	1.01474	up	gene-PKD1L3	1.01959	up	trans
MSTRG.2716	1.01474	up	gene-PLXND1	-1.0051	down	trans
MSTRG.2716	1.01474	up	gene-PM20D2	1.0368	up	trans
MSTRG.2716	1.01474	up	gene-RARG	-1.509	down	trans
MSTRG.2716	1.01474	up	gene-SDK2	-1.46029	down	trans
MSTRG.2716	1.01474	up	gene-SLC1A2	4.87956	up	trans
MSTRG.2716	1.01474	up	gene-SLC36A3	2.6007	up	trans
MSTRG.2716	1.01474	up	gene-SLC38A4	1.51699	up	trans
MSTRG.2716	1.01474	up	gene-SPHK1	-1.07791	down	trans
MSTRG.2716	1.01474	up	gene-SREBF1	-1.09183	down	trans
MSTRG.2716	1.01474	up	gene-TCF7L1	1.33647	up	trans
MSTRG.2716	1.01474	up	gene-TENT5C	-1.5274	down	trans
MSTRG.2716	1.01474	up	gene-TMEM135	1.15534	up	trans
MSTRG.2716	1.01474	up	gene-TNFSF15	4.63268	up	trans
MSTRG.2716	1.01474	up	gene-ZMYND12	1.70964	up	trans
MSTRG.90775	2.23246	up	gene-C1QTNF3	-1.34068	down	trans
MSTRG.90775	2.23246	up	gene-C25H1orf198	-1.86418	down	trans
MSTRG.90775	2.23246	up	gene-C6	4.91465	up	trans
MSTRG.90775	2.23246	up	gene-CCN2	-1.91745	down	trans
MSTRG.90775	2.23246	up	gene-CNGA3	1.83517	up	trans
MSTRG.90775	2.23246	up	gene-DIO1	1.19774	up	trans
MSTRG.90775	2.23246	up	gene-EEPD1	1.42013	up	trans
MSTRG.90775	2.23246	up	gene-FAM107A	1.42013	up	trans
MSTRG.90775	2.23246	up	gene-GFOD1	-1.20922	down	trans
MSTRG.90775	2.23246	up	gene-GLUL	1.52887	up	trans
MSTRG.90775	2.23246	up	gene-GP5	1.03157	up	trans
MSTRG.90775	2.23246	up	gene-GRID2	-1.1768	down	trans
MSTRG.90775	2.23246	up	gene-LOC101115931	1.12677	up	trans
MSTRG.90775	2.23246	up	gene-LOC106990140	1.802	up	trans
MSTRG.90775	2.23246	up	gene-LOC114110447	-1.66573	down	trans
MSTRG.90775	2.23246	up	gene-PHLDB2	-1.44755	down	trans
MSTRG.90775	2.23246	up	gene-SYT3	1.90556	up	trans
MSTRG.90775	2.23246	up	gene-TMEM178A	1.19386	up	trans
MSTRG.90775	2.23246	up	gene-TRPS1	1.21552	up	trans
MSTRG.90775	2.23246	up	gene-XK	-2.43072	down	trans
MSTRG.105867	-1.21562	down	gene-ABCA2	1.16379	up	trans
MSTRG.105867	-1.21562	down	gene-ACACB	3.19073	up	trans
MSTRG.105867	-1.21562	down	gene-ACSL4	-1.39242	down	trans
MSTRG.105867	-1.21562	down	gene-ADGRB2	1.38537	up	trans
MSTRG.105867	-1.21562	down	gene-ANGPTL4	1.44555	up	trans
MSTRG.105867	-1.21562	down	gene-ARHGAP42	-1.15611	down	trans
MSTRG.105867	-1.21562	down	gene-ARMC12	3.62998	up	trans
MSTRG.105867	-1.21562	down	gene-ARSG	1.25786	up	trans
MSTRG.105867	-1.21562	down	gene-BHLHE22	1.55764	up	trans
MSTRG.105867	-1.21562	down	gene-C1R	2.01842	up	trans
MSTRG.105867	-1.21562	down	gene-C2	2.04701	up	trans
MSTRG.105867	-1.21562	down	gene-CBX2	1.15952	up	trans
MSTRG.105867	-1.21562	down	gene-CCN5	-2.19458	down	trans
MSTRG.105867	-1.21562	down	gene-CLSTN3	3.35873	up	trans
MSTRG.105867	-1.21562	down	gene-CRYAB	-1.36646	down	trans
MSTRG.105867	-1.21562	down	gene-CSF1	1.3119	up	trans
MSTRG.105867	-1.21562	down	gene-EDN1	-2.21319	down	trans
MSTRG.105867	-1.21562	down	gene-ERO1A	-1.04712	down	trans
MSTRG.105867	-1.21562	down	gene-FBLN1	1.5649	up	trans
MSTRG.105867	-1.21562	down	gene-FGF2	3.40285	up	trans
MSTRG.105867	-1.21562	down	gene-FIBIN	1.38523	up	trans
MSTRG.105867	-1.21562	down	gene-FJX1	-1.14892	down	trans
MSTRG.105867	-1.21562	down	gene-GNG4	2.1607	up	trans
MSTRG.105867	-1.21562	down	gene-HECTD2	-1.22972	down	trans
MSTRG.105867	-1.21562	down	gene-HTRA4	1.50502	up	trans
MSTRG.105867	-1.21562	down	gene-ITGB1	-1.37993	down	trans
MSTRG.105867	-1.21562	down	gene-ITGB8	-1.49012	down	trans
MSTRG.105867	-1.21562	down	gene-LOC105607906	-1.85449	down	trans
MSTRG.105867	-1.21562	down	gene-LOC114108902	1.68317	up	trans
MSTRG.105867	-1.21562	down	gene-LOC114111395	1.48725	up	trans
MSTRG.105867	-1.21562	down	gene-LSP1	1.20957	up	trans
MSTRG.105867	-1.21562	down	gene-MAN2B1	1.10174	up	trans
MSTRG.105867	-1.21562	down	gene-MSI1	2.98201	up	trans
MSTRG.105867	-1.21562	down	gene-NFATC2IP	1.0537	up	trans
MSTRG.105867	-1.21562	down	gene-PKNOX2	1.56936	up	trans
MSTRG.105867	-1.21562	down	gene-PLSCR4	2.97182	up	trans
MSTRG.105867	-1.21562	down	gene-PTPRS	1.01022	up	trans
MSTRG.105867	-1.21562	down	gene-SHC4	1.4549	up	trans
MSTRG.105867	-1.21562	down	gene-SHTN1	2.33144	up	trans
MSTRG.105867	-1.21562	down	gene-SIPA1L2	-1.29036	down	trans
MSTRG.105867	-1.21562	down	gene-SIRT3	1.10436	up	trans
MSTRG.105867	-1.21562	down	gene-SLC16A2	1.1764	up	trans
MSTRG.105867	-1.21562	down	gene-SLC19A2	-1.77011	down	trans
MSTRG.105867	-1.21562	down	gene-SMARCD2	1.10453	up	trans
MSTRG.105867	-1.21562	down	gene-STK17B	-1.2658	down	trans
MSTRG.105867	-1.21562	down	gene-SYT12	1.34187	up	trans
MSTRG.105867	-1.21562	down	gene-TG	-1.16483	down	trans
MSTRG.105867	-1.21562	down	gene-TGFA	-1.96489	down	trans
MSTRG.105867	-1.21562	down	gene-TLR1	1.3163	up	trans
MSTRG.105867	-1.21562	down	gene-TMEM106A	-1.77445	down	trans
MSTRG.105867	-1.21562	down	gene-TMEM150C	1.58825	up	trans
MSTRG.105867	-1.21562	down	gene-TPM4	-1.11681	down	trans
MSTRG.105867	-1.21562	down	gene-TRPC4	-1.63244	down	trans
MSTRG.105867	-1.21562	down	gene-TXLNB	2.55764	up	trans
MSTRG.105867	-1.21562	down	gene-VANGL2	1.12694	up	trans
MSTRG.105867	-1.21562	down	gene-WDFY2	1.33116	up	trans
MSTRG.105867	-1.21562	down	gene-XPNPEP2	1.73715	up	trans
MSTRG.105867	-1.21562	down	gene-ZBTB46	3.18567	up	trans
MSTRG.105867	-1.21562	down	gene-ZC3H12D	-2.86527	down	trans
MSTRG.105867	-1.21562	down	gene-ZNRF1	1.02647	up	trans
MSTRG.113755	1.57147	up	gene-APBB1IP	1.83596	up	trans
MSTRG.113755	1.57147	up	gene-ARL4A	4.4032	up	trans
MSTRG.113755	1.57147	up	gene-C12H1orf115	-2.07454	down	trans
MSTRG.113755	1.57147	up	gene-CARMIL3	1.37574	up	trans
MSTRG.113755	1.57147	up	gene-CCBE1	1.98201	up	trans
MSTRG.113755	1.57147	up	gene-CCDC30	1.70063	up	trans
MSTRG.113755	1.57147	up	gene-CD274	-2.57082	down	trans
MSTRG.113755	1.57147	up	gene-CFAP70	1.54299	up	trans
MSTRG.113755	1.57147	up	gene-FADS3	-1.12068	down	trans
MSTRG.113755	1.57147	up	gene-FAM184B	-2.78932	down	trans
MSTRG.113755	1.57147	up	gene-FAT1	-1.12476	down	trans
MSTRG.113755	1.57147	up	gene-FMOD	-2.04815	down	trans
MSTRG.113755	1.57147	up	gene-GRIA3	-1.62426	down	trans
MSTRG.113755	1.57147	up	gene-GSTP1	-1.26105	down	trans
MSTRG.113755	1.57147	up	gene-GTDC1	1.3791	up	trans
MSTRG.113755	1.57147	up	gene-ITGA10	1.65932	up	trans
MSTRG.113755	1.57147	up	gene-LOC101111106	2.0982	up	trans
MSTRG.113755	1.57147	up	gene-LOC101112563	1.66916	up	trans
MSTRG.113755	1.57147	up	gene-LOC101114743	-1.25229	down	trans
MSTRG.113755	1.57147	up	gene-LOC101118660	2.53561	up	trans
MSTRG.113755	1.57147	up	gene-LOC105609073	2.42013	up	trans
MSTRG.113755	1.57147	up	gene-LOC105609899	-3.9018	down	trans
MSTRG.113755	1.57147	up	gene-LOC106990434	-1.18113	down	trans
MSTRG.113755	1.57147	up	gene-LOC114108809	-1.05413	down	trans
MSTRG.113755	1.57147	up	gene-LOC114109223	1.76117	up	trans
MSTRG.113755	1.57147	up	gene-LOC114109229	2.1571	up	trans
MSTRG.113755	1.57147	up	gene-LOC114109232	2.1571	up	trans
MSTRG.113755	1.57147	up	gene-LOC114118469	1.0957	up	trans
MSTRG.113755	1.57147	up	gene-MDH1B	1.23003	up	trans
MSTRG.113755	1.57147	up	gene-MTERF2	1.36355	up	trans
MSTRG.113755	1.57147	up	gene-NUDT13	1.42787	up	trans
MSTRG.113755	1.57147	up	gene-OSR1	-1.0514	down	trans
MSTRG.113755	1.57147	up	gene-PDE4D	1.09714	up	trans
MSTRG.113755	1.57147	up	gene-PLA2G5	1.89406	up	trans
MSTRG.113755	1.57147	up	gene-REC8	1.92263	up	trans
MSTRG.113755	1.57147	up	gene-SAMHD1	1.1592	up	trans
MSTRG.113755	1.57147	up	gene-SIGLEC1	1.97267	up	trans
MSTRG.113755	1.57147	up	gene-SLC26A7	1.32565	up	trans
MSTRG.113755	1.57147	up	gene-SLITRK2	-4.57422	down	trans
MSTRG.113755	1.57147	up	gene-TCEAL9	1.5003	up	trans
MSTRG.113755	1.57147	up	gene-TTC21A	1.16582	up	trans
MSTRG.113755	1.57147	up	gene-ZNF461	1.85754	up	trans
MSTRG.8193	-1.01266	down	gene-ADAP2	-1.78632	down	trans
MSTRG.8193	-1.01266	down	gene-ANK1	2.83517	up	trans
MSTRG.8193	-1.01266	down	gene-ASB5	1.76117	up	trans
MSTRG.8193	-1.01266	down	gene-ATL1	-1.14796	down	trans
MSTRG.8193	-1.01266	down	gene-ATP6AP1L	-2.51911	down	trans
MSTRG.8193	-1.01266	down	gene-BCL11A	2.0831	up	trans
MSTRG.8193	-1.01266	down	gene-BMPER	1.97565	up	trans
MSTRG.8193	-1.01266	down	gene-CHEK2	1.34707	up	trans
MSTRG.8193	-1.01266	down	gene-CTSH	2.20783	up	trans
MSTRG.8193	-1.01266	down	gene-CXCL12	2.00087	up	trans
MSTRG.8193	-1.01266	down	gene-GNG7	1.40571	up	trans
MSTRG.8193	-1.01266	down	gene-HTR1B	-1.71327	down	trans
MSTRG.8193	-1.01266	down	gene-IL4R	1.03862	up	trans
MSTRG.8193	-1.01266	down	gene-ITPKC	1.02924	up	trans
MSTRG.8193	-1.01266	down	gene-KIAA1522	-1.7971	down	trans
MSTRG.8193	-1.01266	down	gene-LGMN	1.55525	up	trans
MSTRG.8193	-1.01266	down	gene-LOC101114082	-2.63231	down	trans
MSTRG.8193	-1.01266	down	gene-LOC101123632	1.70024	up	trans
MSTRG.8193	-1.01266	down	gene-LOC105607702	-1.27759	down	trans
MSTRG.8193	-1.01266	down	gene-LOC114111403	1.74206	up	trans
MSTRG.8193	-1.01266	down	gene-LOC114112948	-1.4657	down	trans
MSTRG.8193	-1.01266	down	gene-LRRC15	-1.91206	down	trans
MSTRG.8193	-1.01266	down	gene-LRRC8C	-1.05969	down	trans
MSTRG.8193	-1.01266	down	gene-NCBP2L	2.6007	up	trans
MSTRG.8193	-1.01266	down	gene-NEXN	-1.38085	down	trans
MSTRG.8193	-1.01266	down	gene-NUAK1	-1.85509	down	trans
MSTRG.8193	-1.01266	down	gene-OLFML2B	1.73596	up	trans
MSTRG.8193	-1.01266	down	gene-PLIN2	2.13109	up	trans
MSTRG.8193	-1.01266	down	gene-PLTP	1.00228	up	trans
MSTRG.8193	-1.01266	down	gene-RGL1	1.18602	up	trans
MSTRG.8193	-1.01266	down	gene-SH3RF2	-1.85523	down	trans
MSTRG.8193	-1.01266	down	gene-SLC22A16	2.53561	up	trans
MSTRG.8193	-1.01266	down	gene-SPATA17	1.1571	up	trans
MSTRG.8193	-1.01266	down	gene-SVIL	2.80428	up	trans
MSTRG.8193	-1.01266	down	gene-SYNC	-2.36123	down	trans
MSTRG.8193	-1.01266	down	gene-SYNPO2	-1.81253	down	trans
MSTRG.8193	-1.01266	down	gene-THBS1	-1.22554	down	trans
MSTRG.8193	-1.01266	down	gene-TRIB1	1.31491	up	trans
MSTRG.8193	-1.01266	down	gene-TRNAM-CAU-24	2.83517	up	trans
MSTRG.8193	-1.01266	down	gene-TTC9	1.49228	up	trans
MSTRG.8193	-1.01266	down	gene-VEGFC	-1.28263	down	trans
MSTRG.113753	1.36421	up	gene-APBB1IP	1.83596	up	trans
MSTRG.113753	1.36421	up	gene-ARL4A	4.4032	up	trans
MSTRG.113753	1.36421	up	gene-C12H1orf115	-2.07454	down	trans
MSTRG.113753	1.36421	up	gene-CARMIL3	1.37574	up	trans
MSTRG.113753	1.36421	up	gene-CCBE1	1.98201	up	trans
MSTRG.113753	1.36421	up	gene-CCDC30	1.70063	up	trans
MSTRG.113753	1.36421	up	gene-CD274	-2.57082	down	trans
MSTRG.113753	1.36421	up	gene-CFAP70	1.54299	up	trans
MSTRG.113753	1.36421	up	gene-FADS3	-1.12068	down	trans
MSTRG.113753	1.36421	up	gene-FAM184B	-2.78932	down	trans
MSTRG.113753	1.36421	up	gene-FAT1	-1.12476	down	trans
MSTRG.113753	1.36421	up	gene-FMOD	-2.04815	down	trans
MSTRG.113753	1.36421	up	gene-GRIA3	-1.62426	down	trans
MSTRG.113753	1.36421	up	gene-GSTP1	-1.26105	down	trans
MSTRG.113753	1.36421	up	gene-GTDC1	1.3791	up	trans
MSTRG.113753	1.36421	up	gene-ITGA10	1.65932	up	trans
MSTRG.113753	1.36421	up	gene-LOC101111106	2.0982	up	trans
MSTRG.113753	1.36421	up	gene-LOC101112563	1.66916	up	trans
MSTRG.113753	1.36421	up	gene-LOC101114743	-1.25229	down	trans
MSTRG.113753	1.36421	up	gene-LOC101118660	2.53561	up	trans
MSTRG.113753	1.36421	up	gene-LOC105609073	2.42013	up	trans
MSTRG.113753	1.36421	up	gene-LOC105609899	-3.9018	down	trans
MSTRG.113753	1.36421	up	gene-LOC106990434	-1.18113	down	trans
MSTRG.113753	1.36421	up	gene-LOC114108809	-1.05413	down	trans
MSTRG.113753	1.36421	up	gene-LOC114109223	1.76117	up	trans
MSTRG.113753	1.36421	up	gene-LOC114109229	2.1571	up	trans
MSTRG.113753	1.36421	up	gene-LOC114109232	2.1571	up	trans
MSTRG.113753	1.36421	up	gene-LOC114118469	1.0957	up	trans
MSTRG.113753	1.36421	up	gene-MDH1B	1.23003	up	trans
MSTRG.113753	1.36421	up	gene-MTERF2	1.36355	up	trans
MSTRG.113753	1.36421	up	gene-NUDT13	1.42787	up	trans
MSTRG.113753	1.36421	up	gene-OSR1	-1.0514	down	trans
MSTRG.113753	1.36421	up	gene-PDE4D	1.09714	up	trans
MSTRG.113753	1.36421	up	gene-PLA2G5	1.89406	up	trans
MSTRG.113753	1.36421	up	gene-REC8	1.92263	up	trans
MSTRG.113753	1.36421	up	gene-SAMHD1	1.1592	up	trans
MSTRG.113753	1.36421	up	gene-SIGLEC1	1.97267	up	trans
MSTRG.113753	1.36421	up	gene-SLC26A7	1.32565	up	trans
MSTRG.113753	1.36421	up	gene-SLITRK2	-4.57422	down	trans
MSTRG.113753	1.36421	up	gene-TCEAL9	1.5003	up	trans
MSTRG.113753	1.36421	up	gene-TTC21A	1.16582	up	trans
MSTRG.113753	1.36421	up	gene-ZNF461	1.85754	up	trans
MSTRG.35769	1.45957	up	gene-APBB1IP	1.83596	up	trans
MSTRG.35769	1.45957	up	gene-ARL4A	4.4032	up	trans
MSTRG.35769	1.45957	up	gene-C12H1orf115	-2.07454	down	trans
MSTRG.35769	1.45957	up	gene-CARMIL3	1.37574	up	trans
MSTRG.35769	1.45957	up	gene-CCBE1	1.98201	up	trans
MSTRG.35769	1.45957	up	gene-CCDC30	1.70063	up	trans
MSTRG.35769	1.45957	up	gene-CD274	-2.57082	down	trans
MSTRG.35769	1.45957	up	gene-CFAP70	1.54299	up	trans
MSTRG.35769	1.45957	up	gene-FADS3	-1.12068	down	trans
MSTRG.35769	1.45957	up	gene-FAM184B	-2.78932	down	trans
MSTRG.35769	1.45957	up	gene-FAT1	-1.12476	down	trans
MSTRG.35769	1.45957	up	gene-FMOD	-2.04815	down	trans
MSTRG.35769	1.45957	up	gene-GRIA3	-1.62426	down	trans
MSTRG.35769	1.45957	up	gene-GSTP1	-1.26105	down	trans
MSTRG.35769	1.45957	up	gene-GTDC1	1.3791	up	trans
MSTRG.35769	1.45957	up	gene-ITGA10	1.65932	up	trans
MSTRG.35769	1.45957	up	gene-LOC101111106	2.0982	up	trans
MSTRG.35769	1.45957	up	gene-LOC101112563	1.66916	up	trans
MSTRG.35769	1.45957	up	gene-LOC101114743	-1.25229	down	trans
MSTRG.35769	1.45957	up	gene-LOC101118660	2.53561	up	trans
MSTRG.35769	1.45957	up	gene-LOC105609073	2.42013	up	trans
MSTRG.35769	1.45957	up	gene-LOC105609899	-3.9018	down	trans
MSTRG.35769	1.45957	up	gene-LOC106990434	-1.18113	down	trans
MSTRG.35769	1.45957	up	gene-LOC114108809	-1.05413	down	trans
MSTRG.35769	1.45957	up	gene-LOC114109223	1.76117	up	trans
MSTRG.35769	1.45957	up	gene-LOC114109229	2.1571	up	trans
MSTRG.35769	1.45957	up	gene-LOC114109232	2.1571	up	trans
MSTRG.35769	1.45957	up	gene-LOC114118469	1.0957	up	trans
MSTRG.35769	1.45957	up	gene-MDH1B	1.23003	up	trans
MSTRG.35769	1.45957	up	gene-MTERF2	1.36355	up	trans
MSTRG.35769	1.45957	up	gene-NUDT13	1.42787	up	trans
MSTRG.35769	1.45957	up	gene-OSR1	-1.0514	down	trans
MSTRG.35769	1.45957	up	gene-PDE4D	1.09714	up	trans
MSTRG.35769	1.45957	up	gene-PLA2G5	1.89406	up	trans
MSTRG.35769	1.45957	up	gene-REC8	1.92263	up	trans
MSTRG.35769	1.45957	up	gene-SAMHD1	1.1592	up	trans
MSTRG.35769	1.45957	up	gene-SIGLEC1	1.97267	up	trans
MSTRG.35769	1.45957	up	gene-SLC26A7	1.32565	up	trans
MSTRG.35769	1.45957	up	gene-SLITRK2	-4.57422	down	trans
MSTRG.35769	1.45957	up	gene-TCEAL9	1.5003	up	trans
MSTRG.35769	1.45957	up	gene-TTC21A	1.16582	up	trans
MSTRG.35769	1.45957	up	gene-ZNF461	1.85754	up	trans
MSTRG.72856	1.27317	up	gene-ABCA6	1.0739	up	trans
MSTRG.72856	1.27317	up	gene-ADAMTSL1	-1.8856	down	trans
MSTRG.72856	1.27317	up	gene-ALDH4A1	-1.28873	down	trans
MSTRG.72856	1.27317	up	gene-BIRC3	1.13932	up	trans
MSTRG.72856	1.27317	up	gene-CAVIN3	-1.27661	down	trans
MSTRG.72856	1.27317	up	gene-CCDC159	-2.16483	down	trans
MSTRG.72856	1.27317	up	gene-CCT6B	1.02781	up	trans
MSTRG.72856	1.27317	up	gene-CFAP44	2.45666	up	trans
MSTRG.72856	1.27317	up	gene-CSPG4	-1.38821	down	trans
MSTRG.72856	1.27317	up	gene-ESYT1	-1.00628	down	trans
MSTRG.72856	1.27317	up	gene-GALNT16	-1.72942	down	trans
MSTRG.72856	1.27317	up	gene-GANC	1.14574	up	trans
MSTRG.72856	1.27317	up	gene-HORMAD1	1.42013	up	trans
MSTRG.72856	1.27317	up	gene-HSPB7	-4.62426	down	trans
MSTRG.72856	1.27317	up	gene-ITGA3	-1.2406	down	trans
MSTRG.72856	1.27317	up	gene-ITGB7	-1.7612	down	trans
MSTRG.72856	1.27317	up	gene-JPH1	-2.74979	down	trans
MSTRG.72856	1.27317	up	gene-KCND1	1.26143	up	trans
MSTRG.72856	1.27317	up	gene-LIMS2	-2.23166	down	trans
MSTRG.72856	1.27317	up	gene-LOC101103178	1.13063	up	trans
MSTRG.72856	1.27317	up	gene-LOC101106384	-1.34115	down	trans
MSTRG.72856	1.27317	up	gene-LOC101108898	1.70964	up	trans
MSTRG.72856	1.27317	up	gene-LOC101113487	2.00509	up	trans
MSTRG.72856	1.27317	up	gene-LOC101122744	2.66524	up	trans
MSTRG.72856	1.27317	up	gene-LOC114109252	1.70964	up	trans
MSTRG.72856	1.27317	up	gene-LOC114116662	1.06963	up	trans
MSTRG.72856	1.27317	up	gene-LRRIQ3	1.09067	up	trans
MSTRG.72856	1.27317	up	gene-MAP3K15	1.13634	up	trans
MSTRG.72856	1.27317	up	gene-MOSPD2	1.4426	up	trans
MSTRG.72856	1.27317	up	gene-NDRG1	-1.19642	down	trans
MSTRG.72856	1.27317	up	gene-NMNAT2	1.1108	up	trans
MSTRG.72856	1.27317	up	gene-PDLIM7	-1.05115	down	trans
MSTRG.72856	1.27317	up	gene-PIGA	1.50112	up	trans
MSTRG.72856	1.27317	up	gene-PKD1L3	1.01959	up	trans
MSTRG.72856	1.27317	up	gene-PLXND1	-1.0051	down	trans
MSTRG.72856	1.27317	up	gene-PM20D2	1.0368	up	trans
MSTRG.72856	1.27317	up	gene-RARG	-1.509	down	trans
MSTRG.72856	1.27317	up	gene-SDK2	-1.46029	down	trans
MSTRG.72856	1.27317	up	gene-SLC1A2	4.87956	up	trans
MSTRG.72856	1.27317	up	gene-SLC36A3	2.6007	up	trans
MSTRG.72856	1.27317	up	gene-SLC38A4	1.51699	up	trans
MSTRG.72856	1.27317	up	gene-SPHK1	-1.07791	down	trans
MSTRG.72856	1.27317	up	gene-SREBF1	-1.09183	down	trans
MSTRG.72856	1.27317	up	gene-TCF7L1	1.33647	up	trans
MSTRG.72856	1.27317	up	gene-TENT5C	-1.5274	down	trans
MSTRG.72856	1.27317	up	gene-TMEM135	1.15534	up	trans
MSTRG.72856	1.27317	up	gene-TNFSF15	4.63268	up	trans
MSTRG.72856	1.27317	up	gene-ZMYND12	1.70964	up	trans
MSTRG.57982	2.16819	up	gene-ACTB	-1.70849	down	trans
MSTRG.57982	2.16819	up	gene-ACTN1	-1.51756	down	trans
MSTRG.57982	2.16819	up	gene-ACTN4	-1.32166	down	trans
MSTRG.57982	2.16819	up	gene-ADAM8	-2.45274	down	trans
MSTRG.57982	2.16819	up	gene-AGTR1	1.47458	up	trans
MSTRG.57982	2.16819	up	gene-AHCY	-1.23929	down	trans
MSTRG.57982	2.16819	up	gene-AKR1B1	-1.22293	down	trans
MSTRG.57982	2.16819	up	gene-ALCAM	-2.32629	down	trans
MSTRG.57982	2.16819	up	gene-AMDHD1	2.04028	up	trans
MSTRG.57982	2.16819	up	gene-ANGPT1	4.30766	up	trans
MSTRG.57982	2.16819	up	gene-ANXA2	-1.10116	down	trans
MSTRG.57982	2.16819	up	gene-ARL4C	-2.36464	down	trans
MSTRG.57982	2.16819	up	gene-ATRNL1	1.00287	up	trans
MSTRG.57982	2.16819	up	gene-B3GNT8	-2.07172	down	trans
MSTRG.57982	2.16819	up	gene-BACE2	-1.09369	down	trans
MSTRG.57982	2.16819	up	gene-CATSPERG	-1.00479	down	trans
MSTRG.57982	2.16819	up	gene-CAVIN1	-1.14775	down	trans
MSTRG.57982	2.16819	up	gene-CCDC14	1.0045	up	trans
MSTRG.57982	2.16819	up	gene-CD151	-1.26779	down	trans
MSTRG.57982	2.16819	up	gene-CD248	-1.4476	down	trans
MSTRG.57982	2.16819	up	gene-CERCAM	-1.06067	down	trans
MSTRG.57982	2.16819	up	gene-CHRNA5	1.02781	up	trans
MSTRG.57982	2.16819	up	gene-CLDN15	-1.55927	down	trans
MSTRG.57982	2.16819	up	gene-CLIC1	-1.49294	down	trans
MSTRG.57982	2.16819	up	gene-CLK1	1.04013	up	trans
MSTRG.57982	2.16819	up	gene-CORO1A	-1.16483	down	trans
MSTRG.57982	2.16819	up	gene-CSDC2	-2.16483	down	trans
MSTRG.57982	2.16819	up	gene-CSF2RB	-1.88104	down	trans
MSTRG.57982	2.16819	up	gene-CSRP1	-1.73104	down	trans
MSTRG.57982	2.16819	up	gene-DACT2	-1.94244	down	trans
MSTRG.57982	2.16819	up	gene-DEF6	-1.13786	down	trans
MSTRG.57982	2.16819	up	gene-ENO1	-1.09756	down	trans
MSTRG.57982	2.16819	up	gene-ERRFI1	-1.61529	down	trans
MSTRG.57982	2.16819	up	gene-EXD1	3.74206	up	trans
MSTRG.57982	2.16819	up	gene-EXOC1L	5.89587	up	trans
MSTRG.57982	2.16819	up	gene-FLNA	-1.72569	down	trans
MSTRG.57982	2.16819	up	gene-FLNC	-2.04781	down	trans
MSTRG.57982	2.16819	up	gene-FXYD6	-1.18464	down	trans
MSTRG.57982	2.16819	up	gene-GAPDH	-1.45538	down	trans
MSTRG.57982	2.16819	up	gene-GCNT3	-2.31864	down	trans
MSTRG.57982	2.16819	up	gene-GDA	1.98403	up	trans
MSTRG.57982	2.16819	up	gene-HMGXB3	-1.17324	down	trans
MSTRG.57982	2.16819	up	gene-IGF1	2.43425	up	trans
MSTRG.57982	2.16819	up	gene-IGFBP6	-3.37168	down	trans
MSTRG.57982	2.16819	up	gene-IGFBP7	-1.64441	down	trans
MSTRG.57982	2.16819	up	gene-ITGA5	-1.11246	down	trans
MSTRG.57982	2.16819	up	gene-KLHL24	1.09915	up	trans
MSTRG.57982	2.16819	up	gene-LGALS3BP	-1.22026	down	trans
MSTRG.57982	2.16819	up	gene-LHFPL2	-1.0799	down	trans
MSTRG.57982	2.16819	up	gene-LOC101110539	1.25021	up	trans
MSTRG.57982	2.16819	up	gene-LOC101111180	2.42013	up	trans
MSTRG.57982	2.16819	up	gene-LOC101115508	1.8231	up	trans
MSTRG.57982	2.16819	up	gene-LOC101117184	2.00509	up	trans
MSTRG.57982	2.16819	up	gene-LOC101118212	-1.27445	down	trans
MSTRG.57982	2.16819	up	gene-LOC114110581	-1.48944	down	trans
MSTRG.57982	2.16819	up	gene-LOC114111559	-3.74979	down	trans
MSTRG.57982	2.16819	up	gene-LRCH2	1.16844	up	trans
MSTRG.57982	2.16819	up	gene-LTBP2	-2.17406	down	trans
MSTRG.57982	2.16819	up	gene-MAST1	1.27574	up	trans
MSTRG.57982	2.16819	up	gene-MCAM	1.59006	up	trans
MSTRG.57982	2.16819	up	gene-ME3	-1.03359	down	trans
MSTRG.57982	2.16819	up	gene-METRNL	-1.20063	down	trans
MSTRG.57982	2.16819	up	gene-MIF	-1.54034	down	trans
MSTRG.57982	2.16819	up	gene-MYCN	-1.21928	down	trans
MSTRG.57982	2.16819	up	gene-MYH9	-1.26936	down	trans
MSTRG.57982	2.16819	up	gene-MYO18A	-1.0815	down	trans
MSTRG.57982	2.16819	up	gene-NFIA	1.52436	up	trans
MSTRG.57982	2.16819	up	gene-NOTCH1	-1.01922	down	trans
MSTRG.57982	2.16819	up	gene-NRK	2.73699	up	trans
MSTRG.57982	2.16819	up	gene-NT5DC2	-1.02448	down	trans
MSTRG.57982	2.16819	up	gene-OIP5	-1.53406	down	trans
MSTRG.57982	2.16819	up	gene-P3H4	-1.01496	down	trans
MSTRG.57982	2.16819	up	gene-PAFAH1B3	-1.10343	down	trans
MSTRG.57982	2.16819	up	gene-PAK1	-1.54008	down	trans
MSTRG.57982	2.16819	up	gene-PAXBP1	1.11899	up	trans
MSTRG.57982	2.16819	up	gene-PCBD1	-1.27175	down	trans
MSTRG.57982	2.16819	up	gene-PCSK1	-3.35136	down	trans
MSTRG.57982	2.16819	up	gene-PGAM1	-1.27963	down	trans
MSTRG.57982	2.16819	up	gene-PHACTR2	1.00171	up	trans
MSTRG.57982	2.16819	up	gene-PI3	1.70964	up	trans
MSTRG.57982	2.16819	up	gene-PIEZO1	-1.11094	down	trans
MSTRG.57982	2.16819	up	gene-PKM	-1.22302	down	trans
MSTRG.57982	2.16819	up	gene-PLEC	-1.052	down	trans
MSTRG.57982	2.16819	up	gene-PLEKHA5	1.13824	up	trans
MSTRG.57982	2.16819	up	gene-PLEKHA6	-1.16483	down	trans
MSTRG.57982	2.16819	up	gene-PLXNA4	-1.38722	down	trans
MSTRG.57982	2.16819	up	gene-RCN3	-1.08836	down	trans
MSTRG.57982	2.16819	up	gene-ROR1	1.09847	up	trans
MSTRG.57982	2.16819	up	gene-RRAS	-1.29278	down	trans
MSTRG.57982	2.16819	up	gene-SGCB	1.37015	up	trans
MSTRG.57982	2.16819	up	gene-SLC12A8	1.92263	up	trans
MSTRG.57982	2.16819	up	gene-SLC18A2	2.67858	up	trans
MSTRG.57982	2.16819	up	gene-ST3GAL5	-1.35748	down	trans
MSTRG.57982	2.16819	up	gene-TEDC1	-1.25229	down	trans
MSTRG.57982	2.16819	up	gene-THBS3	-1.10355	down	trans
MSTRG.57982	2.16819	up	gene-TLR2	1.47903	up	trans
MSTRG.57982	2.16819	up	gene-TRIP6	-1.02057	down	trans
MSTRG.57982	2.16819	up	gene-TSPO	-1.3204	down	trans
MSTRG.57982	2.16819	up	gene-UBLCP1	1.04284	up	trans
MSTRG.57982	2.16819	up	gene-UBTD2	1.20096	up	trans
MSTRG.57982	2.16819	up	gene-UHRF1	-1.17775	down	trans
MSTRG.57982	2.16819	up	gene-VIM	-1.50611	down	trans
MSTRG.57982	2.16819	up	gene-WDR1	-1.14256	down	trans
MSTRG.57982	2.16819	up	gene-WWC1	-1.94895	down	trans
MSTRG.57982	2.16819	up	gene-ZFP36L2	1.87125	up	trans
MSTRG.57982	2.16819	up	gene-ZMAT3	1.28357	up	trans
MSTRG.57982	2.16819	up	gene-ZNF260	1.00886	up	trans
MSTRG.57982	2.16819	up	gene-ZNF536	-4.25229	down	trans
MSTRG.96806	2.40217	up	gene-ANK3	-1.4462	down	trans
MSTRG.96806	2.40217	up	gene-C14H19orf18	1.03799	up	trans
MSTRG.96806	2.40217	up	gene-CASQ1	-2.62426	down	trans
MSTRG.96806	2.40217	up	gene-CDRT1	-2.48676	down	trans
MSTRG.96806	2.40217	up	gene-CTSL	-2.22896	down	trans
MSTRG.96806	2.40217	up	gene-EFCAB1	1.34418	up	trans
MSTRG.96806	2.40217	up	gene-EREG	-2.16483	down	trans
MSTRG.96806	2.40217	up	gene-F2R	2.0831	up	trans
MSTRG.96806	2.40217	up	gene-FAM43A	1.33767	up	trans
MSTRG.96806	2.40217	up	gene-FGF11	1.78755	up	trans
MSTRG.96806	2.40217	up	gene-GCAT	-1.65026	down	trans
MSTRG.96806	2.40217	up	gene-IGF2	4.57541	up	trans
MSTRG.96806	2.40217	up	gene-IL18R1	2.13285	up	trans
MSTRG.96806	2.40217	up	gene-LASP1	-1.06805	down	trans
MSTRG.96806	2.40217	up	gene-LMNTD1	1.24505	up	trans
MSTRG.96806	2.40217	up	gene-LOC101105867	1.17756	up	trans
MSTRG.96806	2.40217	up	gene-LOC105612920	1.09613	up	trans
MSTRG.96806	2.40217	up	gene-LOC105615271	1.74206	up	trans
MSTRG.96806	2.40217	up	gene-LOC114109403	1.64252	up	trans
MSTRG.96806	2.40217	up	gene-LOC114114886	2.83517	up	trans
MSTRG.96806	2.40217	up	gene-LOC114115771	-3.48676	down	trans
MSTRG.96806	2.40217	up	gene-MAOA	2.68729	up	trans
MSTRG.96806	2.40217	up	gene-MBOAT1	-1.35246	down	trans
MSTRG.96806	2.40217	up	gene-MFSD2A	-1.03477	down	trans
MSTRG.96806	2.40217	up	gene-NFE2	-2.16483	down	trans
MSTRG.96806	2.40217	up	gene-NFIB	2.15591	up	trans
MSTRG.96806	2.40217	up	gene-NPTXR	-2.13884	down	trans
MSTRG.96806	2.40217	up	gene-NR4A2	1.00509	up	trans
MSTRG.96806	2.40217	up	gene-OBSCN	3.19272	up	trans
MSTRG.96806	2.40217	up	gene-PLA2G7	2.55764	up	trans
MSTRG.96806	2.40217	up	gene-PTGER4	1.38114	up	trans
MSTRG.96806	2.40217	up	gene-RAB6B	-1.40233	down	trans
MSTRG.96806	2.40217	up	gene-ROBO1	1.27018	up	trans
MSTRG.96806	2.40217	up	gene-ROBO2	1.97876	up	trans
MSTRG.96806	2.40217	up	gene-RSPO2	1.19944	up	trans
MSTRG.96806	2.40217	up	gene-RTN4RL1	2.1571	up	trans
MSTRG.96806	2.40217	up	gene-S1PR3	2.43019	up	trans
MSTRG.96806	2.40217	up	gene-SLC6A20	1.34974	up	trans
MSTRG.66294	1.57954	up	gene-C1QTNF3	-1.34068	down	trans
MSTRG.66294	1.57954	up	gene-C25H1orf198	-1.86418	down	trans
MSTRG.66294	1.57954	up	gene-C6	4.91465	up	trans
MSTRG.66294	1.57954	up	gene-CCN2	-1.91745	down	trans
MSTRG.66294	1.57954	up	gene-CNGA3	1.83517	up	trans
MSTRG.66294	1.57954	up	gene-DIO1	1.19774	up	trans
MSTRG.66294	1.57954	up	gene-EEPD1	1.42013	up	trans
MSTRG.66294	1.57954	up	gene-FAM107A	1.42013	up	trans
MSTRG.66294	1.57954	up	gene-GFOD1	-1.20922	down	trans
MSTRG.66294	1.57954	up	gene-GLUL	1.52887	up	trans
MSTRG.66294	1.57954	up	gene-GP5	1.03157	up	trans
MSTRG.66294	1.57954	up	gene-GRID2	-1.1768	down	trans
MSTRG.66294	1.57954	up	gene-LOC101115931	1.12677	up	trans
MSTRG.66294	1.57954	up	gene-LOC106990140	1.802	up	trans
MSTRG.66294	1.57954	up	gene-LOC114110447	-1.66573	down	trans
MSTRG.66294	1.57954	up	gene-PHLDB2	-1.44755	down	trans
MSTRG.66294	1.57954	up	gene-SYT3	1.90556	up	trans
MSTRG.66294	1.57954	up	gene-TMEM178A	1.19386	up	trans
MSTRG.66294	1.57954	up	gene-TRPS1	1.21552	up	trans
MSTRG.66294	1.57954	up	gene-XK	-2.43072	down	trans
MSTRG.62509	-1.21018	down	gene-ABCA2	1.16379	up	trans
MSTRG.62509	-1.21018	down	gene-ACACB	3.19073	up	trans
MSTRG.62509	-1.21018	down	gene-ACSL4	-1.39242	down	trans
MSTRG.62509	-1.21018	down	gene-ADGRB2	1.38537	up	trans
MSTRG.62509	-1.21018	down	gene-ANGPTL4	1.44555	up	trans
MSTRG.62509	-1.21018	down	gene-ARHGAP42	-1.15611	down	trans
MSTRG.62509	-1.21018	down	gene-ARMC12	3.62998	up	trans
MSTRG.62509	-1.21018	down	gene-ARSG	1.25786	up	trans
MSTRG.62509	-1.21018	down	gene-BHLHE22	1.55764	up	trans
MSTRG.62509	-1.21018	down	gene-C1R	2.01842	up	trans
MSTRG.62509	-1.21018	down	gene-C2	2.04701	up	trans
MSTRG.62509	-1.21018	down	gene-CBX2	1.15952	up	trans
MSTRG.62509	-1.21018	down	gene-CCN5	-2.19458	down	trans
MSTRG.62509	-1.21018	down	gene-CLSTN3	3.35873	up	trans
MSTRG.62509	-1.21018	down	gene-CRYAB	-1.36646	down	trans
MSTRG.62509	-1.21018	down	gene-CSF1	1.3119	up	trans
MSTRG.62509	-1.21018	down	gene-EDN1	-2.21319	down	trans
MSTRG.62509	-1.21018	down	gene-ERO1A	-1.04712	down	trans
MSTRG.62509	-1.21018	down	gene-FBLN1	1.5649	up	trans
MSTRG.62509	-1.21018	down	gene-FGF2	3.40285	up	trans
MSTRG.62509	-1.21018	down	gene-FIBIN	1.38523	up	trans
MSTRG.62509	-1.21018	down	gene-FJX1	-1.14892	down	trans
MSTRG.62509	-1.21018	down	gene-GNG4	2.1607	up	trans
MSTRG.62509	-1.21018	down	gene-HECTD2	-1.22972	down	trans
MSTRG.62509	-1.21018	down	gene-HTRA4	1.50502	up	trans
MSTRG.62509	-1.21018	down	gene-ITGB1	-1.37993	down	trans
MSTRG.62509	-1.21018	down	gene-ITGB8	-1.49012	down	trans
MSTRG.62509	-1.21018	down	gene-LOC105607906	-1.85449	down	trans
MSTRG.62509	-1.21018	down	gene-LOC114108902	1.68317	up	trans
MSTRG.62509	-1.21018	down	gene-LOC114111395	1.48725	up	trans
MSTRG.62509	-1.21018	down	gene-LSP1	1.20957	up	trans
MSTRG.62509	-1.21018	down	gene-MAN2B1	1.10174	up	trans
MSTRG.62509	-1.21018	down	gene-MSI1	2.98201	up	trans
MSTRG.62509	-1.21018	down	gene-NFATC2IP	1.0537	up	trans
MSTRG.62509	-1.21018	down	gene-PKNOX2	1.56936	up	trans
MSTRG.62509	-1.21018	down	gene-PLSCR4	2.97182	up	trans
MSTRG.62509	-1.21018	down	gene-PTPRS	1.01022	up	trans
MSTRG.62509	-1.21018	down	gene-SHC4	1.4549	up	trans
MSTRG.62509	-1.21018	down	gene-SHTN1	2.33144	up	trans
MSTRG.62509	-1.21018	down	gene-SIPA1L2	-1.29036	down	trans
MSTRG.62509	-1.21018	down	gene-SIRT3	1.10436	up	trans
MSTRG.62509	-1.21018	down	gene-SLC16A2	1.1764	up	trans
MSTRG.62509	-1.21018	down	gene-SLC19A2	-1.77011	down	trans
MSTRG.62509	-1.21018	down	gene-SMARCD2	1.10453	up	trans
MSTRG.62509	-1.21018	down	gene-STK17B	-1.2658	down	trans
MSTRG.62509	-1.21018	down	gene-SYT12	1.34187	up	trans
MSTRG.62509	-1.21018	down	gene-TG	-1.16483	down	trans
MSTRG.62509	-1.21018	down	gene-TGFA	-1.96489	down	trans
MSTRG.62509	-1.21018	down	gene-TLR1	1.3163	up	trans
MSTRG.62509	-1.21018	down	gene-TMEM106A	-1.77445	down	trans
MSTRG.62509	-1.21018	down	gene-TMEM150C	1.58825	up	trans
MSTRG.62509	-1.21018	down	gene-TPM4	-1.11681	down	trans
MSTRG.62509	-1.21018	down	gene-TRPC4	-1.63244	down	trans
MSTRG.62509	-1.21018	down	gene-TXLNB	2.55764	up	trans
MSTRG.62509	-1.21018	down	gene-VANGL2	1.12694	up	trans
MSTRG.62509	-1.21018	down	gene-WDFY2	1.33116	up	trans
MSTRG.62509	-1.21018	down	gene-XPNPEP2	1.73715	up	trans
MSTRG.62509	-1.21018	down	gene-ZBTB46	3.18567	up	trans
MSTRG.62509	-1.21018	down	gene-ZC3H12D	-2.86527	down	trans
MSTRG.62509	-1.21018	down	gene-ZNRF1	1.02647	up	trans
MSTRG.86226	-2.86527	down	gene-ABLIM3	-1.52403	down	trans
MSTRG.86226	-2.86527	down	gene-ADAMDEC1	1.0368	up	trans
MSTRG.86226	-2.86527	down	gene-ARHGEF3	1.02158	up	trans
MSTRG.86226	-2.86527	down	gene-AVIL	1.41472	up	trans
MSTRG.86226	-2.86527	down	gene-CFAP100	1.68665	up	trans
MSTRG.86226	-2.86527	down	gene-CHN2	-1.12352	down	trans
MSTRG.86226	-2.86527	down	gene-COL18A1	2.70233	up	trans
MSTRG.86226	-2.86527	down	gene-CPM	3.22103	up	trans
MSTRG.86226	-2.86527	down	gene-CSRP2	-1.92286	down	trans
MSTRG.86226	-2.86527	down	gene-ELFN2	-2.2487	down	trans
MSTRG.86226	-2.86527	down	gene-FKBP5	3.60737	up	trans
MSTRG.86226	-2.86527	down	gene-FLNB	-2.09347	down	trans
MSTRG.86226	-2.86527	down	gene-GLT8D2	2.32421	up	trans
MSTRG.86226	-2.86527	down	gene-ISM1	-3.55715	down	trans
MSTRG.86226	-2.86527	down	gene-LAMA5	-2.58629	down	trans
MSTRG.86226	-2.86527	down	gene-LOC101109111	3.58031	up	trans
MSTRG.86226	-2.86527	down	gene-LOC105611838	1.33098	up	trans
MSTRG.86226	-2.86527	down	gene-LOC114109108	1.14637	up	trans
MSTRG.86226	-2.86527	down	gene-LOC114113810	1.62188	up	trans
MSTRG.86226	-2.86527	down	gene-MEI1	1.28263	up	trans
MSTRG.86226	-2.86527	down	gene-PEAR1	-1.70915	down	trans
MSTRG.86226	-2.86527	down	gene-PTH2R	-1.16483	down	trans
MSTRG.86226	-2.86527	down	gene-PTPRR	1.18162	up	trans
MSTRG.86226	-2.86527	down	gene-RELN	1.25021	up	trans
MSTRG.86226	-2.86527	down	gene-S100A5	-1.86527	down	trans
MSTRG.86226	-2.86527	down	gene-SCRG1	-1.39616	down	trans
MSTRG.86226	-2.86527	down	gene-SPON1	6.17809	up	trans
MSTRG.86226	-2.86527	down	gene-SSBP2	1.11961	up	trans
MSTRG.86226	-2.86527	down	gene-TGFB2	2.06879	up	trans
MSTRG.86226	-2.86527	down	gene-TNFAIP8	1.02007	up	trans
MSTRG.86226	-2.86527	down	gene-USP46	1.00072	up	trans
MSTRG.86815	-1.20856	down	gene-ANKRD1	-3.68096	down	trans
MSTRG.86815	-1.20856	down	gene-B4GALT4	1.14539	up	trans
MSTRG.86815	-1.20856	down	gene-BEND5	1.13473	up	trans
MSTRG.86815	-1.20856	down	gene-C1S	2.67488	up	trans
MSTRG.86815	-1.20856	down	gene-C24H16orf71	1.35629	up	trans
MSTRG.86815	-1.20856	down	gene-CTSK	1.09663	up	trans
MSTRG.86815	-1.20856	down	gene-DBF4B	-1.60042	down	trans
MSTRG.86815	-1.20856	down	gene-EDNRB	-1.7971	down	trans
MSTRG.86815	-1.20856	down	gene-FTH1	1.37977	up	trans
MSTRG.86815	-1.20856	down	gene-GLIPR1	-1.08859	down	trans
MSTRG.86815	-1.20856	down	gene-GPM6A	1.53414	up	trans
MSTRG.86815	-1.20856	down	gene-GRAMD2A	-1.56537	down	trans
MSTRG.86815	-1.20856	down	gene-HGF	-1.25138	down	trans
MSTRG.86815	-1.20856	down	gene-IL6	-4.01032	down	trans
MSTRG.86815	-1.20856	down	gene-JADE2	2.10333	up	trans
MSTRG.86815	-1.20856	down	gene-KIAA1211	-1.26182	down	trans
MSTRG.86815	-1.20856	down	gene-KIF26B	1.68682	up	trans
MSTRG.86815	-1.20856	down	gene-LOC101108131	3.92528	up	trans
MSTRG.86815	-1.20856	down	gene-LOC101112335	1.8387	up	trans
MSTRG.86815	-1.20856	down	gene-LOC101117577	1.62639	up	trans
MSTRG.86815	-1.20856	down	gene-LOC114110089	1.95065	up	trans
MSTRG.86815	-1.20856	down	gene-LOC114113125	-1.04935	down	trans
MSTRG.86815	-1.20856	down	gene-LRP1B	2.00509	up	trans
MSTRG.86815	-1.20856	down	gene-PERP	-1.8429	down	trans
MSTRG.86815	-1.20856	down	gene-PPM1E	1.87956	up	trans
MSTRG.86815	-1.20856	down	gene-RFTN1	1.88289	up	trans
MSTRG.86815	-1.20856	down	gene-RNF224	1.27574	up	trans
MSTRG.86815	-1.20856	down	gene-SCUBE2	2.63218	up	trans
MSTRG.86815	-1.20856	down	gene-SLC1A1	-1.6794	down	trans
MSTRG.86815	-1.20856	down	gene-SLC29A4	1.67167	up	trans
MSTRG.86815	-1.20856	down	gene-SLC44A5	1.13285	up	trans
MSTRG.86815	-1.20856	down	gene-ZCWPW1	1.39156	up	trans
MSTRG.86815	-1.20856	down	gene-ZDHHC14	1.04462	up	trans
MSTRG.62502	-1.27317	down	gene-AFAP1L1	-1.97219	down	trans
MSTRG.62502	-1.27317	down	gene-AKAP12	1.26556	up	trans
MSTRG.62502	-1.27317	down	gene-AMPD3	2.47628	up	trans
MSTRG.62502	-1.27317	down	gene-ANKRD35	3.42013	up	trans
MSTRG.62502	-1.27317	down	gene-BACH2	1.69577	up	trans
MSTRG.62502	-1.27317	down	gene-BCAR1	-1.20167	down	trans
MSTRG.62502	-1.27317	down	gene-BHLHE41	-1.35879	down	trans
MSTRG.62502	-1.27317	down	gene-C20H6orf52	1.01026	up	trans
MSTRG.62502	-1.27317	down	gene-C5H1orf35	1.08133	up	trans
MSTRG.62502	-1.27317	down	gene-CAMTA1	1.89406	up	trans
MSTRG.62502	-1.27317	down	gene-CCL19	3.00509	up	trans
MSTRG.62502	-1.27317	down	gene-CDH2	-2.1775	down	trans
MSTRG.62502	-1.27317	down	gene-CDH23	-1.06529	down	trans
MSTRG.62502	-1.27317	down	gene-CDON	1.05443	up	trans
MSTRG.62502	-1.27317	down	gene-CLDND2	1.18309	up	trans
MSTRG.62502	-1.27317	down	gene-CPT1A	1.74041	up	trans
MSTRG.62502	-1.27317	down	gene-CXCL8	-2.57987	down	trans
MSTRG.62502	-1.27317	down	gene-CYGB	2.51324	up	trans
MSTRG.62502	-1.27317	down	gene-ENAH	-1.10193	down	trans
MSTRG.62502	-1.27317	down	gene-ENPP6	1.54942	up	trans
MSTRG.62502	-1.27317	down	gene-FAIM	3.0831	up	trans
MSTRG.62502	-1.27317	down	gene-FAM186B	1.0982	up	trans
MSTRG.62502	-1.27317	down	gene-FAM229B	1.04412	up	trans
MSTRG.62502	-1.27317	down	gene-FGF7	-1.43701	down	trans
MSTRG.62502	-1.27317	down	gene-FNDC4	-2.0393	down	trans
MSTRG.62502	-1.27317	down	gene-HCLS1	1.70964	up	trans
MSTRG.62502	-1.27317	down	gene-HOPX	-2.48676	down	trans
MSTRG.62502	-1.27317	down	gene-IRF1	1.13063	up	trans
MSTRG.62502	-1.27317	down	gene-KHK	1.8762	up	trans
MSTRG.62502	-1.27317	down	gene-KIF1A	3.38082	up	trans
MSTRG.62502	-1.27317	down	gene-LOC101102033	1.42013	up	trans
MSTRG.62502	-1.27317	down	gene-LOC101103001	1.00509	up	trans
MSTRG.62502	-1.27317	down	gene-LOC101107613	3.42013	up	trans
MSTRG.62502	-1.27317	down	gene-LOC101108393	-1.8429	down	trans
MSTRG.62502	-1.27317	down	gene-LOC101111528	2.16614	up	trans
MSTRG.62502	-1.27317	down	gene-LOC101117087	2.42013	up	trans
MSTRG.62502	-1.27317	down	gene-LOC101121119	-2.38325	down	trans
MSTRG.62502	-1.27317	down	gene-LOC101122501	1.19774	up	trans
MSTRG.62502	-1.27317	down	gene-LOC105606493	-1.13517	down	trans
MSTRG.62502	-1.27317	down	gene-LOC106991429	3.53561	up	trans
MSTRG.62502	-1.27317	down	gene-LOC114113315	2.1571	up	trans
MSTRG.62502	-1.27317	down	gene-LOC114113811	4.0831	up	trans
MSTRG.62502	-1.27317	down	gene-LOC114116387	3.52766	up	trans
MSTRG.62502	-1.27317	down	gene-LOC114117038	2.25021	up	trans
MSTRG.62502	-1.27317	down	gene-LOC114117593	1.98201	up	trans
MSTRG.62502	-1.27317	down	gene-LPCAT2	1.39588	up	trans
MSTRG.62502	-1.27317	down	gene-MAD2L1BP	1.07737	up	trans
MSTRG.62502	-1.27317	down	gene-MEF2B	1.59522	up	trans
MSTRG.62502	-1.27317	down	gene-NAPRT	1.3206	up	trans
MSTRG.62502	-1.27317	down	gene-NFATC4	1.22655	up	trans
MSTRG.62502	-1.27317	down	gene-PDGFRL	1.02581	up	trans
MSTRG.62502	-1.27317	down	gene-PLCL2	1.13856	up	trans
MSTRG.62502	-1.27317	down	gene-PPM1L	1.51635	up	trans
MSTRG.62502	-1.27317	down	gene-PRDM16	1.06884	up	trans
MSTRG.62502	-1.27317	down	gene-PTN	-1.59283	down	trans
MSTRG.62502	-1.27317	down	gene-RAB27B	1.42013	up	trans
MSTRG.62502	-1.27317	down	gene-RGS8	-3.26437	down	trans
MSTRG.62502	-1.27317	down	gene-SATB1	1.79864	up	trans
MSTRG.62502	-1.27317	down	gene-SBSN	1.12694	up	trans
MSTRG.62502	-1.27317	down	gene-SH3RF3	1.86966	up	trans
MSTRG.62502	-1.27317	down	gene-SLC16A9	1.22619	up	trans
MSTRG.62502	-1.27317	down	gene-SLC39A8	-2.1283	down	trans
MSTRG.62502	-1.27317	down	gene-SLC6A16	1.54566	up	trans
MSTRG.62502	-1.27317	down	gene-SOCS2	-1.43586	down	trans
MSTRG.62502	-1.27317	down	gene-TIMP3	2.12829	up	trans
MSTRG.62502	-1.27317	down	gene-TMEM80	1.39317	up	trans
MSTRG.62502	-1.27317	down	gene-TRIL	4.45966	up	trans
MSTRG.62502	-1.27317	down	gene-TRIM66	1.163	up	trans
MSTRG.62502	-1.27317	down	gene-TRNP1	1.9607	up	trans
MSTRG.62502	-1.27317	down	gene-UGT3A2	1.87079	up	trans
MSTRG.62502	-1.27317	down	gene-VASH1	1.28959	up	trans
MSTRG.62502	-1.27317	down	gene-WNT9A	1.95065	up	trans
MSTRG.62502	-1.27317	down	gene-YJEFN3	1.28768	up	trans
MSTRG.66530	1.42251	up	gene-AK1	-1.18677	down	trans
MSTRG.66530	1.42251	up	gene-APOBEC3F	-1.14246	down	trans
MSTRG.66530	1.42251	up	gene-ASB11	2.14819	up	trans
MSTRG.66530	1.42251	up	gene-CAV1	-1.84092	down	trans
MSTRG.66530	1.42251	up	gene-CCN3	3.13559	up	trans
MSTRG.66530	1.42251	up	gene-CXADR	-1.91206	down	trans
MSTRG.66530	1.42251	up	gene-DYSF	-1.12865	down	trans
MSTRG.66530	1.42251	up	gene-E2F7	-1.42943	down	trans
MSTRG.66530	1.42251	up	gene-ECM2	1.53296	up	trans
MSTRG.66530	1.42251	up	gene-EHD4	-1.3011	down	trans
MSTRG.66530	1.42251	up	gene-FBXO41	-2.48676	down	trans
MSTRG.66530	1.42251	up	gene-FHL2	-1.21458	down	trans
MSTRG.66530	1.42251	up	gene-GASK1B	-1.49669	down	trans
MSTRG.66530	1.42251	up	gene-KIFC3	-1.36811	down	trans
MSTRG.66530	1.42251	up	gene-KITLG	1.41315	up	trans
MSTRG.66530	1.42251	up	gene-LGALS1	-1.55469	down	trans
MSTRG.66530	1.42251	up	gene-LOC101102310	2.12205	up	trans
MSTRG.66530	1.42251	up	gene-LOC101112989	1.29007	up	trans
MSTRG.66530	1.42251	up	gene-LOC101121570	2.67569	up	trans
MSTRG.66530	1.42251	up	gene-LOC101122475	-1.448	down	trans
MSTRG.66530	1.42251	up	gene-LOC101123120	2.52705	up	trans
MSTRG.66530	1.42251	up	gene-LOC101123368	2.21368	up	trans
MSTRG.66530	1.42251	up	gene-LOC114110282	-1.97219	down	trans
MSTRG.66530	1.42251	up	gene-LOC114115005	2.1571	up	trans
MSTRG.66530	1.42251	up	gene-LOC114115693	-1.10343	down	trans
MSTRG.66530	1.42251	up	gene-LOC114115778	-2.97219	down	trans
MSTRG.66530	1.42251	up	gene-LPAR4	1.20195	up	trans
MSTRG.66530	1.42251	up	gene-LRRC32	-1.9522	down	trans
MSTRG.66530	1.42251	up	gene-LRRN2	-1.07737	down	trans
MSTRG.66530	1.42251	up	gene-MYOM3	-2.65312	down	trans
MSTRG.66530	1.42251	up	gene-ONECUT2	3.24597	up	trans
MSTRG.66530	1.42251	up	gene-OTULINL	1.10893	up	trans
MSTRG.66530	1.42251	up	gene-PCK2	-1.5274	down	trans
MSTRG.66530	1.42251	up	gene-PDCD4	1.27419	up	trans
MSTRG.66530	1.42251	up	gene-PDGFD	2.0019	up	trans
MSTRG.66530	1.42251	up	gene-PDLIM1	-3.10242	down	trans
MSTRG.66530	1.42251	up	gene-PDP2	-1.05332	down	trans
MSTRG.66530	1.42251	up	gene-PRKG1	1.18678	up	trans
MSTRG.66530	1.42251	up	gene-PROKR1	1.98201	up	trans
MSTRG.66530	1.42251	up	gene-PRSS23	-2.42618	down	trans
MSTRG.66530	1.42251	up	gene-PSMD8	-1.20569	down	trans
MSTRG.66530	1.42251	up	gene-RASGRF2	1.16237	up	trans
MSTRG.66530	1.42251	up	gene-S100A14	-1.29634	down	trans
MSTRG.66530	1.42251	up	gene-S100A4	-2.24262	down	trans
MSTRG.66530	1.42251	up	gene-SBK1	2.08756	up	trans
MSTRG.66530	1.42251	up	gene-SELENBP1	-1.48822	down	trans
MSTRG.66530	1.42251	up	gene-SEMA5B	-2.00759	down	trans
MSTRG.66530	1.42251	up	gene-SIX4	1.14491	up	trans
MSTRG.66530	1.42251	up	gene-SLC16A3	-1.2908	down	trans
MSTRG.66530	1.42251	up	gene-SLC22A5	2.08028	up	trans
MSTRG.66530	1.42251	up	gene-SLC29A1	-1.01239	down	trans
MSTRG.66530	1.42251	up	gene-SPEG	-1.00541	down	trans
MSTRG.66530	1.42251	up	gene-ST8SIA4	2.59652	up	trans
MSTRG.66530	1.42251	up	gene-TBC1D2	-1.03452	down	trans
MSTRG.66530	1.42251	up	gene-TK1	-1.02863	down	trans
MSTRG.66530	1.42251	up	gene-TLL1	-1.5274	down	trans
MSTRG.66530	1.42251	up	gene-TMEM108	-2.95624	down	trans
MSTRG.66530	1.42251	up	gene-TMEM205	-1.13166	down	trans
MSTRG.66530	1.42251	up	gene-TMSB4X	-1.87009	down	trans
MSTRG.66530	1.42251	up	gene-TNFRSF6B	-1.266	down	trans
MSTRG.66530	1.42251	up	gene-TTC7A	-2.20621	down	trans
MSTRG.66530	1.42251	up	gene-TUBB6	-1.64141	down	trans
MSTRG.66530	1.42251	up	gene-UCHL1	-1.43928	down	trans
MSTRG.66530	1.42251	up	gene-VASN	-1.06907	down	trans
MSTRG.66530	1.42251	up	gene-VWA1	-1.24899	down	trans
MSTRG.66530	1.42251	up	gene-ZNF81	1.0154	up	trans
MSTRG.96983	12.0013	up	gene-ABHD15	3.57933	up	trans
MSTRG.96983	12.0013	up	gene-ACTR3B	1.56547	up	trans
MSTRG.96983	12.0013	up	gene-ALDH1A1	2.66333	up	trans
MSTRG.96983	12.0013	up	gene-ANO5	1.41466	up	trans
MSTRG.96983	12.0013	up	gene-CCDC146	2.86492	up	trans
MSTRG.96983	12.0013	up	gene-CCL25	1.60776	up	trans
MSTRG.96983	12.0013	up	gene-CNTD2	1.66524	up	trans
MSTRG.96983	12.0013	up	gene-DMKN	2.35873	up	trans
MSTRG.96983	12.0013	up	gene-IL36A	-1.07737	down	trans
MSTRG.96983	12.0013	up	gene-IL6R	1.33398	up	trans
MSTRG.96983	12.0013	up	gene-LOC101117587	2.91046	up	trans
MSTRG.96983	12.0013	up	gene-LOC101123376	1.7875	up	trans
MSTRG.96983	12.0013	up	gene-LOC105602030	1.00509	up	trans
MSTRG.96983	12.0013	up	gene-LOC114113087	2.11528	up	trans
MSTRG.96983	12.0013	up	gene-LOC114117389	2.37122	up	trans
MSTRG.96983	12.0013	up	gene-LOC114117925	1.60776	up	trans
MSTRG.96983	12.0013	up	gene-PMP22	-1.01906	down	trans
MSTRG.96983	12.0013	up	gene-PRKCB	1.74206	up	trans
MSTRG.96983	12.0013	up	gene-PROSER2	-1.30233	down	trans
MSTRG.96983	12.0013	up	gene-PTGS2	-2.50007	down	trans
MSTRG.96983	12.0013	up	gene-RBPMS2	1.95065	up	trans
MSTRG.96983	12.0013	up	gene-RYR3	3.14098	up	trans
MSTRG.96983	12.0013	up	gene-SDR16C5	-1.38722	down	trans
MSTRG.96983	12.0013	up	gene-SLC24A1	2.42013	up	trans
MSTRG.96983	12.0013	up	gene-SLCO1C1	2.64252	up	trans
MSTRG.96983	12.0013	up	gene-SYT15	-2.53406	down	trans
MSTRG.96983	12.0013	up	gene-TLE7	2.83517	up	trans
MSTRG.113747	1.55585	up	gene-ABCA10	1.10785	up	trans
MSTRG.113747	1.55585	up	gene-ABCA12	1.90556	up	trans
MSTRG.113747	1.55585	up	gene-ACE2	2.1571	up	trans
MSTRG.113747	1.55585	up	gene-ARMH1	1.70964	up	trans
MSTRG.113747	1.55585	up	gene-ATG4A	1.07547	up	trans
MSTRG.113747	1.55585	up	gene-BCL2L1	1.14952	up	trans
MSTRG.113747	1.55585	up	gene-CAPN6	2.47903	up	trans
MSTRG.113747	1.55585	up	gene-CDCP1	-1.21345	down	trans
MSTRG.113747	1.55585	up	gene-CIDEB	-1.12419	down	trans
MSTRG.113747	1.55585	up	gene-CNTNAP5	2.77377	up	trans
MSTRG.113747	1.55585	up	gene-CRIP1	-2.19542	down	trans
MSTRG.113747	1.55585	up	gene-GABRB2	1.93951	up	trans
MSTRG.113747	1.55585	up	gene-GALNT6	2.83517	up	trans
MSTRG.113747	1.55585	up	gene-HMGA2	1.27127	up	trans
MSTRG.113747	1.55585	up	gene-IGFBP2	-4.00277	down	trans
MSTRG.113747	1.55585	up	gene-IGFBP5	-3.03643	down	trans
MSTRG.113747	1.55585	up	gene-IGFLR1	1.1571	up	trans
MSTRG.113747	1.55585	up	gene-KCNT2	2.51324	up	trans
MSTRG.113747	1.55585	up	gene-LOC101104028	1.75574	up	trans
MSTRG.113747	1.55585	up	gene-LOC101108533	3.00509	up	trans
MSTRG.113747	1.55585	up	gene-LOC101112356	1.74206	up	trans
MSTRG.113747	1.55585	up	gene-LOC106990281	1.52705	up	trans
MSTRG.113747	1.55585	up	gene-LRMDA	1.17621	up	trans
MSTRG.113747	1.55585	up	gene-MAP1B	-1.35416	down	trans
MSTRG.113747	1.55585	up	gene-MYH10	-1.73915	down	trans
MSTRG.113747	1.55585	up	gene-MYL6	-1.3956	down	trans
MSTRG.113747	1.55585	up	gene-NEGR1	-2.5544	down	trans
MSTRG.113747	1.55585	up	gene-NPL	-1.1283	down	trans
MSTRG.113747	1.55585	up	gene-PLAUR	-1.32578	down	trans
MSTRG.113747	1.55585	up	gene-PPP2R2B	-1.51043	down	trans
MSTRG.113747	1.55585	up	gene-PRUNE2	-1.19348	down	trans
MSTRG.113747	1.55585	up	gene-SERPINE1	-3.25572	down	trans
MSTRG.113747	1.55585	up	gene-SH3BGRL2	1.92263	up	trans
MSTRG.113747	1.55585	up	gene-TDRD9	1.14183	up	trans
MSTRG.113747	1.55585	up	gene-TMEM107	1.25127	up	trans
MSTRG.113747	1.55585	up	gene-TNC	-2.48735	down	trans
MSTRG.113747	1.55585	up	gene-TRABD2B	-1.43492	down	trans
MSTRG.113747	1.55585	up	gene-TRIM45	1.18234	up	trans
MSTRG.113747	1.55585	up	gene-TRNAS-GGA-27	1.22749	up	trans
MSTRG.113747	1.55585	up	gene-TUBB2A	-1.06886	down	trans
MSTRG.113747	1.55585	up	gene-WFDC1	-2.03653	down	trans
MSTRG.103124	1.84928	up	gene-AJUBA	-1.32163	down	trans
MSTRG.103124	1.84928	up	gene-ARAP2	1.68409	up	trans
MSTRG.103124	1.84928	up	gene-BEX4	1.02028	up	trans
MSTRG.103124	1.84928	up	gene-CAPG	-1.70557	down	trans
MSTRG.103124	1.84928	up	gene-CD101	1.30465	up	trans
MSTRG.103124	1.84928	up	gene-CISH	1.04574	up	trans
MSTRG.103124	1.84928	up	gene-CNN2	-1.37075	down	trans
MSTRG.103124	1.84928	up	gene-DMXL2	1.55081	up	trans
MSTRG.103124	1.84928	up	gene-EPHA2	-1.43434	down	trans
MSTRG.103124	1.84928	up	gene-FOXP2	1.04162	up	trans
MSTRG.103124	1.84928	up	gene-GFRA3	-3.18275	down	trans
MSTRG.103124	1.84928	up	gene-GHR	1.93089	up	trans
MSTRG.103124	1.84928	up	gene-HS6ST2	-1.38722	down	trans
MSTRG.103124	1.84928	up	gene-LIFR	1.86625	up	trans
MSTRG.103124	1.84928	up	gene-LMX1A	1.40152	up	trans
MSTRG.103124	1.84928	up	gene-LOC101119706	3.06014	up	trans
MSTRG.103124	1.84928	up	gene-LOC105603125	2.1571	up	trans
MSTRG.103124	1.84928	up	gene-LOC105608322	2.4949	up	trans
MSTRG.103124	1.84928	up	gene-LOC105609492	-1.4653	down	trans
MSTRG.103124	1.84928	up	gene-LOC114108665	-2.16483	down	trans
MSTRG.103124	1.84928	up	gene-LOC114108693	1.47903	up	trans
MSTRG.103124	1.84928	up	gene-MYO1C	-1.13003	down	trans
MSTRG.103124	1.84928	up	gene-N4BP2L1	1.19186	up	trans
MSTRG.103124	1.84928	up	gene-PCOLCE2	-1.77564	down	trans
MSTRG.103124	1.84928	up	gene-PLAG1	1.46744	up	trans
MSTRG.103124	1.84928	up	gene-PLAU	-1.31052	down	trans
MSTRG.103124	1.84928	up	gene-PLEKHG4	-1.0772	down	trans
MSTRG.103124	1.84928	up	gene-PTGS1	1.7967	up	trans
MSTRG.103124	1.84928	up	gene-S100A2	-2.36994	down	trans
MSTRG.103124	1.84928	up	gene-SCN7A	1.59767	up	trans
MSTRG.103124	1.84928	up	gene-SELENOP	3.64493	up	trans
MSTRG.103124	1.84928	up	gene-SLC2A1	-1.55158	down	trans
MSTRG.103124	1.84928	up	gene-SLC6A4	1.27574	up	trans
MSTRG.103124	1.84928	up	gene-TAGLN	-2.03606	down	trans
MSTRG.103124	1.84928	up	gene-TPM1	-1.94829	down	trans
MSTRG.103124	1.84928	up	gene-TRPC3	2.01286	up	trans
MSTRG.103124	1.84928	up	gene-VASP	-1.01547	down	trans
MSTRG.121460	1.06331	up	gene-ABCA6	1.0739	up	trans
MSTRG.121460	1.06331	up	gene-ADAMTSL1	-1.8856	down	trans
MSTRG.121460	1.06331	up	gene-ALDH4A1	-1.28873	down	trans
MSTRG.121460	1.06331	up	gene-BIRC3	1.13932	up	trans
MSTRG.121460	1.06331	up	gene-CAVIN3	-1.27661	down	trans
MSTRG.121460	1.06331	up	gene-CCDC159	-2.16483	down	trans
MSTRG.121460	1.06331	up	gene-CCT6B	1.02781	up	trans
MSTRG.121460	1.06331	up	gene-CFAP44	2.45666	up	trans
MSTRG.121460	1.06331	up	gene-CSPG4	-1.38821	down	trans
MSTRG.121460	1.06331	up	gene-ESYT1	-1.00628	down	trans
MSTRG.121460	1.06331	up	gene-GALNT16	-1.72942	down	trans
MSTRG.121460	1.06331	up	gene-GANC	1.14574	up	trans
MSTRG.121460	1.06331	up	gene-HORMAD1	1.42013	up	trans
MSTRG.121460	1.06331	up	gene-HSPB7	-4.62426	down	trans
MSTRG.121460	1.06331	up	gene-ITGA3	-1.2406	down	trans
MSTRG.121460	1.06331	up	gene-ITGB7	-1.7612	down	trans
MSTRG.121460	1.06331	up	gene-JPH1	-2.74979	down	trans
MSTRG.121460	1.06331	up	gene-KCND1	1.26143	up	trans
MSTRG.121460	1.06331	up	gene-LIMS2	-2.23166	down	trans
MSTRG.121460	1.06331	up	gene-LOC101103178	1.13063	up	trans
MSTRG.121460	1.06331	up	gene-LOC101106384	-1.34115	down	trans
MSTRG.121460	1.06331	up	gene-LOC101108898	1.70964	up	trans
MSTRG.121460	1.06331	up	gene-LOC101113487	2.00509	up	trans
MSTRG.121460	1.06331	up	gene-LOC101122744	2.66524	up	trans
MSTRG.121460	1.06331	up	gene-LOC114109252	1.70964	up	trans
MSTRG.121460	1.06331	up	gene-LOC114116662	1.06963	up	trans
MSTRG.121460	1.06331	up	gene-LRRIQ3	1.09067	up	trans
MSTRG.121460	1.06331	up	gene-MAP3K15	1.13634	up	trans
MSTRG.121460	1.06331	up	gene-MOSPD2	1.4426	up	trans
MSTRG.121460	1.06331	up	gene-NDRG1	-1.19642	down	trans
MSTRG.121460	1.06331	up	gene-NMNAT2	1.1108	up	trans
MSTRG.121460	1.06331	up	gene-PDLIM7	-1.05115	down	trans
MSTRG.121460	1.06331	up	gene-PIGA	1.50112	up	trans
MSTRG.121460	1.06331	up	gene-PKD1L3	1.01959	up	trans
MSTRG.121460	1.06331	up	gene-PLXND1	-1.0051	down	trans
MSTRG.121460	1.06331	up	gene-PM20D2	1.0368	up	trans
MSTRG.121460	1.06331	up	gene-RARG	-1.509	down	trans
MSTRG.121460	1.06331	up	gene-SDK2	-1.46029	down	trans
MSTRG.121460	1.06331	up	gene-SLC1A2	4.87956	up	trans
MSTRG.121460	1.06331	up	gene-SLC36A3	2.6007	up	trans
MSTRG.121460	1.06331	up	gene-SLC38A4	1.51699	up	trans
MSTRG.121460	1.06331	up	gene-SPHK1	-1.07791	down	trans
MSTRG.121460	1.06331	up	gene-SREBF1	-1.09183	down	trans
MSTRG.121460	1.06331	up	gene-TCF7L1	1.33647	up	trans
MSTRG.121460	1.06331	up	gene-TENT5C	-1.5274	down	trans
MSTRG.121460	1.06331	up	gene-TMEM135	1.15534	up	trans
MSTRG.121460	1.06331	up	gene-TNFSF15	4.63268	up	trans
MSTRG.121460	1.06331	up	gene-ZMYND12	1.70964	up	trans
MSTRG.67679	-2.17765	down	gene-ADAP2	-1.78632	down	trans
MSTRG.67679	-2.17765	down	gene-ANK1	2.83517	up	trans
MSTRG.67679	-2.17765	down	gene-ASB5	1.76117	up	trans
MSTRG.67679	-2.17765	down	gene-ATL1	-1.14796	down	trans
MSTRG.67679	-2.17765	down	gene-ATP6AP1L	-2.51911	down	trans
MSTRG.67679	-2.17765	down	gene-BCL11A	2.0831	up	trans
MSTRG.67679	-2.17765	down	gene-BMPER	1.97565	up	trans
MSTRG.67679	-2.17765	down	gene-CHEK2	1.34707	up	trans
MSTRG.67679	-2.17765	down	gene-CTSH	2.20783	up	trans
MSTRG.67679	-2.17765	down	gene-CXCL12	2.00087	up	trans
MSTRG.67679	-2.17765	down	gene-GNG7	1.40571	up	trans
MSTRG.67679	-2.17765	down	gene-HTR1B	-1.71327	down	trans
MSTRG.67679	-2.17765	down	gene-IL4R	1.03862	up	trans
MSTRG.67679	-2.17765	down	gene-ITPKC	1.02924	up	trans
MSTRG.67679	-2.17765	down	gene-KIAA1522	-1.7971	down	trans
MSTRG.67679	-2.17765	down	gene-LGMN	1.55525	up	trans
MSTRG.67679	-2.17765	down	gene-LOC101114082	-2.63231	down	trans
MSTRG.67679	-2.17765	down	gene-LOC101123632	1.70024	up	trans
MSTRG.67679	-2.17765	down	gene-LOC105607702	-1.27759	down	trans
MSTRG.67679	-2.17765	down	gene-LOC114111403	1.74206	up	trans
MSTRG.67679	-2.17765	down	gene-LOC114112948	-1.4657	down	trans
MSTRG.67679	-2.17765	down	gene-LRRC15	-1.91206	down	trans
MSTRG.67679	-2.17765	down	gene-LRRC8C	-1.05969	down	trans
MSTRG.67679	-2.17765	down	gene-NCBP2L	2.6007	up	trans
MSTRG.67679	-2.17765	down	gene-NEXN	-1.38085	down	trans
MSTRG.67679	-2.17765	down	gene-NUAK1	-1.85509	down	trans
MSTRG.67679	-2.17765	down	gene-OLFML2B	1.73596	up	trans
MSTRG.67679	-2.17765	down	gene-PLIN2	2.13109	up	trans
MSTRG.67679	-2.17765	down	gene-PLTP	1.00228	up	trans
MSTRG.67679	-2.17765	down	gene-RGL1	1.18602	up	trans
MSTRG.67679	-2.17765	down	gene-SH3RF2	-1.85523	down	trans
MSTRG.67679	-2.17765	down	gene-SLC22A16	2.53561	up	trans
MSTRG.67679	-2.17765	down	gene-SPATA17	1.1571	up	trans
MSTRG.67679	-2.17765	down	gene-SVIL	2.80428	up	trans
MSTRG.67679	-2.17765	down	gene-SYNC	-2.36123	down	trans
MSTRG.67679	-2.17765	down	gene-SYNPO2	-1.81253	down	trans
MSTRG.67679	-2.17765	down	gene-THBS1	-1.22554	down	trans
MSTRG.67679	-2.17765	down	gene-TRIB1	1.31491	up	trans
MSTRG.67679	-2.17765	down	gene-TRNAM-CAU-24	2.83517	up	trans
MSTRG.67679	-2.17765	down	gene-TTC9	1.49228	up	trans
MSTRG.67679	-2.17765	down	gene-VEGFC	-1.28263	down	trans
MSTRG.97535	-2.90401	down	gene-ABCA2	1.16379	up	trans
MSTRG.97535	-2.90401	down	gene-ACACB	3.19073	up	trans
MSTRG.97535	-2.90401	down	gene-ACSL4	-1.39242	down	trans
MSTRG.97535	-2.90401	down	gene-ADGRB2	1.38537	up	trans
MSTRG.97535	-2.90401	down	gene-ANGPTL4	1.44555	up	trans
MSTRG.97535	-2.90401	down	gene-ARHGAP42	-1.15611	down	trans
MSTRG.97535	-2.90401	down	gene-ARMC12	3.62998	up	trans
MSTRG.97535	-2.90401	down	gene-ARSG	1.25786	up	trans
MSTRG.97535	-2.90401	down	gene-BHLHE22	1.55764	up	trans
MSTRG.97535	-2.90401	down	gene-C1R	2.01842	up	trans
MSTRG.97535	-2.90401	down	gene-C2	2.04701	up	trans
MSTRG.97535	-2.90401	down	gene-CBX2	1.15952	up	trans
MSTRG.97535	-2.90401	down	gene-CCN5	-2.19458	down	trans
MSTRG.97535	-2.90401	down	gene-CLSTN3	3.35873	up	trans
MSTRG.97535	-2.90401	down	gene-CRYAB	-1.36646	down	trans
MSTRG.97535	-2.90401	down	gene-CSF1	1.3119	up	trans
MSTRG.97535	-2.90401	down	gene-EDN1	-2.21319	down	trans
MSTRG.97535	-2.90401	down	gene-ERO1A	-1.04712	down	trans
MSTRG.97535	-2.90401	down	gene-FBLN1	1.5649	up	trans
MSTRG.97535	-2.90401	down	gene-FGF2	3.40285	up	trans
MSTRG.97535	-2.90401	down	gene-FIBIN	1.38523	up	trans
MSTRG.97535	-2.90401	down	gene-FJX1	-1.14892	down	trans
MSTRG.97535	-2.90401	down	gene-GNG4	2.1607	up	trans
MSTRG.97535	-2.90401	down	gene-HECTD2	-1.22972	down	trans
MSTRG.97535	-2.90401	down	gene-HTRA4	1.50502	up	trans
MSTRG.97535	-2.90401	down	gene-ITGB1	-1.37993	down	trans
MSTRG.97535	-2.90401	down	gene-ITGB8	-1.49012	down	trans
MSTRG.97535	-2.90401	down	gene-LOC105607906	-1.85449	down	trans
MSTRG.97535	-2.90401	down	gene-LOC114108902	1.68317	up	trans
MSTRG.97535	-2.90401	down	gene-LOC114111395	1.48725	up	trans
MSTRG.97535	-2.90401	down	gene-LSP1	1.20957	up	trans
MSTRG.97535	-2.90401	down	gene-MAN2B1	1.10174	up	trans
MSTRG.97535	-2.90401	down	gene-MSI1	2.98201	up	trans
MSTRG.97535	-2.90401	down	gene-NFATC2IP	1.0537	up	trans
MSTRG.97535	-2.90401	down	gene-PKNOX2	1.56936	up	trans
MSTRG.97535	-2.90401	down	gene-PLSCR4	2.97182	up	trans
MSTRG.97535	-2.90401	down	gene-PTPRS	1.01022	up	trans
MSTRG.97535	-2.90401	down	gene-SHC4	1.4549	up	trans
MSTRG.97535	-2.90401	down	gene-SHTN1	2.33144	up	trans
MSTRG.97535	-2.90401	down	gene-SIPA1L2	-1.29036	down	trans
MSTRG.97535	-2.90401	down	gene-SIRT3	1.10436	up	trans
MSTRG.97535	-2.90401	down	gene-SLC16A2	1.1764	up	trans
MSTRG.97535	-2.90401	down	gene-SLC19A2	-1.77011	down	trans
MSTRG.97535	-2.90401	down	gene-SMARCD2	1.10453	up	trans
MSTRG.97535	-2.90401	down	gene-STK17B	-1.2658	down	trans
MSTRG.97535	-2.90401	down	gene-SYT12	1.34187	up	trans
MSTRG.97535	-2.90401	down	gene-TG	-1.16483	down	trans
MSTRG.97535	-2.90401	down	gene-TGFA	-1.96489	down	trans
MSTRG.97535	-2.90401	down	gene-TLR1	1.3163	up	trans
MSTRG.97535	-2.90401	down	gene-TMEM106A	-1.77445	down	trans
MSTRG.97535	-2.90401	down	gene-TMEM150C	1.58825	up	trans
MSTRG.97535	-2.90401	down	gene-TPM4	-1.11681	down	trans
MSTRG.97535	-2.90401	down	gene-TRPC4	-1.63244	down	trans
MSTRG.97535	-2.90401	down	gene-TXLNB	2.55764	up	trans
MSTRG.97535	-2.90401	down	gene-VANGL2	1.12694	up	trans
MSTRG.97535	-2.90401	down	gene-WDFY2	1.33116	up	trans
MSTRG.97535	-2.90401	down	gene-XPNPEP2	1.73715	up	trans
MSTRG.97535	-2.90401	down	gene-ZBTB46	3.18567	up	trans
MSTRG.97535	-2.90401	down	gene-ZC3H12D	-2.86527	down	trans
MSTRG.97535	-2.90401	down	gene-ZNRF1	1.02647	up	trans
MSTRG.106223	-2.13615	down	gene-ADAP2	-1.78632	down	trans
MSTRG.106223	-2.13615	down	gene-ANK1	2.83517	up	trans
MSTRG.106223	-2.13615	down	gene-ASB5	1.76117	up	trans
MSTRG.106223	-2.13615	down	gene-ATL1	-1.14796	down	trans
MSTRG.106223	-2.13615	down	gene-ATP6AP1L	-2.51911	down	trans
MSTRG.106223	-2.13615	down	gene-BCL11A	2.0831	up	trans
MSTRG.106223	-2.13615	down	gene-BMPER	1.97565	up	trans
MSTRG.106223	-2.13615	down	gene-CHEK2	1.34707	up	trans
MSTRG.106223	-2.13615	down	gene-CTSH	2.20783	up	trans
MSTRG.106223	-2.13615	down	gene-CXCL12	2.00087	up	trans
MSTRG.106223	-2.13615	down	gene-GNG7	1.40571	up	trans
MSTRG.106223	-2.13615	down	gene-HTR1B	-1.71327	down	trans
MSTRG.106223	-2.13615	down	gene-IL4R	1.03862	up	trans
MSTRG.106223	-2.13615	down	gene-ITPKC	1.02924	up	trans
MSTRG.106223	-2.13615	down	gene-KIAA1522	-1.7971	down	trans
MSTRG.106223	-2.13615	down	gene-LGMN	1.55525	up	trans
MSTRG.106223	-2.13615	down	gene-LOC101114082	-2.63231	down	trans
MSTRG.106223	-2.13615	down	gene-LOC101123632	1.70024	up	trans
MSTRG.106223	-2.13615	down	gene-LOC105607702	-1.27759	down	trans
MSTRG.106223	-2.13615	down	gene-LOC114111403	1.74206	up	trans
MSTRG.106223	-2.13615	down	gene-LOC114112948	-1.4657	down	trans
MSTRG.106223	-2.13615	down	gene-LRRC15	-1.91206	down	trans
MSTRG.106223	-2.13615	down	gene-LRRC8C	-1.05969	down	trans
MSTRG.106223	-2.13615	down	gene-NCBP2L	2.6007	up	trans
MSTRG.106223	-2.13615	down	gene-NEXN	-1.38085	down	trans
MSTRG.106223	-2.13615	down	gene-NUAK1	-1.85509	down	trans
MSTRG.106223	-2.13615	down	gene-OLFML2B	1.73596	up	trans
MSTRG.106223	-2.13615	down	gene-PLIN2	2.13109	up	trans
MSTRG.106223	-2.13615	down	gene-PLTP	1.00228	up	trans
MSTRG.106223	-2.13615	down	gene-RGL1	1.18602	up	trans
MSTRG.106223	-2.13615	down	gene-SH3RF2	-1.85523	down	trans
MSTRG.106223	-2.13615	down	gene-SLC22A16	2.53561	up	trans
MSTRG.106223	-2.13615	down	gene-SPATA17	1.1571	up	trans
MSTRG.106223	-2.13615	down	gene-SVIL	2.80428	up	trans
MSTRG.106223	-2.13615	down	gene-SYNC	-2.36123	down	trans
MSTRG.106223	-2.13615	down	gene-SYNPO2	-1.81253	down	trans
MSTRG.106223	-2.13615	down	gene-THBS1	-1.22554	down	trans
MSTRG.106223	-2.13615	down	gene-TRIB1	1.31491	up	trans
MSTRG.106223	-2.13615	down	gene-TRNAM-CAU-24	2.83517	up	trans
MSTRG.106223	-2.13615	down	gene-TTC9	1.49228	up	trans
MSTRG.106223	-2.13615	down	gene-VEGFC	-1.28263	down	trans
MSTRG.52404	1.56212	up	gene-APBB1IP	1.83596	up	trans
MSTRG.52404	1.56212	up	gene-ARL4A	4.4032	up	trans
MSTRG.52404	1.56212	up	gene-C12H1orf115	-2.07454	down	trans
MSTRG.52404	1.56212	up	gene-CARMIL3	1.37574	up	trans
MSTRG.52404	1.56212	up	gene-CCBE1	1.98201	up	trans
MSTRG.52404	1.56212	up	gene-CCDC30	1.70063	up	trans
MSTRG.52404	1.56212	up	gene-CD274	-2.57082	down	trans
MSTRG.52404	1.56212	up	gene-CFAP70	1.54299	up	trans
MSTRG.52404	1.56212	up	gene-FADS3	-1.12068	down	trans
MSTRG.52404	1.56212	up	gene-FAM184B	-2.78932	down	trans
MSTRG.52404	1.56212	up	gene-FAT1	-1.12476	down	trans
MSTRG.52404	1.56212	up	gene-FMOD	-2.04815	down	trans
MSTRG.52404	1.56212	up	gene-GRIA3	-1.62426	down	trans
MSTRG.52404	1.56212	up	gene-GSTP1	-1.26105	down	trans
MSTRG.52404	1.56212	up	gene-GTDC1	1.3791	up	trans
MSTRG.52404	1.56212	up	gene-ITGA10	1.65932	up	trans
MSTRG.52404	1.56212	up	gene-LOC101111106	2.0982	up	trans
MSTRG.52404	1.56212	up	gene-LOC101112563	1.66916	up	trans
MSTRG.52404	1.56212	up	gene-LOC101114743	-1.25229	down	trans
MSTRG.52404	1.56212	up	gene-LOC101118660	2.53561	up	trans
MSTRG.52404	1.56212	up	gene-LOC105609073	2.42013	up	trans
MSTRG.52404	1.56212	up	gene-LOC105609899	-3.9018	down	trans
MSTRG.52404	1.56212	up	gene-LOC106990434	-1.18113	down	trans
MSTRG.52404	1.56212	up	gene-LOC114108809	-1.05413	down	trans
MSTRG.52404	1.56212	up	gene-LOC114109223	1.76117	up	trans
MSTRG.52404	1.56212	up	gene-LOC114109229	2.1571	up	trans
MSTRG.52404	1.56212	up	gene-LOC114109232	2.1571	up	trans
MSTRG.52404	1.56212	up	gene-LOC114118469	1.0957	up	trans
MSTRG.52404	1.56212	up	gene-MDH1B	1.23003	up	trans
MSTRG.52404	1.56212	up	gene-MTERF2	1.36355	up	trans
MSTRG.52404	1.56212	up	gene-NUDT13	1.42787	up	trans
MSTRG.52404	1.56212	up	gene-OSR1	-1.0514	down	trans
MSTRG.52404	1.56212	up	gene-PDE4D	1.09714	up	trans
MSTRG.52404	1.56212	up	gene-PLA2G5	1.89406	up	trans
MSTRG.52404	1.56212	up	gene-REC8	1.92263	up	trans
MSTRG.52404	1.56212	up	gene-SAMHD1	1.1592	up	trans
MSTRG.52404	1.56212	up	gene-SIGLEC1	1.97267	up	trans
MSTRG.52404	1.56212	up	gene-SLC26A7	1.32565	up	trans
MSTRG.52404	1.56212	up	gene-SLITRK2	-4.57422	down	trans
MSTRG.52404	1.56212	up	gene-TCEAL9	1.5003	up	trans
MSTRG.52404	1.56212	up	gene-TTC21A	1.16582	up	trans
MSTRG.52404	1.56212	up	gene-ZNF461	1.85754	up	trans
MSTRG.9383	-2.50923	down	gene-ABCA2	1.16379	up	trans
MSTRG.9383	-2.50923	down	gene-ACACB	3.19073	up	trans
MSTRG.9383	-2.50923	down	gene-ACSL4	-1.39242	down	trans
MSTRG.9383	-2.50923	down	gene-ADGRB2	1.38537	up	trans
MSTRG.9383	-2.50923	down	gene-ANGPTL4	1.44555	up	trans
MSTRG.9383	-2.50923	down	gene-ARHGAP42	-1.15611	down	trans
MSTRG.9383	-2.50923	down	gene-ARMC12	3.62998	up	trans
MSTRG.9383	-2.50923	down	gene-ARSG	1.25786	up	trans
MSTRG.9383	-2.50923	down	gene-BHLHE22	1.55764	up	trans
MSTRG.9383	-2.50923	down	gene-C1R	2.01842	up	trans
MSTRG.9383	-2.50923	down	gene-C2	2.04701	up	trans
MSTRG.9383	-2.50923	down	gene-CBX2	1.15952	up	trans
MSTRG.9383	-2.50923	down	gene-CCN5	-2.19458	down	trans
MSTRG.9383	-2.50923	down	gene-CLSTN3	3.35873	up	trans
MSTRG.9383	-2.50923	down	gene-CRYAB	-1.36646	down	trans
MSTRG.9383	-2.50923	down	gene-CSF1	1.3119	up	trans
MSTRG.9383	-2.50923	down	gene-EDN1	-2.21319	down	trans
MSTRG.9383	-2.50923	down	gene-ERO1A	-1.04712	down	trans
MSTRG.9383	-2.50923	down	gene-FBLN1	1.5649	up	trans
MSTRG.9383	-2.50923	down	gene-FGF2	3.40285	up	trans
MSTRG.9383	-2.50923	down	gene-FIBIN	1.38523	up	trans
MSTRG.9383	-2.50923	down	gene-FJX1	-1.14892	down	trans
MSTRG.9383	-2.50923	down	gene-GNG4	2.1607	up	trans
MSTRG.9383	-2.50923	down	gene-HECTD2	-1.22972	down	trans
MSTRG.9383	-2.50923	down	gene-HTRA4	1.50502	up	trans
MSTRG.9383	-2.50923	down	gene-ITGB1	-1.37993	down	trans
MSTRG.9383	-2.50923	down	gene-ITGB8	-1.49012	down	trans
MSTRG.9383	-2.50923	down	gene-LOC105607906	-1.85449	down	trans
MSTRG.9383	-2.50923	down	gene-LOC114108902	1.68317	up	trans
MSTRG.9383	-2.50923	down	gene-LOC114111395	1.48725	up	trans
MSTRG.9383	-2.50923	down	gene-LSP1	1.20957	up	trans
MSTRG.9383	-2.50923	down	gene-MAN2B1	1.10174	up	trans
MSTRG.9383	-2.50923	down	gene-MSI1	2.98201	up	trans
MSTRG.9383	-2.50923	down	gene-NFATC2IP	1.0537	up	trans
MSTRG.9383	-2.50923	down	gene-PKNOX2	1.56936	up	trans
MSTRG.9383	-2.50923	down	gene-PLSCR4	2.97182	up	trans
MSTRG.9383	-2.50923	down	gene-PTPRS	1.01022	up	trans
MSTRG.9383	-2.50923	down	gene-SHC4	1.4549	up	trans
MSTRG.9383	-2.50923	down	gene-SHTN1	2.33144	up	trans
MSTRG.9383	-2.50923	down	gene-SIPA1L2	-1.29036	down	trans
MSTRG.9383	-2.50923	down	gene-SIRT3	1.10436	up	trans
MSTRG.9383	-2.50923	down	gene-SLC16A2	1.1764	up	trans
MSTRG.9383	-2.50923	down	gene-SLC19A2	-1.77011	down	trans
MSTRG.9383	-2.50923	down	gene-SMARCD2	1.10453	up	trans
MSTRG.9383	-2.50923	down	gene-STK17B	-1.2658	down	trans
MSTRG.9383	-2.50923	down	gene-SYT12	1.34187	up	trans
MSTRG.9383	-2.50923	down	gene-TG	-1.16483	down	trans
MSTRG.9383	-2.50923	down	gene-TGFA	-1.96489	down	trans
MSTRG.9383	-2.50923	down	gene-TLR1	1.3163	up	trans
MSTRG.9383	-2.50923	down	gene-TMEM106A	-1.77445	down	trans
MSTRG.9383	-2.50923	down	gene-TMEM150C	1.58825	up	trans
MSTRG.9383	-2.50923	down	gene-TPM4	-1.11681	down	trans
MSTRG.9383	-2.50923	down	gene-TRPC4	-1.63244	down	trans
MSTRG.9383	-2.50923	down	gene-TXLNB	2.55764	up	trans
MSTRG.9383	-2.50923	down	gene-VANGL2	1.12694	up	trans
MSTRG.9383	-2.50923	down	gene-WDFY2	1.33116	up	trans
MSTRG.9383	-2.50923	down	gene-XPNPEP2	1.73715	up	trans
MSTRG.9383	-2.50923	down	gene-ZBTB46	3.18567	up	trans
MSTRG.9383	-2.50923	down	gene-ZC3H12D	-2.86527	down	trans
MSTRG.9383	-2.50923	down	gene-ZNRF1	1.02647	up	trans
MSTRG.123541	1.37609	up	gene-ACTB	-1.70849	down	trans
MSTRG.123541	1.37609	up	gene-ACTN1	-1.51756	down	trans
MSTRG.123541	1.37609	up	gene-ACTN4	-1.32166	down	trans
MSTRG.123541	1.37609	up	gene-ADAM8	-2.45274	down	trans
MSTRG.123541	1.37609	up	gene-AGTR1	1.47458	up	trans
MSTRG.123541	1.37609	up	gene-AHCY	-1.23929	down	trans
MSTRG.123541	1.37609	up	gene-AKR1B1	-1.22293	down	trans
MSTRG.123541	1.37609	up	gene-ALCAM	-2.32629	down	trans
MSTRG.123541	1.37609	up	gene-AMDHD1	2.04028	up	trans
MSTRG.123541	1.37609	up	gene-ANGPT1	4.30766	up	trans
MSTRG.123541	1.37609	up	gene-ANXA2	-1.10116	down	trans
MSTRG.123541	1.37609	up	gene-ARL4C	-2.36464	down	trans
MSTRG.123541	1.37609	up	gene-ATRNL1	1.00287	up	trans
MSTRG.123541	1.37609	up	gene-B3GNT8	-2.07172	down	trans
MSTRG.123541	1.37609	up	gene-BACE2	-1.09369	down	trans
MSTRG.123541	1.37609	up	gene-CATSPERG	-1.00479	down	trans
MSTRG.123541	1.37609	up	gene-CAVIN1	-1.14775	down	trans
MSTRG.123541	1.37609	up	gene-CCDC14	1.0045	up	trans
MSTRG.123541	1.37609	up	gene-CD151	-1.26779	down	trans
MSTRG.123541	1.37609	up	gene-CD248	-1.4476	down	trans
MSTRG.123541	1.37609	up	gene-CERCAM	-1.06067	down	trans
MSTRG.123541	1.37609	up	gene-CHRNA5	1.02781	up	trans
MSTRG.123541	1.37609	up	gene-CLDN15	-1.55927	down	trans
MSTRG.123541	1.37609	up	gene-CLIC1	-1.49294	down	trans
MSTRG.123541	1.37609	up	gene-CLK1	1.04013	up	trans
MSTRG.123541	1.37609	up	gene-CORO1A	-1.16483	down	trans
MSTRG.123541	1.37609	up	gene-CSDC2	-2.16483	down	trans
MSTRG.123541	1.37609	up	gene-CSF2RB	-1.88104	down	trans
MSTRG.123541	1.37609	up	gene-CSRP1	-1.73104	down	trans
MSTRG.123541	1.37609	up	gene-DACT2	-1.94244	down	trans
MSTRG.123541	1.37609	up	gene-DEF6	-1.13786	down	trans
MSTRG.123541	1.37609	up	gene-ENO1	-1.09756	down	trans
MSTRG.123541	1.37609	up	gene-ERRFI1	-1.61529	down	trans
MSTRG.123541	1.37609	up	gene-EXD1	3.74206	up	trans
MSTRG.123541	1.37609	up	gene-EXOC1L	5.89587	up	trans
MSTRG.123541	1.37609	up	gene-FLNA	-1.72569	down	trans
MSTRG.123541	1.37609	up	gene-FLNC	-2.04781	down	trans
MSTRG.123541	1.37609	up	gene-FXYD6	-1.18464	down	trans
MSTRG.123541	1.37609	up	gene-GAPDH	-1.45538	down	trans
MSTRG.123541	1.37609	up	gene-GCNT3	-2.31864	down	trans
MSTRG.123541	1.37609	up	gene-GDA	1.98403	up	trans
MSTRG.123541	1.37609	up	gene-HMGXB3	-1.17324	down	trans
MSTRG.123541	1.37609	up	gene-IGF1	2.43425	up	trans
MSTRG.123541	1.37609	up	gene-IGFBP6	-3.37168	down	trans
MSTRG.123541	1.37609	up	gene-IGFBP7	-1.64441	down	trans
MSTRG.123541	1.37609	up	gene-ITGA5	-1.11246	down	trans
MSTRG.123541	1.37609	up	gene-KLHL24	1.09915	up	trans
MSTRG.123541	1.37609	up	gene-LGALS3BP	-1.22026	down	trans
MSTRG.123541	1.37609	up	gene-LHFPL2	-1.0799	down	trans
MSTRG.123541	1.37609	up	gene-LOC101110539	1.25021	up	trans
MSTRG.123541	1.37609	up	gene-LOC101111180	2.42013	up	trans
MSTRG.123541	1.37609	up	gene-LOC101115508	1.8231	up	trans
MSTRG.123541	1.37609	up	gene-LOC101117184	2.00509	up	trans
MSTRG.123541	1.37609	up	gene-LOC101118212	-1.27445	down	trans
MSTRG.123541	1.37609	up	gene-LOC114110581	-1.48944	down	trans
MSTRG.123541	1.37609	up	gene-LOC114111559	-3.74979	down	trans
MSTRG.123541	1.37609	up	gene-LRCH2	1.16844	up	trans
MSTRG.123541	1.37609	up	gene-LTBP2	-2.17406	down	trans
MSTRG.123541	1.37609	up	gene-MAST1	1.27574	up	trans
MSTRG.123541	1.37609	up	gene-MCAM	1.59006	up	trans
MSTRG.123541	1.37609	up	gene-ME3	-1.03359	down	trans
MSTRG.123541	1.37609	up	gene-METRNL	-1.20063	down	trans
MSTRG.123541	1.37609	up	gene-MIF	-1.54034	down	trans
MSTRG.123541	1.37609	up	gene-MYCN	-1.21928	down	trans
MSTRG.123541	1.37609	up	gene-MYH9	-1.26936	down	trans
MSTRG.123541	1.37609	up	gene-MYO18A	-1.0815	down	trans
MSTRG.123541	1.37609	up	gene-NFIA	1.52436	up	trans
MSTRG.123541	1.37609	up	gene-NOTCH1	-1.01922	down	trans
MSTRG.123541	1.37609	up	gene-NRK	2.73699	up	trans
MSTRG.123541	1.37609	up	gene-NT5DC2	-1.02448	down	trans
MSTRG.123541	1.37609	up	gene-OIP5	-1.53406	down	trans
MSTRG.123541	1.37609	up	gene-P3H4	-1.01496	down	trans
MSTRG.123541	1.37609	up	gene-PAFAH1B3	-1.10343	down	trans
MSTRG.123541	1.37609	up	gene-PAK1	-1.54008	down	trans
MSTRG.123541	1.37609	up	gene-PAXBP1	1.11899	up	trans
MSTRG.123541	1.37609	up	gene-PCBD1	-1.27175	down	trans
MSTRG.123541	1.37609	up	gene-PCSK1	-3.35136	down	trans
MSTRG.123541	1.37609	up	gene-PGAM1	-1.27963	down	trans
MSTRG.123541	1.37609	up	gene-PHACTR2	1.00171	up	trans
MSTRG.123541	1.37609	up	gene-PI3	1.70964	up	trans
MSTRG.123541	1.37609	up	gene-PIEZO1	-1.11094	down	trans
MSTRG.123541	1.37609	up	gene-PKM	-1.22302	down	trans
MSTRG.123541	1.37609	up	gene-PLEC	-1.052	down	trans
MSTRG.123541	1.37609	up	gene-PLEKHA5	1.13824	up	trans
MSTRG.123541	1.37609	up	gene-PLEKHA6	-1.16483	down	trans
MSTRG.123541	1.37609	up	gene-PLXNA4	-1.38722	down	trans
MSTRG.123541	1.37609	up	gene-RCN3	-1.08836	down	trans
MSTRG.123541	1.37609	up	gene-ROR1	1.09847	up	trans
MSTRG.123541	1.37609	up	gene-RRAS	-1.29278	down	trans
MSTRG.123541	1.37609	up	gene-SGCB	1.37015	up	trans
MSTRG.123541	1.37609	up	gene-SLC12A8	1.92263	up	trans
MSTRG.123541	1.37609	up	gene-SLC18A2	2.67858	up	trans
MSTRG.123541	1.37609	up	gene-ST3GAL5	-1.35748	down	trans
MSTRG.123541	1.37609	up	gene-TEDC1	-1.25229	down	trans
MSTRG.123541	1.37609	up	gene-THBS3	-1.10355	down	trans
MSTRG.123541	1.37609	up	gene-TLR2	1.47903	up	trans
MSTRG.123541	1.37609	up	gene-TRIP6	-1.02057	down	trans
MSTRG.123541	1.37609	up	gene-TSPO	-1.3204	down	trans
MSTRG.123541	1.37609	up	gene-UBLCP1	1.04284	up	trans
MSTRG.123541	1.37609	up	gene-UBTD2	1.20096	up	trans
MSTRG.123541	1.37609	up	gene-UHRF1	-1.17775	down	trans
MSTRG.123541	1.37609	up	gene-VIM	-1.50611	down	trans
MSTRG.123541	1.37609	up	gene-WDR1	-1.14256	down	trans
MSTRG.123541	1.37609	up	gene-WWC1	-1.94895	down	trans
MSTRG.123541	1.37609	up	gene-ZFP36L2	1.87125	up	trans
MSTRG.123541	1.37609	up	gene-ZMAT3	1.28357	up	trans
MSTRG.123541	1.37609	up	gene-ZNF260	1.00886	up	trans
MSTRG.123541	1.37609	up	gene-ZNF536	-4.25229	down	trans
MSTRG.128435	1.11263	up	gene-AGMO	2.13285	up	trans
MSTRG.128435	1.11263	up	gene-AIG1	-2.42009	down	trans
MSTRG.128435	1.11263	up	gene-ALS2CR12	1.69315	up	trans
MSTRG.128435	1.11263	up	gene-ARG2	-1.28031	down	trans
MSTRG.128435	1.11263	up	gene-AXIN2	1.87079	up	trans
MSTRG.128435	1.11263	up	gene-AXL	-1.77992	down	trans
MSTRG.128435	1.11263	up	gene-BANK1	-1.56795	down	trans
MSTRG.128435	1.11263	up	gene-BICDL1	1.76591	up	trans
MSTRG.128435	1.11263	up	gene-CASP7	-1.18636	down	trans
MSTRG.128435	1.11263	up	gene-CASS4	1.22421	up	trans
MSTRG.128435	1.11263	up	gene-CATSPER2	1.70964	up	trans
MSTRG.128435	1.11263	up	gene-CEBPA	2.46744	up	trans
MSTRG.128435	1.11263	up	gene-DBP	1.69767	up	trans
MSTRG.128435	1.11263	up	gene-DNM3	2.11528	up	trans
MSTRG.128435	1.11263	up	gene-EML6	2.27181	up	trans
MSTRG.128435	1.11263	up	gene-ERAP2	-1.17765	down	trans
MSTRG.128435	1.11263	up	gene-ERGIC1	-1.04674	down	trans
MSTRG.128435	1.11263	up	gene-ESRRG	1.0831	up	trans
MSTRG.128435	1.11263	up	gene-FAM189A2	-2.74979	down	trans
MSTRG.128435	1.11263	up	gene-FAR2	-1.7054	down	trans
MSTRG.128435	1.11263	up	gene-GAB3	1.98898	up	trans
MSTRG.128435	1.11263	up	gene-GDF1	3.10819	up	trans
MSTRG.128435	1.11263	up	gene-GDPD1	1.30465	up	trans
MSTRG.128435	1.11263	up	gene-HPGD	2.62449	up	trans
MSTRG.128435	1.11263	up	gene-ICOSLG	-1.97219	down	trans
MSTRG.128435	1.11263	up	gene-IGIP	1.42013	up	trans
MSTRG.128435	1.11263	up	gene-KCNIP1	-3.11903	down	trans
MSTRG.128435	1.11263	up	gene-LEPR	5.86859	up	trans
MSTRG.128435	1.11263	up	gene-LGI4	-2.54334	down	trans
MSTRG.128435	1.11263	up	gene-LOC101104089	-1.15089	down	trans
MSTRG.128435	1.11263	up	gene-LOC101104612	1.51324	up	trans
MSTRG.128435	1.11263	up	gene-LOC101117554	-2.91972	down	trans
MSTRG.128435	1.11263	up	gene-LOC101122710	2.12057	up	trans
MSTRG.128435	1.11263	up	gene-LOC101123341	-3.48676	down	trans
MSTRG.128435	1.11263	up	gene-LOC105603555	2.64252	up	trans
MSTRG.128435	1.11263	up	gene-LOC105609948	1.02781	up	trans
MSTRG.128435	1.11263	up	gene-LOC105611561	2.12468	up	trans
MSTRG.128435	1.11263	up	gene-LOC114109242	1.73329	up	trans
MSTRG.128435	1.11263	up	gene-LOC114111207	-1.42786	down	trans
MSTRG.128435	1.11263	up	gene-LOC114111313	2.64252	up	trans
MSTRG.128435	1.11263	up	gene-LOC114111781	1.55138	up	trans
MSTRG.128435	1.11263	up	gene-LOC114118573	3.00509	up	trans
MSTRG.128435	1.11263	up	gene-LRRC8D	1.03268	up	trans
MSTRG.128435	1.11263	up	gene-MBTD1	1.05567	up	trans
MSTRG.128435	1.11263	up	gene-MET	-1.77848	down	trans
MSTRG.128435	1.11263	up	gene-MYBL1	-1.01283	down	trans
MSTRG.128435	1.11263	up	gene-NFATC2	-1.74979	down	trans
MSTRG.128435	1.11263	up	gene-NOS3	-2.74979	down	trans
MSTRG.128435	1.11263	up	gene-PCDH17	-2.40876	down	trans
MSTRG.128435	1.11263	up	gene-PDE3A	1.5311	up	trans
MSTRG.128435	1.11263	up	gene-PLCXD3	7.4126	up	trans
MSTRG.128435	1.11263	up	gene-POU5F1	-1.9018	down	trans
MSTRG.128435	1.11263	up	gene-PRAM1	1.57214	up	trans
MSTRG.128435	1.11263	up	gene-PRKAA2	-1.88104	down	trans
MSTRG.128435	1.11263	up	gene-PROX1	1.22563	up	trans
MSTRG.128435	1.11263	up	gene-RAD9B	1.68317	up	trans
MSTRG.128435	1.11263	up	gene-SESN1	1.17831	up	trans
MSTRG.128435	1.11263	up	gene-SH3BP5	1.8543	up	trans
MSTRG.128435	1.11263	up	gene-SIX2	5.10085	up	trans
MSTRG.128435	1.11263	up	gene-SLC41A3	-1.00496	down	trans
MSTRG.128435	1.11263	up	gene-SLCO2A1	1.71745	up	trans
MSTRG.128435	1.11263	up	gene-SLITRK6	-7.39845	down	trans
MSTRG.128435	1.11263	up	gene-SMIM17	1.42013	up	trans
MSTRG.128435	1.11263	up	gene-SYCP2L	1.87079	up	trans
MSTRG.128435	1.11263	up	gene-TLE1	1.14002	up	trans
MSTRG.128435	1.11263	up	gene-TMEM54	-1.44313	down	trans
MSTRG.128435	1.11263	up	gene-TOX	-2.53628	down	trans
MSTRG.128435	1.11263	up	gene-USP2	1.31849	up	trans
MSTRG.128435	1.11263	up	gene-ZNF891	1.4581	up	trans
MSTRG.132953	3.73931	up	gene-A2ML1	1.2231	up	trans
MSTRG.132953	3.73931	up	gene-ASXL3	1.89803	up	trans
MSTRG.132953	3.73931	up	gene-BICC1	1.38191	up	trans
MSTRG.132953	3.73931	up	gene-C1H1orf162	2.25021	up	trans
MSTRG.132953	3.73931	up	gene-C20H6orf141	-1.37128	down	trans
MSTRG.132953	3.73931	up	gene-DCLK2	-1.08821	down	trans
MSTRG.132953	3.73931	up	gene-DMRT2	1.29382	up	trans
MSTRG.132953	3.73931	up	gene-DNAJA4	-1.04363	down	trans
MSTRG.132953	3.73931	up	gene-DZANK1	1.12795	up	trans
MSTRG.132953	3.73931	up	gene-FADS2	-1.12636	down	trans
MSTRG.132953	3.73931	up	gene-FZD5	1.51324	up	trans
MSTRG.132953	3.73931	up	gene-GPR135	1.76806	up	trans
MSTRG.132953	3.73931	up	gene-HK2	-1.28824	down	trans
MSTRG.132953	3.73931	up	gene-IGFALS	1.0368	up	trans
MSTRG.132953	3.73931	up	gene-IL11	-3.16483	down	trans
MSTRG.132953	3.73931	up	gene-KLHL3	-1.03359	down	trans
MSTRG.132953	3.73931	up	gene-LAYN	3.758	up	trans
MSTRG.132953	3.73931	up	gene-LOC101103238	-1.37473	down	trans
MSTRG.132953	3.73931	up	gene-LOC101103508	1.55138	up	trans
MSTRG.132953	3.73931	up	gene-LOC101104401	-3.16686	down	trans
MSTRG.132953	3.73931	up	gene-LOC101115315	4.1571	up	trans
MSTRG.132953	3.73931	up	gene-LOC101121715	2.83517	up	trans
MSTRG.132953	3.73931	up	gene-LOC105602116	1.26048	up	trans
MSTRG.132953	3.73931	up	gene-LOC105605169	1.08893	up	trans
MSTRG.132953	3.73931	up	gene-LOC105608771	1.82223	up	trans
MSTRG.132953	3.73931	up	gene-LOC114108675	-1.35748	down	trans
MSTRG.132953	3.73931	up	gene-LOC114111385	2.92263	up	trans
MSTRG.132953	3.73931	up	gene-LOC114113829	3.1571	up	trans
MSTRG.132953	3.73931	up	gene-LOC114114600	-1.13312	down	trans
MSTRG.132953	3.73931	up	gene-LOC114115236	-1.8429	down	trans
MSTRG.132953	3.73931	up	gene-LOC114116205	2.1571	up	trans
MSTRG.132953	3.73931	up	gene-LRGUK	2.22749	up	trans
MSTRG.132953	3.73931	up	gene-LRRC9	1.63035	up	trans
MSTRG.132953	3.73931	up	gene-MYADM	-1.30874	down	trans
MSTRG.132953	3.73931	up	gene-MYRF	-2.82018	down	trans
MSTRG.132953	3.73931	up	gene-MYZAP	-1.86527	down	trans
MSTRG.132953	3.73931	up	gene-NDUFA6	1.03157	up	trans
MSTRG.132953	3.73931	up	gene-NEB	2.17339	up	trans
MSTRG.132953	3.73931	up	gene-NET1	1.64084	up	trans
MSTRG.132953	3.73931	up	gene-NPR3	5.81816	up	trans
MSTRG.132953	3.73931	up	gene-OMD	2.83517	up	trans
MSTRG.132953	3.73931	up	gene-PTPRQ	1.4466	up	trans
MSTRG.132953	3.73931	up	gene-PTX3	3.96193	up	trans
MSTRG.132953	3.73931	up	gene-PWWP3B	1.4648	up	trans
MSTRG.132953	3.73931	up	gene-RARRES1	2.48346	up	trans
MSTRG.132953	3.73931	up	gene-SMPDL3A	1.87079	up	trans
MSTRG.132953	3.73931	up	gene-SMYD3	1.03756	up	trans
MSTRG.132953	3.73931	up	gene-SPA17	1.17912	up	trans
MSTRG.132953	3.73931	up	gene-TFAP2A	3.1571	up	trans
MSTRG.132953	3.73931	up	gene-TFPI	6.65109	up	trans
MSTRG.132953	3.73931	up	gene-THSD4	-1.35456	down	trans
MSTRG.132953	3.73931	up	gene-TRAPPC3L	1.23372	up	trans
MSTRG.132953	3.73931	up	gene-TRNAE-UUC-21	-1.29411	down	trans
MSTRG.132953	3.73931	up	gene-ZNF580	1.13063	up	trans
MSTRG.132954	4.62998	up	gene-ABHD15	3.57933	up	trans
MSTRG.132954	4.62998	up	gene-ACTR3B	1.56547	up	trans
MSTRG.132954	4.62998	up	gene-ALDH1A1	2.66333	up	trans
MSTRG.132954	4.62998	up	gene-ANO5	1.41466	up	trans
MSTRG.132954	4.62998	up	gene-CCDC146	2.86492	up	trans
MSTRG.132954	4.62998	up	gene-CCL25	1.60776	up	trans
MSTRG.132954	4.62998	up	gene-CNTD2	1.66524	up	trans
MSTRG.132954	4.62998	up	gene-DMKN	2.35873	up	trans
MSTRG.132954	4.62998	up	gene-IL36A	-1.07737	down	trans
MSTRG.132954	4.62998	up	gene-IL6R	1.33398	up	trans
MSTRG.132954	4.62998	up	gene-LOC101117587	2.91046	up	trans
MSTRG.132954	4.62998	up	gene-LOC101123376	1.7875	up	trans
MSTRG.132954	4.62998	up	gene-LOC105602030	1.00509	up	trans
MSTRG.132954	4.62998	up	gene-LOC114113087	2.11528	up	trans
MSTRG.132954	4.62998	up	gene-LOC114117389	2.37122	up	trans
MSTRG.132954	4.62998	up	gene-LOC114117925	1.60776	up	trans
MSTRG.132954	4.62998	up	gene-PMP22	-1.01906	down	trans
MSTRG.132954	4.62998	up	gene-PRKCB	1.74206	up	trans
MSTRG.132954	4.62998	up	gene-PROSER2	-1.30233	down	trans
MSTRG.132954	4.62998	up	gene-PTGS2	-2.50007	down	trans
MSTRG.132954	4.62998	up	gene-RBPMS2	1.95065	up	trans
MSTRG.132954	4.62998	up	gene-RYR3	3.14098	up	trans
MSTRG.132954	4.62998	up	gene-SDR16C5	-1.38722	down	trans
MSTRG.132954	4.62998	up	gene-SLC24A1	2.42013	up	trans
MSTRG.132954	4.62998	up	gene-SLCO1C1	2.64252	up	trans
MSTRG.132954	4.62998	up	gene-SYT15	-2.53406	down	trans
MSTRG.132954	4.62998	up	gene-TLE7	2.83517	up	trans
MSTRG.3379	2.77303	up	gene-ADAM19	-1.68847	down	trans
MSTRG.3379	2.77303	up	gene-ADGRG6	-1.77533	down	trans
MSTRG.3379	2.77303	up	gene-ANO1	-2.97219	down	trans
MSTRG.3379	2.77303	up	gene-ARHGAP22	-1.49729	down	trans
MSTRG.3379	2.77303	up	gene-ARSI	-3.80869	down	trans
MSTRG.3379	2.77303	up	gene-BCL2L11	1.01322	up	trans
MSTRG.3379	2.77303	up	gene-C1QTNF2	-1.45966	down	trans
MSTRG.3379	2.77303	up	gene-CACNB4	2.53561	up	trans
MSTRG.3379	2.77303	up	gene-CAMK2A	-2.80869	down	trans
MSTRG.3379	2.77303	up	gene-CD247	-1.61024	down	trans
MSTRG.3379	2.77303	up	gene-CDIPT	-1.63496	down	trans
MSTRG.3379	2.77303	up	gene-COL4A4	-3.23522	down	trans
MSTRG.3379	2.77303	up	gene-CPED1	-1.03156	down	trans
MSTRG.3379	2.77303	up	gene-DUSP27	-2.97219	down	trans
MSTRG.3379	2.77303	up	gene-EFNB2	-1.49106	down	trans
MSTRG.3379	2.77303	up	gene-FMNL2	1.13364	up	trans
MSTRG.3379	2.77303	up	gene-GINS4	-1.20149	down	trans
MSTRG.3379	2.77303	up	gene-GPRC5A	-2.09268	down	trans
MSTRG.3379	2.77303	up	gene-HES1	1.58881	up	trans
MSTRG.3379	2.77303	up	gene-HSPB8	-1.63876	down	trans
MSTRG.3379	2.77303	up	gene-IL15RA	-1.29475	down	trans
MSTRG.3379	2.77303	up	gene-ITPKA	-2.3931	down	trans
MSTRG.3379	2.77303	up	gene-LOC101102399	3.2946	up	trans
MSTRG.3379	2.77303	up	gene-LOC101107122	1.83517	up	trans
MSTRG.3379	2.77303	up	gene-LOC101108654	-2.97219	down	trans
MSTRG.3379	2.77303	up	gene-LOC101109593	1.41506	up	trans
MSTRG.3379	2.77303	up	gene-LOC101110521	-1.94619	down	trans
MSTRG.3379	2.77303	up	gene-LOC101110527	-1.03156	down	trans
MSTRG.3379	2.77303	up	gene-LOC101111337	1.35549	up	trans
MSTRG.3379	2.77303	up	gene-LOC101116921	-1.78932	down	trans
MSTRG.3379	2.77303	up	gene-LOC105605139	-2.33476	down	trans
MSTRG.3379	2.77303	up	gene-LOC105605427	1.67952	up	trans
MSTRG.3379	2.77303	up	gene-LOC105613002	2.33767	up	trans
MSTRG.3379	2.77303	up	gene-LOC106991170	3.92263	up	trans
MSTRG.3379	2.77303	up	gene-LOC114109332	-1.6842	down	trans
MSTRG.3379	2.77303	up	gene-LOC114110163	1.64252	up	trans
MSTRG.3379	2.77303	up	gene-LOC114111379	1.45588	up	trans
MSTRG.3379	2.77303	up	gene-LOC114111650	3.36265	up	trans
MSTRG.3379	2.77303	up	gene-LOC114112925	1.14955	up	trans
MSTRG.3379	2.77303	up	gene-LOC114114083	1.19272	up	trans
MSTRG.3379	2.77303	up	gene-LOC114116592	-2.16483	down	trans
MSTRG.3379	2.77303	up	gene-LOC114117388	3.18567	up	trans
MSTRG.3379	2.77303	up	gene-LOC114117868	1.2129	up	trans
MSTRG.3379	2.77303	up	gene-LYSMD2	1.76117	up	trans
MSTRG.3379	2.77303	up	gene-MISP3	1.67167	up	trans
MSTRG.3379	2.77303	up	gene-MYL6B	-1.1934	down	trans
MSTRG.3379	2.77303	up	gene-NPEPL1	-1.19278	down	trans
MSTRG.3379	2.77303	up	gene-P2RY2	-2.13446	down	trans
MSTRG.3379	2.77303	up	gene-P3H2	-2.12382	down	trans
MSTRG.3379	2.77303	up	gene-PKDCC	-1.21466	down	trans
MSTRG.3379	2.77303	up	gene-PLEKHJ1	1.38114	up	trans
MSTRG.3379	2.77303	up	gene-PTGIR	2.17304	up	trans
MSTRG.3379	2.77303	up	gene-RECK	1.79715	up	trans
MSTRG.3379	2.77303	up	gene-REEP2	1.31516	up	trans
MSTRG.3379	2.77303	up	gene-RIN1	-1.5274	down	trans
MSTRG.3379	2.77303	up	gene-RPS6KL1	-2.42786	down	trans
MSTRG.3379	2.77303	up	gene-RSRP1	1.19721	up	trans
MSTRG.3379	2.77303	up	gene-SFXN3	-1.03136	down	trans
MSTRG.3379	2.77303	up	gene-SLC3A1	2.57214	up	trans
MSTRG.3379	2.77303	up	gene-SLC4A10	2.71781	up	trans
MSTRG.3379	2.77303	up	gene-SPDYA	1.32757	up	trans
MSTRG.3379	2.77303	up	gene-SPP1	-2.66418	down	trans
MSTRG.3379	2.77303	up	gene-SPRYD3	-1.26414	down	trans
MSTRG.3379	2.77303	up	gene-SRSF12	1.17122	up	trans
MSTRG.3379	2.77303	up	gene-STAR	2.83517	up	trans
MSTRG.3379	2.77303	up	gene-SUSD5	-1.85599	down	trans
MSTRG.3379	2.77303	up	gene-TATDN1	2.00509	up	trans
MSTRG.3379	2.77303	up	gene-TMOD1	-1.08421	down	trans
MSTRG.3379	2.77303	up	gene-TNFSF13	-1.16483	down	trans
MSTRG.3379	2.77303	up	gene-TTC39A	1.61278	up	trans
MSTRG.3379	2.77303	up	gene-ZNF404	1.1571	up	trans
gene-LOC105603828	1.84807	up	gene-AHR	1.60348	up	trans
gene-LOC105603828	1.84807	up	gene-ALDH1A3	-2.72555	down	trans
gene-LOC105603828	1.84807	up	gene-CBLN4	-1.30233	down	trans
gene-LOC105603828	1.84807	up	gene-CHL1	-4.32011	down	trans
gene-LOC105603828	1.84807	up	gene-FBXO36	1.06963	up	trans
gene-LOC105603828	1.84807	up	gene-FST	-3.02887	down	trans
gene-LOC105603828	1.84807	up	gene-HESX1	1.04064	up	trans
gene-LOC105603828	1.84807	up	gene-IRS2	1.02689	up	trans
gene-LOC105603828	1.84807	up	gene-ITGA8	1.08093	up	trans
gene-LOC105603828	1.84807	up	gene-KCNAB1	-2.55715	down	trans
gene-LOC105603828	1.84807	up	gene-LOC101120749	1.2946	up	trans
gene-LOC105603828	1.84807	up	gene-LOC105612842	1.63426	up	trans
gene-LOC105603828	1.84807	up	gene-LOC114112964	1.19774	up	trans
gene-LOC105603828	1.84807	up	gene-LOC114113453	3.22749	up	trans
gene-LOC105603828	1.84807	up	gene-LOC114114885	2.64252	up	trans
gene-LOC105603828	1.84807	up	gene-LVRN	3.72594	up	trans
gene-LOC105603828	1.84807	up	gene-NTN1	-1.86527	down	trans
gene-LOC105603828	1.84807	up	gene-PCBP3	1.42503	up	trans
gene-LOC105603828	1.84807	up	gene-PLA2R1	1.5238	up	trans
gene-LOC105603828	1.84807	up	gene-PTPRH	1.25021	up	trans
gene-LOC105603828	1.84807	up	gene-RAI2	1.06105	up	trans
gene-LOC105603828	1.84807	up	gene-REV3L	2.01255	up	trans
gene-LOC105603828	1.84807	up	gene-RGS16	-3.89275	down	trans
gene-LOC105603828	1.84807	up	gene-RIMS2	2.41501	up	trans
gene-LOC105603828	1.84807	up	gene-RPRM	1.07618	up	trans
gene-LOC105603828	1.84807	up	gene-SLC2A11	1.42013	up	trans
gene-LOC105603828	1.84807	up	gene-SOX5	2.3407	up	trans
gene-LOC105603828	1.84807	up	gene-STAC	-2.06766	down	trans
gene-LOC105603828	1.84807	up	gene-TRIM14	-1.10825	down	trans
gene-LOC105603828	1.84807	up	gene-TRNAC-GCA-173	-2.07172	down	trans
gene-LOC105603828	1.84807	up	gene-TSPAN2	-2.97219	down	trans
gene-LOC105603828	1.84807	up	gene-VSIR	-1.59655	down	trans
gene-LOC105603828	1.84807	up	gene-WDR72	2.75574	up	trans
gene-LOC101112542	1.21601	up	gene-ACTB	-1.70849	down	trans
gene-LOC101112542	1.21601	up	gene-ACTN1	-1.51756	down	trans
gene-LOC101112542	1.21601	up	gene-ACTN4	-1.32166	down	trans
gene-LOC101112542	1.21601	up	gene-ADAM8	-2.45274	down	trans
gene-LOC101112542	1.21601	up	gene-AGTR1	1.47458	up	trans
gene-LOC101112542	1.21601	up	gene-AHCY	-1.23929	down	trans
gene-LOC101112542	1.21601	up	gene-AKR1B1	-1.22293	down	trans
gene-LOC101112542	1.21601	up	gene-ALCAM	-2.32629	down	trans
gene-LOC101112542	1.21601	up	gene-AMDHD1	2.04028	up	trans
gene-LOC101112542	1.21601	up	gene-ANGPT1	4.30766	up	trans
gene-LOC101112542	1.21601	up	gene-ANXA2	-1.10116	down	trans
gene-LOC101112542	1.21601	up	gene-ARL4C	-2.36464	down	trans
gene-LOC101112542	1.21601	up	gene-ATRNL1	1.00287	up	trans
gene-LOC101112542	1.21601	up	gene-B3GNT8	-2.07172	down	trans
gene-LOC101112542	1.21601	up	gene-BACE2	-1.09369	down	trans
gene-LOC101112542	1.21601	up	gene-CATSPERG	-1.00479	down	trans
gene-LOC101112542	1.21601	up	gene-CAVIN1	-1.14775	down	trans
gene-LOC101112542	1.21601	up	gene-CCDC14	1.0045	up	trans
gene-LOC101112542	1.21601	up	gene-CD151	-1.26779	down	trans
gene-LOC101112542	1.21601	up	gene-CD248	-1.4476	down	trans
gene-LOC101112542	1.21601	up	gene-CERCAM	-1.06067	down	trans
gene-LOC101112542	1.21601	up	gene-CHRNA5	1.02781	up	trans
gene-LOC101112542	1.21601	up	gene-CLDN15	-1.55927	down	trans
gene-LOC101112542	1.21601	up	gene-CLIC1	-1.49294	down	trans
gene-LOC101112542	1.21601	up	gene-CLK1	1.04013	up	trans
gene-LOC101112542	1.21601	up	gene-CORO1A	-1.16483	down	trans
gene-LOC101112542	1.21601	up	gene-CSDC2	-2.16483	down	trans
gene-LOC101112542	1.21601	up	gene-CSF2RB	-1.88104	down	trans
gene-LOC101112542	1.21601	up	gene-CSRP1	-1.73104	down	trans
gene-LOC101112542	1.21601	up	gene-DACT2	-1.94244	down	trans
gene-LOC101112542	1.21601	up	gene-DEF6	-1.13786	down	trans
gene-LOC101112542	1.21601	up	gene-ENO1	-1.09756	down	trans
gene-LOC101112542	1.21601	up	gene-ERRFI1	-1.61529	down	trans
gene-LOC101112542	1.21601	up	gene-EXD1	3.74206	up	trans
gene-LOC101112542	1.21601	up	gene-EXOC1L	5.89587	up	trans
gene-LOC101112542	1.21601	up	gene-FLNA	-1.72569	down	trans
gene-LOC101112542	1.21601	up	gene-FLNC	-2.04781	down	trans
gene-LOC101112542	1.21601	up	gene-FXYD6	-1.18464	down	trans
gene-LOC101112542	1.21601	up	gene-GAPDH	-1.45538	down	trans
gene-LOC101112542	1.21601	up	gene-GCNT3	-2.31864	down	trans
gene-LOC101112542	1.21601	up	gene-GDA	1.98403	up	trans
gene-LOC101112542	1.21601	up	gene-HMGXB3	-1.17324	down	trans
gene-LOC101112542	1.21601	up	gene-IGF1	2.43425	up	trans
gene-LOC101112542	1.21601	up	gene-IGFBP6	-3.37168	down	trans
gene-LOC101112542	1.21601	up	gene-IGFBP7	-1.64441	down	trans
gene-LOC101112542	1.21601	up	gene-ITGA5	-1.11246	down	trans
gene-LOC101112542	1.21601	up	gene-KLHL24	1.09915	up	trans
gene-LOC101112542	1.21601	up	gene-LGALS3BP	-1.22026	down	trans
gene-LOC101112542	1.21601	up	gene-LHFPL2	-1.0799	down	trans
gene-LOC101112542	1.21601	up	gene-LOC101110539	1.25021	up	trans
gene-LOC101112542	1.21601	up	gene-LOC101111180	2.42013	up	trans
gene-LOC101112542	1.21601	up	gene-LOC101115508	1.8231	up	trans
gene-LOC101112542	1.21601	up	gene-LOC101117184	2.00509	up	trans
gene-LOC101112542	1.21601	up	gene-LOC101118212	-1.27445	down	trans
gene-LOC101112542	1.21601	up	gene-LOC114110581	-1.48944	down	trans
gene-LOC101112542	1.21601	up	gene-LOC114111559	-3.74979	down	trans
gene-LOC101112542	1.21601	up	gene-LRCH2	1.16844	up	trans
gene-LOC101112542	1.21601	up	gene-LTBP2	-2.17406	down	trans
gene-LOC101112542	1.21601	up	gene-MAST1	1.27574	up	trans
gene-LOC101112542	1.21601	up	gene-MCAM	1.59006	up	trans
gene-LOC101112542	1.21601	up	gene-ME3	-1.03359	down	trans
gene-LOC101112542	1.21601	up	gene-METRNL	-1.20063	down	trans
gene-LOC101112542	1.21601	up	gene-MIF	-1.54034	down	trans
gene-LOC101112542	1.21601	up	gene-MYCN	-1.21928	down	trans
gene-LOC101112542	1.21601	up	gene-MYH9	-1.26936	down	trans
gene-LOC101112542	1.21601	up	gene-MYO18A	-1.0815	down	trans
gene-LOC101112542	1.21601	up	gene-NFIA	1.52436	up	trans
gene-LOC101112542	1.21601	up	gene-NOTCH1	-1.01922	down	trans
gene-LOC101112542	1.21601	up	gene-NRK	2.73699	up	trans
gene-LOC101112542	1.21601	up	gene-NT5DC2	-1.02448	down	trans
gene-LOC101112542	1.21601	up	gene-OIP5	-1.53406	down	trans
gene-LOC101112542	1.21601	up	gene-P3H4	-1.01496	down	trans
gene-LOC101112542	1.21601	up	gene-PAFAH1B3	-1.10343	down	trans
gene-LOC101112542	1.21601	up	gene-PAK1	-1.54008	down	trans
gene-LOC101112542	1.21601	up	gene-PAXBP1	1.11899	up	trans
gene-LOC101112542	1.21601	up	gene-PCBD1	-1.27175	down	trans
gene-LOC101112542	1.21601	up	gene-PCSK1	-3.35136	down	trans
gene-LOC101112542	1.21601	up	gene-PGAM1	-1.27963	down	trans
gene-LOC101112542	1.21601	up	gene-PHACTR2	1.00171	up	trans
[truncated: 75,235 more rows]
[truncated: 6 more columns]
