# Supplementary material for: Whole-Transcriptome Analysis of Preadipocyte and Adipocyte and Construction of Regulatory Networks to Investigate Lipid Metabolism in Sheep
Source: Front Genet. 2021 Jul 29;12:662143. doi: 10.3389/fgene.2021.662143 (PMC8358208; doi:10.3389/fgene.2021.662143)
Supplement: Supplementary Figure 1 — Volcano map of different groups of differential RNAs. (A–C) Expression profiles of mRNAs and LncRNAs (M1 vs. P1, M2 vs. P2, M3 vs. P3). (D–F) Expression profiles of circRNAs (M1 vs. P1, M2 vs. P2, M3 vs. P3). Green points represent down-regulated RNAs; red points represent up-regulated RNAs; gray points represent not significantly expressed RNAs in the volcano plots. (G–I) Expression profiles of miRNAs (M1 vs. P1, M2 vs. P2, M3 vs. P3). Blue points represent down-regulated RNAs; yellow points represent up-regulated RNAs; gray points represent not significantly expressed RNAs in the volcano plots. X-axis: Fold change log2 ratio of RNAs. Y-axis: false discovery rate values (-log10 transformed). [file Data_Sheet_1.ZIP › Supplementary figures and tables/TableS11-miRNA_circRNA.xlsx]

## Sheet: Sheet1
miRNA	miRNA_log2FC	miRNA_label	circRNA	circRNA_log2FC	circRNA_label
Novel_578	-5.61285	down	bta_circ_0002331	-0.755059	down
Novel_698	4.64454	up	bta_circ_0002593	3.12095	up
Novel_555	-6.56978	down	bta_circ_0002329	-3.78594	down
Novel_555	-6.56978	down	bta_circ_0002323	-1.0686	down
Novel_555	-6.56978	down	bta_circ_0002327	-4.27137	down
Novel_336	-4.69531	down	bta_circ_0002105	4.12095	up
Novel_679	-9.07997	down	bta_circ_0002917	-1.49504	down
Novel_422	-5.11035	down	bta_circ_0002105	4.12095	up
Novel_904	-3.84731	down	bta_circ_0002331	-0.755059	down
Novel_599	7.99818	up	bta_circ_0002323	-1.0686	down
Novel_599	7.99818	up	bta_circ_0002327	-4.27137	down
Novel_599	7.99818	up	bta_circ_0002329	-3.78594	down
Novel_578	-5.61285	down	bta_circ_0002329	-3.78594	down
Novel_662	6.62436	up	bta_circ_0002105	4.12095	up
Novel_336	-4.69531	down	bta_circ_0001184	5.39397	up
Novel_562	3.64454	up	bta_circ_0002248	3.85792	up
Novel_804	-5.33274	down	bta_circ_0002908	-5.3709	down
Novel_740	4.93405	up	bta_circ_0002248	3.85792	up
Novel_555	-6.56978	down	bta_circ_0001184	5.39397	up
Novel_555	-6.56978	down	bta_circ_0002331	-0.755059	down
Novel_921	-8.29357	down	bta_circ_0002908	-5.3709	down
Novel_662	6.62436	up	bta_circ_0002248	3.85792	up
Novel_573	-5.22582	down	bta_circ_0002327	-4.27137	down
Novel_573	-5.22582	down	bta_circ_0002323	-1.0686	down
Novel_573	-5.22582	down	bta_circ_0002329	-3.78594	down
Novel_698	4.64454	up	bta_circ_0002331	-0.755059	down
Novel_748	-5.52538	down	bta_circ_0002331	-0.755059	down
Novel_578	-5.61285	down	bta_circ_0002327	-4.27137	down
Novel_722	-9.98891	down	bta_circ_0002329	-3.78594	down
Novel_722	-9.98891	down	bta_circ_0002327	-4.27137	down
Novel_722	-9.98891	down	bta_circ_0002323	-1.0686	down
Novel_599	7.99818	up	bta_circ_0002331	-0.755059	down
Novel_804	-5.33274	down	bta_circ_0002331	-0.755059	down
Novel_661	-6.22582	down	bta_circ_0002105	4.12095	up
Novel_698	4.64454	up	bta_circ_0002248	3.85792	up
Novel_555	-6.56978	down	bta_circ_0002105	4.12095	up
Novel_698	4.64454	up	bta_circ_0002908	-5.3709	down
Novel_562	3.64454	up	bta_circ_0002105	4.12095	up
Novel_679	-9.07997	down	bta_circ_0001184	5.39397	up
Novel_573	-5.22582	down	bta_circ_0002593	3.12095	up
Novel_921	-8.29357	down	bta_circ_0002248	3.85792	up
Novel_722	-9.98891	down	bta_circ_0002908	-5.3709	down
Novel_679	-9.07997	down	bta_circ_0002248	3.85792	up
Novel_661	-6.22582	down	bta_circ_0002593	3.12095	up
Novel_722	-9.98891	down	bta_circ_0001184	5.39397	up
Novel_573	-5.22582	down	bta_circ_0001184	5.39397	up
Novel_768	2.01449	up	bta_circ_0002105	4.12095	up
Novel_573	-5.22582	down	bta_circ_0002248	3.85792	up
Novel_679	-9.07997	down	bta_circ_0002908	-5.3709	down
Novel_722	-9.98891	down	bta_circ_0002331	-0.755059	down
Novel_804	-5.33274	down	bta_circ_0002329	-3.78594	down
Novel_804	-5.33274	down	bta_circ_0002323	-1.0686	down
Novel_804	-5.33274	down	bta_circ_0002327	-4.27137	down
Novel_722	-9.98891	down	bta_circ_0002248	3.85792	up
Novel_555	-6.56978	down	bta_circ_0002908	-5.3709	down
Novel_679	-9.07997	down	bta_circ_0002329	-3.78594	down
Novel_555	-6.56978	down	bta_circ_0000285	4.12095	up
Novel_698	4.64454	up	bta_circ_0002781	4.12095	up
Novel_831	1.05798	up	bta_circ_0002908	-5.3709	down
Novel_422	-5.11035	down	bta_circ_0001184	5.39397	up
Novel_573	-5.22582	down	bta_circ_0002105	4.12095	up
Novel_555	-6.56978	down	bta_circ_0002593	3.12095	up
Novel_696	3.93405	up	bta_circ_0002327	-4.27137	down
Novel_696	3.93405	up	bta_circ_0002323	-1.0686	down
Novel_696	3.93405	up	bta_circ_0002329	-3.78594	down
Novel_722	-9.98891	down	bta_circ_0002105	4.12095	up
Novel_804	-5.33274	down	bta_circ_0001184	5.39397	up
Novel_722	-9.98891	down	bta_circ_0002917	-1.49504	down
Novel_921	-8.29357	down	bta_circ_0002781	4.12095	up
Novel_921	-8.29357	down	bta_circ_0001184	5.39397	up
Novel_573	-5.22582	down	bta_circ_0002331	-0.755059	down
Novel_661	-6.22582	down	bta_circ_0002248	3.85792	up
Novel_578	-5.61285	down	bta_circ_0002323	-1.0686	down
Novel_555	-6.56978	down	bta_circ_0002917	-1.49504	down
Novel_336	-4.69531	down	bta_circ_0002248	3.85792	up
Novel_562	3.64454	up	bta_circ_0002323	-1.0686	down
Novel_562	3.64454	up	bta_circ_0002327	-4.27137	down
Novel_562	3.64454	up	bta_circ_0002329	-3.78594	down
Novel_336	-4.69531	down	bta_circ_0002331	-0.755059	down
Novel_555	-6.56978	down	bta_circ_0002781	4.12095	up
Novel_921	-8.29357	down	bta_circ_0002331	-0.755059	down
Novel_573	-5.22582	down	bta_circ_0002908	-5.3709	down
Novel_679	-9.07997	down	bta_circ_0002331	-0.755059	down
Novel_679	-9.07997	down	bta_circ_0002593	3.12095	up
Novel_698	4.64454	up	bta_circ_0002105	4.12095	up
Novel_562	3.64454	up	bta_circ_0002908	-5.3709	down
Novel_555	-6.56978	down	bta_circ_0002248	3.85792	up
Novel_696	3.93405	up	bta_circ_0002331	-0.755059	down
Novel_662	6.62436	up	bta_circ_0002331	-0.755059	down
Novel_661	-6.22582	down	bta_circ_0002683	-4.04897	down
Novel_698	4.64454	up	bta_circ_0002329	-3.78594	down
Novel_698	4.64454	up	bta_circ_0002323	-1.0686	down
Novel_698	4.64454	up	bta_circ_0002327	-4.27137	down
Novel_5	6.99818	up	bta_circ_0002105	4.12095	up
Novel_748	-5.52538	down	bta_circ_0002329	-3.78594	down
Novel_748	-5.52538	down	bta_circ_0002327	-4.27137	down
Novel_748	-5.52538	down	bta_circ_0002323	-1.0686	down
Novel_921	-8.29357	down	bta_circ_0002105	4.12095	up
Novel_679	-9.07997	down	bta_circ_0002105	4.12095	up
Novel_562	3.64454	up	bta_circ_0002331	-0.755059	down
Novel_904	-3.84731	down	bta_circ_0002329	-3.78594	down
Novel_904	-3.84731	down	bta_circ_0002323	-1.0686	down
Novel_904	-3.84731	down	bta_circ_0002327	-4.27137	down
Novel_336	-4.69531	down	bta_circ_0002908	-5.3709	down
Novel_562	3.64454	up	bta_circ_0001184	5.39397	up
Novel_562	3.64454	up	bta_circ_0002593	3.12095	up
Novel_336	-4.69531	down	bta_circ_0002329	-3.78594	down
Novel_336	-4.69531	down	bta_circ_0002327	-4.27137	down
Novel_336	-4.69531	down	bta_circ_0002323	-1.0686	down
Novel_921	-8.29357	down	bta_circ_0002327	-4.27137	down
Novel_921	-8.29357	down	bta_circ_0002323	-1.0686	down
Novel_921	-8.29357	down	bta_circ_0002329	-3.78594	down
Novel_336	-4.69531	down	bta_circ_0002593	3.12095	up
Novel_679	-9.07997	down	bta_circ_0002327	-4.27137	down
Novel_679	-9.07997	down	bta_circ_0002323	-1.0686	down
Novel_698	4.64454	up	bta_circ_0001184	5.39397	up
Novel_722	-9.98891	down	bta_circ_0000285	4.12095	up
Novel_662	6.62436	up	bta_circ_0002323	-1.0686	down
Novel_662	6.62436	up	bta_circ_0002327	-4.27137	down
Novel_662	6.62436	up	bta_circ_0002329	-3.78594	down
Novel_661	-6.22582	down	bta_circ_0002781	4.12095	up
