# Supplementary material for: Whole-Transcriptome Analysis of Preadipocyte and Adipocyte and Construction of Regulatory Networks to Investigate Lipid Metabolism in Sheep
Source: Front Genet. 2021 Jul 29;12:662143. doi: 10.3389/fgene.2021.662143 (PMC8358208; doi:10.3389/fgene.2021.662143)
Supplement: Supplementary Figure 1 — Volcano map of different groups of differential RNAs. (A–C) Expression profiles of mRNAs and LncRNAs (M1 vs. P1, M2 vs. P2, M3 vs. P3). (D–F) Expression profiles of circRNAs (M1 vs. P1, M2 vs. P2, M3 vs. P3). Green points represent down-regulated RNAs; red points represent up-regulated RNAs; gray points represent not significantly expressed RNAs in the volcano plots. (G–I) Expression profiles of miRNAs (M1 vs. P1, M2 vs. P2, M3 vs. P3). Blue points represent down-regulated RNAs; yellow points represent up-regulated RNAs; gray points represent not significantly expressed RNAs in the volcano plots. X-axis: Fold change log2 ratio of RNAs. Y-axis: false discovery rate values (-log10 transformed). [file Data_Sheet_1.ZIP › Supplementary figures and tables/TableS12-miRNA-mRNA.xlsx]

## Sheet: Sheet1
miRNA	miRNA_log2FC	miRNA_label	mRNA	mRNA_log2FC	mRNA_label
Novel_140	-9.18974	down	gene-PDE3A	1.30046	up
Novel_184	1.54661	up	gene-CNTFR	-2.01989	down
Novel_184	1.54661	up	gene-PLPPR5	-1.47279	down
Novel_206	-4.27087	down	gene-LOC101114226	4.1765	up
Novel_221	14.0681	up	gene-MMP15	1.47125	up
Novel_241	-2.1584	down	gene-ADAMTSL1	-1.81477	down
Novel_241	-2.1584	down	gene-KIF26B	1.95875	up
Novel_241	-2.1584	down	gene-SPEF1	1.06339	up
Novel_242	-1.13873	down	gene-DLEC1	2.05621	up
Novel_242	-1.13873	down	gene-KRT80	-5.23289	down
Novel_242	-1.13873	down	gene-LOC114110447	-2.01049	down
Novel_276	5.05106	up	gene-ZNF704	1.68081	up
Novel_352	9.11714	up	gene-CXCL12	2.34472	up
Novel_352	9.11714	up	gene-LANCL3	1.5804	up
Novel_46	-5.66319	down	gene-LOC101115115	6.5825	up
Novel_471	1.139	up	gene-OTULINL	1.34	up
Novel_500	-2.26953	down	gene-B3GNT8	-1.36782	down
Novel_517	4.18856	up	gene-PDPN	1.92874	up
Novel_585	7.77352	up	gene-BCL2L1	1.42863	up
Novel_587	12.3084	up	gene-GALNT1	1.07835	up
Novel_587	12.3084	up	gene-NEDD9	2.0466	up
Novel_663	-7.07823	down	gene-CELF2	-1.36822	down
Novel_663	-7.07823	down	gene-LGALS3BP	-1.0713	down
Novel_713	-1.60913	down	gene-EHBP1L1	-1.0946	down
Novel_713	-1.60913	down	gene-LOC101117785	-2.36782	down
Novel_740	4.72913	up	gene-AXIN2	1.36359	up
Novel_752	3.53648	up	gene-SLC1A2	4.71256	up
Novel_756	-1.77989	down	gene-ECE1	1.17502	up
Novel_761	-1.51663	down	gene-ARHGAP42	-1.21848	down
Novel_801	4.18856	up	gene-KIAA1211	-1.73039	down
Novel_802	-5.35834	down	gene-KIAA1211	-1.73039	down
Novel_802	-5.35834	down	gene-LAMA3	-1.80412	down
Novel_805	-2.18974	down	gene-ADGRL1	1.72905	up
Novel_805	-2.18974	down	gene-ATOH8	1.4913	up
Novel_805	-2.18974	down	gene-ATP10A	-1.60922	down
Novel_805	-2.18974	down	gene-CHRNB1	1.13698	up
Novel_805	-2.18974	down	gene-DES	-2.66327	down
Novel_805	-2.18974	down	gene-EPB41L3	-1.81285	down
Novel_805	-2.18974	down	gene-FZD8	-1.0648	down
Novel_805	-2.18974	down	gene-ISOC1	-1.22591	down
Novel_805	-2.18974	down	gene-LOC114112251	-1.11066	down
Novel_805	-2.18974	down	gene-METRNL	-1.09737	down
Novel_805	-2.18974	down	gene-SHC2	2.35708	up
Novel_805	-2.18974	down	gene-WHRN	1.96177	up
Novel_80	-1.07823	down	gene-LCP1	-1.92303	down
Novel_80	-1.07823	down	gene-LOC114111559	-2.46735	down
Novel_80	-1.07823	down	gene-PDPN	1.92874	up
Novel_842	-4.5928	down	gene-ACTR3B	1.66105	up
Novel_842	-4.5928	down	gene-ADAM11	-2.10478	down
Novel_842	-4.5928	down	gene-ADGRB2	1.34934	up
Novel_842	-4.5928	down	gene-APOE	1.65908	up
Novel_842	-4.5928	down	gene-ASXL3	1.64488	up
Novel_842	-4.5928	down	gene-ATP1B1	-1.64673	down
Novel_842	-4.5928	down	gene-C3H12orf75	-1.20466	down
Novel_842	-4.5928	down	gene-ELMOD1	-3.95278	down
Novel_842	-4.5928	down	gene-FGD5	1.06187	up
Novel_842	-4.5928	down	gene-KCNC3	1.2416	up
Novel_842	-4.5928	down	gene-KCNJ8	4.65332	up
Novel_842	-4.5928	down	gene-LHX6	2.39063	up
Novel_842	-4.5928	down	gene-LOC101115315	1.43954	up
Novel_842	-4.5928	down	gene-LOC105601972	1.12511	up
Novel_842	-4.5928	down	gene-LOC105602033	1.5624	up
Novel_842	-4.5928	down	gene-LOC114112251	-1.11066	down
Novel_842	-4.5928	down	gene-LOC114112490	-2.73039	down
Novel_842	-4.5928	down	gene-LOC114112677	-2.56046	down
Novel_842	-4.5928	down	gene-MAFB	-1.04686	down
Novel_842	-4.5928	down	gene-NES	-2.94925	down
Novel_842	-4.5928	down	gene-NMNAT2	1.10475	up
Novel_842	-4.5928	down	gene-PPP2R2B	-1.82033	down
Novel_842	-4.5928	down	gene-PRKG1	1.11648	up
Novel_842	-4.5928	down	gene-SYT3	2.37814	up
Novel_842	-4.5928	down	gene-TBX4	-2.14542	down
Novel_842	-4.5928	down	gene-TINAGL1	-1.72125	down
Novel_842	-4.5928	down	gene-VAMP1	1.23309	up
Novel_842	-4.5928	down	gene-VWA1	-1.23365	down
Novel_899	-6.69714	down	gene-TRIB1	1.91943	up
Novel_90	-14.5336	down	gene-CNTNAP5	3.79318	up
Novel_90	-14.5336	down	gene-INSYN2	1.28754	up
Novel_91	13.9819	up	gene-CNTNAP5	3.79318	up
Novel_91	13.9819	up	gene-INSYN2	1.28754	up
Novel_924	1.20043	up	gene-ITGA5	-1.11723	down
Novel_964	4.72913	up	gene-LOC114109733	2.31401	up
Novel_964	4.72913	up	gene-PAK1	-1.34757	down
Novel_964	4.72913	up	gene-PLAUR	-1.47638	down
