# Supplementary material for: Whole-Transcriptome Analysis of Preadipocyte and Adipocyte and Construction of Regulatory Networks to Investigate Lipid Metabolism in Sheep
Source: Front Genet. 2021 Jul 29;12:662143. doi: 10.3389/fgene.2021.662143 (PMC8358208; doi:10.3389/fgene.2021.662143)
Supplement: Supplementary Figure 1 — Volcano map of different groups of differential RNAs. (A–C) Expression profiles of mRNAs and LncRNAs (M1 vs. P1, M2 vs. P2, M3 vs. P3). (D–F) Expression profiles of circRNAs (M1 vs. P1, M2 vs. P2, M3 vs. P3). Green points represent down-regulated RNAs; red points represent up-regulated RNAs; gray points represent not significantly expressed RNAs in the volcano plots. (G–I) Expression profiles of miRNAs (M1 vs. P1, M2 vs. P2, M3 vs. P3). Blue points represent down-regulated RNAs; yellow points represent up-regulated RNAs; gray points represent not significantly expressed RNAs in the volcano plots. X-axis: Fold change log2 ratio of RNAs. Y-axis: false discovery rate values (-log10 transformed). [file Data_Sheet_1.ZIP › Supplementary figures and tables/TableS13-LncRNA-mRNA-miRNA.xlsx]

## Sheet: Sheet1
miRNA	miRNA_log2FC	miRNA_label	mRNA	mRNA_log2FC	mRNA_label	LncRNA	LncRNA_log2FC	LncRNA_label
Novel_184	1.54661	up	gene-CNTFR	-2.01989	down	MSTRG.138743	1.97657	up
Novel_184	1.54661	up	gene-CNTFR	-2.01989	down	gene-LOC105615848	2.52164	up
Novel_184	1.54661	up	gene-PLPPR5	-1.47279	down	MSTRG.138743	1.97657	up
Novel_184	1.54661	up	gene-PLPPR5	-1.47279	down	gene-LOC105615848	2.52164	up
Novel_221	14.0681	up	gene-MMP15	1.47125	up	MSTRG.2612	1.26961	up
Novel_964	4.72913	up	gene-LOC114109733	2.31401	up	MSTRG.13714	-1.32296	down
Novel_964	4.72913	up	gene-PAK1	-1.34757	down	MSTRG.13714	-1.32296	down
Novel_964	4.72913	up	gene-PLAUR	-1.47638	down	MSTRG.13714	-1.32296	down
Novel_91	13.9819	up	gene-CNTNAP5	3.79318	up	MSTRG.105867	-1.29148	down
Novel_91	13.9819	up	gene-INSYN2	1.28754	up	MSTRG.105867	-1.29148	down
Novel_241	-2.1584	down	gene-ADAMTSL1	-1.81477	down	MSTRG.106225	-2.9572	down
Novel_241	-2.1584	down	gene-KIF26B	1.95875	up	MSTRG.106225	-2.9572	down
Novel_241	-2.1584	down	gene-SPEF1	1.06339	up	MSTRG.106225	-2.9572	down
Novel_242	-1.13873	down	gene-DLEC1	2.05621	up	MSTRG.113752	1.49072	up
Novel_242	-1.13873	down	gene-DLEC1	2.05621	up	MSTRG.138842	1.09558	up
Novel_242	-1.13873	down	gene-DLEC1	2.05621	up	MSTRG.10405	-1.39656	down
Novel_242	-1.13873	down	gene-KRT80	-5.23289	down	MSTRG.113752	1.49072	up
Novel_242	-1.13873	down	gene-KRT80	-5.23289	down	MSTRG.138842	1.09558	up
Novel_242	-1.13873	down	gene-KRT80	-5.23289	down	MSTRG.10405	-1.39656	down
Novel_242	-1.13873	down	gene-LOC114110447	-2.01049	down	MSTRG.113752	1.49072	up
Novel_242	-1.13873	down	gene-LOC114110447	-2.01049	down	MSTRG.138842	1.09558	up
Novel_242	-1.13873	down	gene-LOC114110447	-2.01049	down	MSTRG.10405	-1.39656	down
Novel_352	9.11714	up	gene-CXCL12	2.34472	up	MSTRG.42403	1.66193	up
Novel_352	9.11714	up	gene-CXCL12	2.34472	up	MSTRG.67679	-2.73664	down
Novel_352	9.11714	up	gene-LANCL3	1.5804	up	MSTRG.42403	1.66193	up
Novel_352	9.11714	up	gene-LANCL3	1.5804	up	MSTRG.67679	-2.73664	down
Novel_471	1.139	up	gene-OTULINL	1.34	up	MSTRG.96970	-1.56046	down
Novel_471	1.139	up	gene-OTULINL	1.34	up	MSTRG.1599	1.35595	up
Novel_500	-2.26953	down	gene-B3GNT8	-1.36782	down	MSTRG.61344	1.32831	up
Novel_500	-2.26953	down	gene-B3GNT8	-1.36782	down	MSTRG.119288	2.70416	up
Novel_500	-2.26953	down	gene-B3GNT8	-1.36782	down	MSTRG.19253	-1.14542	down
Novel_517	4.18856	up	gene-PDPN	1.92874	up	MSTRG.97672	-1.22789	down
Novel_517	4.18856	up	gene-PDPN	1.92874	up	MSTRG.57996	1.86485	up
Novel_587	12.3084	up	gene-GALNT1	1.07835	up	MSTRG.62509	-1.2912	down
Novel_587	12.3084	up	gene-NEDD9	2.0466	up	MSTRG.62509	-1.2912	down
Novel_740	4.72913	up	gene-AXIN2	1.36359	up	MSTRG.13714	-1.32296	down
Novel_842	-4.5928	down	gene-ACTR3B	1.66105	up	gene-LOC105616637	2.51754	up
Novel_842	-4.5928	down	gene-ACTR3B	1.66105	up	MSTRG.33191	-1.60485	down
Novel_842	-4.5928	down	gene-ACTR3B	1.66105	up	MSTRG.10229	-3.95278	down
Novel_842	-4.5928	down	gene-ADAM11	-2.10478	down	gene-LOC105616637	2.51754	up
Novel_842	-4.5928	down	gene-ADAM11	-2.10478	down	MSTRG.33191	-1.60485	down
Novel_842	-4.5928	down	gene-ADAM11	-2.10478	down	MSTRG.10229	-3.95278	down
Novel_842	-4.5928	down	gene-ADGRB2	1.34934	up	gene-LOC105616637	2.51754	up
Novel_842	-4.5928	down	gene-ADGRB2	1.34934	up	MSTRG.33191	-1.60485	down
Novel_842	-4.5928	down	gene-ADGRB2	1.34934	up	MSTRG.10229	-3.95278	down
Novel_842	-4.5928	down	gene-APOE	1.65908	up	gene-LOC105616637	2.51754	up
Novel_842	-4.5928	down	gene-APOE	1.65908	up	MSTRG.33191	-1.60485	down
Novel_842	-4.5928	down	gene-APOE	1.65908	up	MSTRG.10229	-3.95278	down
Novel_842	-4.5928	down	gene-ASXL3	1.64488	up	gene-LOC105616637	2.51754	up
Novel_842	-4.5928	down	gene-ASXL3	1.64488	up	MSTRG.33191	-1.60485	down
Novel_842	-4.5928	down	gene-ASXL3	1.64488	up	MSTRG.10229	-3.95278	down
Novel_842	-4.5928	down	gene-ATP1B1	-1.64673	down	gene-LOC105616637	2.51754	up
Novel_842	-4.5928	down	gene-ATP1B1	-1.64673	down	MSTRG.33191	-1.60485	down
Novel_842	-4.5928	down	gene-ATP1B1	-1.64673	down	MSTRG.10229	-3.95278	down
Novel_842	-4.5928	down	gene-C3H12orf75	-1.20466	down	gene-LOC105616637	2.51754	up
Novel_842	-4.5928	down	gene-C3H12orf75	-1.20466	down	MSTRG.33191	-1.60485	down
Novel_842	-4.5928	down	gene-C3H12orf75	-1.20466	down	MSTRG.10229	-3.95278	down
Novel_842	-4.5928	down	gene-ELMOD1	-3.95278	down	gene-LOC105616637	2.51754	up
Novel_842	-4.5928	down	gene-ELMOD1	-3.95278	down	MSTRG.33191	-1.60485	down
Novel_842	-4.5928	down	gene-ELMOD1	-3.95278	down	MSTRG.10229	-3.95278	down
Novel_842	-4.5928	down	gene-FGD5	1.06187	up	gene-LOC105616637	2.51754	up
Novel_842	-4.5928	down	gene-FGD5	1.06187	up	MSTRG.33191	-1.60485	down
Novel_842	-4.5928	down	gene-FGD5	1.06187	up	MSTRG.10229	-3.95278	down
Novel_842	-4.5928	down	gene-KCNC3	1.2416	up	gene-LOC105616637	2.51754	up
Novel_842	-4.5928	down	gene-KCNC3	1.2416	up	MSTRG.33191	-1.60485	down
Novel_842	-4.5928	down	gene-KCNC3	1.2416	up	MSTRG.10229	-3.95278	down
Novel_842	-4.5928	down	gene-KCNJ8	4.65332	up	gene-LOC105616637	2.51754	up
Novel_842	-4.5928	down	gene-KCNJ8	4.65332	up	MSTRG.33191	-1.60485	down
Novel_842	-4.5928	down	gene-KCNJ8	4.65332	up	MSTRG.10229	-3.95278	down
Novel_842	-4.5928	down	gene-LHX6	2.39063	up	gene-LOC105616637	2.51754	up
Novel_842	-4.5928	down	gene-LHX6	2.39063	up	MSTRG.33191	-1.60485	down
Novel_842	-4.5928	down	gene-LHX6	2.39063	up	MSTRG.10229	-3.95278	down
Novel_842	-4.5928	down	gene-LOC101115315	1.43954	up	gene-LOC105616637	2.51754	up
Novel_842	-4.5928	down	gene-LOC101115315	1.43954	up	MSTRG.33191	-1.60485	down
Novel_842	-4.5928	down	gene-LOC101115315	1.43954	up	MSTRG.10229	-3.95278	down
Novel_842	-4.5928	down	gene-LOC105601972	1.12511	up	gene-LOC105616637	2.51754	up
Novel_842	-4.5928	down	gene-LOC105601972	1.12511	up	MSTRG.33191	-1.60485	down
Novel_842	-4.5928	down	gene-LOC105601972	1.12511	up	MSTRG.10229	-3.95278	down
Novel_842	-4.5928	down	gene-LOC105602033	1.5624	up	gene-LOC105616637	2.51754	up
Novel_842	-4.5928	down	gene-LOC105602033	1.5624	up	MSTRG.33191	-1.60485	down
Novel_842	-4.5928	down	gene-LOC105602033	1.5624	up	MSTRG.10229	-3.95278	down
Novel_842	-4.5928	down	gene-LOC114112251	-1.11066	down	gene-LOC105616637	2.51754	up
Novel_842	-4.5928	down	gene-LOC114112251	-1.11066	down	MSTRG.33191	-1.60485	down
Novel_842	-4.5928	down	gene-LOC114112251	-1.11066	down	MSTRG.10229	-3.95278	down
Novel_842	-4.5928	down	gene-LOC114112490	-2.73039	down	gene-LOC105616637	2.51754	up
Novel_842	-4.5928	down	gene-LOC114112490	-2.73039	down	MSTRG.33191	-1.60485	down
Novel_842	-4.5928	down	gene-LOC114112490	-2.73039	down	MSTRG.10229	-3.95278	down
Novel_842	-4.5928	down	gene-LOC114112677	-2.56046	down	gene-LOC105616637	2.51754	up
Novel_842	-4.5928	down	gene-LOC114112677	-2.56046	down	MSTRG.33191	-1.60485	down
Novel_842	-4.5928	down	gene-LOC114112677	-2.56046	down	MSTRG.10229	-3.95278	down
Novel_842	-4.5928	down	gene-MAFB	-1.04686	down	gene-LOC105616637	2.51754	up
Novel_842	-4.5928	down	gene-MAFB	-1.04686	down	MSTRG.33191	-1.60485	down
Novel_842	-4.5928	down	gene-MAFB	-1.04686	down	MSTRG.10229	-3.95278	down
Novel_842	-4.5928	down	gene-NES	-2.94925	down	gene-LOC105616637	2.51754	up
Novel_842	-4.5928	down	gene-NES	-2.94925	down	MSTRG.33191	-1.60485	down
Novel_842	-4.5928	down	gene-NES	-2.94925	down	MSTRG.10229	-3.95278	down
Novel_842	-4.5928	down	gene-NMNAT2	1.10475	up	gene-LOC105616637	2.51754	up
Novel_842	-4.5928	down	gene-NMNAT2	1.10475	up	MSTRG.33191	-1.60485	down
Novel_842	-4.5928	down	gene-NMNAT2	1.10475	up	MSTRG.10229	-3.95278	down
Novel_842	-4.5928	down	gene-PPP2R2B	-1.82033	down	gene-LOC105616637	2.51754	up
Novel_842	-4.5928	down	gene-PPP2R2B	-1.82033	down	MSTRG.33191	-1.60485	down
Novel_842	-4.5928	down	gene-PPP2R2B	-1.82033	down	MSTRG.10229	-3.95278	down
Novel_842	-4.5928	down	gene-PRKG1	1.11648	up	gene-LOC105616637	2.51754	up
Novel_842	-4.5928	down	gene-PRKG1	1.11648	up	MSTRG.33191	-1.60485	down
Novel_842	-4.5928	down	gene-PRKG1	1.11648	up	MSTRG.10229	-3.95278	down
Novel_842	-4.5928	down	gene-SYT3	2.37814	up	gene-LOC105616637	2.51754	up
Novel_842	-4.5928	down	gene-SYT3	2.37814	up	MSTRG.33191	-1.60485	down
Novel_842	-4.5928	down	gene-SYT3	2.37814	up	MSTRG.10229	-3.95278	down
Novel_842	-4.5928	down	gene-TBX4	-2.14542	down	gene-LOC105616637	2.51754	up
Novel_842	-4.5928	down	gene-TBX4	-2.14542	down	MSTRG.33191	-1.60485	down
Novel_842	-4.5928	down	gene-TBX4	-2.14542	down	MSTRG.10229	-3.95278	down
Novel_842	-4.5928	down	gene-TINAGL1	-1.72125	down	gene-LOC105616637	2.51754	up
Novel_842	-4.5928	down	gene-TINAGL1	-1.72125	down	MSTRG.33191	-1.60485	down
Novel_842	-4.5928	down	gene-TINAGL1	-1.72125	down	MSTRG.10229	-3.95278	down
Novel_842	-4.5928	down	gene-VAMP1	1.23309	up	gene-LOC105616637	2.51754	up
Novel_842	-4.5928	down	gene-VAMP1	1.23309	up	MSTRG.33191	-1.60485	down
Novel_842	-4.5928	down	gene-VAMP1	1.23309	up	MSTRG.10229	-3.95278	down
Novel_842	-4.5928	down	gene-VWA1	-1.23365	down	gene-LOC105616637	2.51754	up
Novel_842	-4.5928	down	gene-VWA1	-1.23365	down	MSTRG.33191	-1.60485	down
Novel_842	-4.5928	down	gene-VWA1	-1.23365	down	MSTRG.10229	-3.95278	down
