# Supplementary material for: Whole-Transcriptome Analysis of Preadipocyte and Adipocyte and Construction of Regulatory Networks to Investigate Lipid Metabolism in Sheep
Source: Front Genet. 2021 Jul 29;12:662143. doi: 10.3389/fgene.2021.662143 (PMC8358208; doi:10.3389/fgene.2021.662143)
Supplement: Supplementary Figure 1 — Volcano map of different groups of differential RNAs. (A–C) Expression profiles of mRNAs and LncRNAs (M1 vs. P1, M2 vs. P2, M3 vs. P3). (D–F) Expression profiles of circRNAs (M1 vs. P1, M2 vs. P2, M3 vs. P3). Green points represent down-regulated RNAs; red points represent up-regulated RNAs; gray points represent not significantly expressed RNAs in the volcano plots. (G–I) Expression profiles of miRNAs (M1 vs. P1, M2 vs. P2, M3 vs. P3). Blue points represent down-regulated RNAs; yellow points represent up-regulated RNAs; gray points represent not significantly expressed RNAs in the volcano plots. X-axis: Fold change log2 ratio of RNAs. Y-axis: false discovery rate values (-log10 transformed). [file Data_Sheet_1.ZIP › Supplementary figures and tables/TableS14-miRNA-mRNA-circRNA.xlsx]

## Sheet: Sheet1
	Group 1 and Group2											Group2 and Group3
miRNA	miRNA_log2FC	miRNA_label	mRNA	mRNA_log2FC	mRNA_label	LncRNA	LncRNA_log2FC	LncRNA_label			miRNA	miRNA_log2FC	miRNA_label	mRNA	mRNA_log2FC	mRNA_label	LncRNA	LncRNA_log2FC	LncRNA_label
Novel_336	-5.91473	down	gene-AKR1E2	1.13523	up	bta_circ_0002105	3.74758	up			Novel_831	1.05798	up	gene-ELL3	2.00509	up	bta_circ_0002908	-5.3709	down
Novel_336	-5.91473	down	gene-AKR1E2	1.13523	up	bta_circ_0002316	3.38501	up			Novel_831	1.05798	up	gene-PAK5	-3.16483	down	bta_circ_0002908	-5.3709	down
Novel_336	-5.91473	down	gene-AKR1E2	1.13523	up	bta_circ_0002331	-0.774235	down			Novel_748	-5.52538	down	gene-ILDR2	-2.74979	down	bta_circ_0002331	-0.755059	down
Novel_336	-5.91473	down	gene-AKR1E2	1.13523	up	bta_circ_0000393	-6.37654	down			Novel_748	-5.52538	down	gene-ILDR2	-2.74979	down	bta_circ_0002329	-3.78594	down
Novel_336	-5.91473	down	gene-AKR1E2	1.13523	up	bta_circ_0002908	-5.2297	down			Novel_748	-5.52538	down	gene-ILDR2	-2.74979	down	bta_circ_0002327	-4.27137	down
Novel_336	-5.91473	down	gene-AKR1E2	1.13523	up	bta_circ_0002909	1.45212	up			Novel_748	-5.52538	down	gene-ILDR2	-2.74979	down	bta_circ_0002323	-1.0686	down
Novel_336	-5.91473	down	gene-AKR1E2	1.13523	up	bta_circ_0000006	3.89958	up			Novel_748	-5.52538	down	gene-KCND1	1.26143	up	bta_circ_0002331	-0.755059	down
Novel_336	-5.91473	down	gene-AKR1E2	1.13523	up	bta_circ_0000004	-3.74428	down			Novel_748	-5.52538	down	gene-KCND1	1.26143	up	bta_circ_0002329	-3.78594	down
Novel_336	-5.91473	down	gene-AKR1E2	1.13523	up	bta_circ_0002323	-1.12965	down			Novel_748	-5.52538	down	gene-KCND1	1.26143	up	bta_circ_0002327	-4.27137	down
Novel_336	-5.91473	down	gene-ANO1	-2.09296	down	bta_circ_0002105	3.74758	up			Novel_748	-5.52538	down	gene-KCND1	1.26143	up	bta_circ_0002323	-1.0686	down
Novel_336	-5.91473	down	gene-ANO1	-2.09296	down	bta_circ_0002316	3.38501	up			Novel_748	-5.52538	down	gene-KIF26B	1.68682	up	bta_circ_0002331	-0.755059	down
Novel_336	-5.91473	down	gene-ANO1	-2.09296	down	bta_circ_0002331	-0.774235	down			Novel_748	-5.52538	down	gene-KIF26B	1.68682	up	bta_circ_0002329	-3.78594	down
Novel_336	-5.91473	down	gene-ANO1	-2.09296	down	bta_circ_0000393	-6.37654	down			Novel_748	-5.52538	down	gene-KIF26B	1.68682	up	bta_circ_0002327	-4.27137	down
Novel_336	-5.91473	down	gene-ANO1	-2.09296	down	bta_circ_0002908	-5.2297	down			Novel_748	-5.52538	down	gene-KIF26B	1.68682	up	bta_circ_0002323	-1.0686	down
Novel_336	-5.91473	down	gene-ANO1	-2.09296	down	bta_circ_0002909	1.45212	up			Novel_748	-5.52538	down	gene-LASP1	-1.06805	down	bta_circ_0002331	-0.755059	down
Novel_336	-5.91473	down	gene-ANO1	-2.09296	down	bta_circ_0000006	3.89958	up			Novel_748	-5.52538	down	gene-LASP1	-1.06805	down	bta_circ_0002329	-3.78594	down
Novel_336	-5.91473	down	gene-ANO1	-2.09296	down	bta_circ_0000004	-3.74428	down			Novel_748	-5.52538	down	gene-LASP1	-1.06805	down	bta_circ_0002327	-4.27137	down
Novel_336	-5.91473	down	gene-ANO1	-2.09296	down	bta_circ_0002323	-1.12965	down			Novel_748	-5.52538	down	gene-LASP1	-1.06805	down	bta_circ_0002323	-1.0686	down
Novel_336	-5.91473	down	gene-ARMCX4	1.55502	up	bta_circ_0002105	3.74758	up			Novel_748	-5.52538	down	gene-RTN4RL1	2.1571	up	bta_circ_0002331	-0.755059	down
Novel_336	-5.91473	down	gene-ARMCX4	1.55502	up	bta_circ_0002316	3.38501	up			Novel_748	-5.52538	down	gene-RTN4RL1	2.1571	up	bta_circ_0002329	-3.78594	down
Novel_336	-5.91473	down	gene-ARMCX4	1.55502	up	bta_circ_0002331	-0.774235	down			Novel_748	-5.52538	down	gene-RTN4RL1	2.1571	up	bta_circ_0002327	-4.27137	down
Novel_336	-5.91473	down	gene-ARMCX4	1.55502	up	bta_circ_0000393	-6.37654	down			Novel_748	-5.52538	down	gene-RTN4RL1	2.1571	up	bta_circ_0002323	-1.0686	down
Novel_336	-5.91473	down	gene-ARMCX4	1.55502	up	bta_circ_0002908	-5.2297	down			Novel_722	-9.98891	down	gene-ACSL4	-1.39242	down	bta_circ_0002329	-3.78594	down
Novel_336	-5.91473	down	gene-ARMCX4	1.55502	up	bta_circ_0002909	1.45212	up			Novel_722	-9.98891	down	gene-ACSL4	-1.39242	down	bta_circ_0002327	-4.27137	down
Novel_336	-5.91473	down	gene-ARMCX4	1.55502	up	bta_circ_0000006	3.89958	up			Novel_722	-9.98891	down	gene-ACSL4	-1.39242	down	bta_circ_0002323	-1.0686	down
Novel_336	-5.91473	down	gene-ARMCX4	1.55502	up	bta_circ_0000004	-3.74428	down			Novel_722	-9.98891	down	gene-ACSL4	-1.39242	down	bta_circ_0002908	-5.3709	down
Novel_336	-5.91473	down	gene-ARMCX4	1.55502	up	bta_circ_0002323	-1.12965	down			Novel_722	-9.98891	down	gene-ACSL4	-1.39242	down	bta_circ_0001184	5.39397	up
Novel_336	-5.91473	down	gene-FAM228A	1.2434	up	bta_circ_0002105	3.74758	up			Novel_722	-9.98891	down	gene-ACSL4	-1.39242	down	bta_circ_0002331	-0.755059	down
Novel_336	-5.91473	down	gene-FAM228A	1.2434	up	bta_circ_0002316	3.38501	up			Novel_722	-9.98891	down	gene-ACSL4	-1.39242	down	bta_circ_0002248	3.85792	up
Novel_336	-5.91473	down	gene-FAM228A	1.2434	up	bta_circ_0002331	-0.774235	down			Novel_722	-9.98891	down	gene-ACSL4	-1.39242	down	bta_circ_0002105	4.12095	up
Novel_336	-5.91473	down	gene-FAM228A	1.2434	up	bta_circ_0000393	-6.37654	down			Novel_722	-9.98891	down	gene-ACSL4	-1.39242	down	bta_circ_0002917	-1.49504	down
Novel_336	-5.91473	down	gene-FAM228A	1.2434	up	bta_circ_0002908	-5.2297	down			Novel_722	-9.98891	down	gene-ACSL4	-1.39242	down	bta_circ_0000285	4.12095	up
Novel_336	-5.91473	down	gene-FAM228A	1.2434	up	bta_circ_0002909	1.45212	up			Novel_722	-9.98891	down	gene-ARMC12	3.62998	up	bta_circ_0002329	-3.78594	down
Novel_336	-5.91473	down	gene-FAM228A	1.2434	up	bta_circ_0000006	3.89958	up			Novel_722	-9.98891	down	gene-ARMC12	3.62998	up	bta_circ_0002327	-4.27137	down
Novel_336	-5.91473	down	gene-FAM228A	1.2434	up	bta_circ_0000004	-3.74428	down			Novel_722	-9.98891	down	gene-ARMC12	3.62998	up	bta_circ_0002323	-1.0686	down
Novel_336	-5.91473	down	gene-FAM228A	1.2434	up	bta_circ_0002323	-1.12965	down			Novel_722	-9.98891	down	gene-ARMC12	3.62998	up	bta_circ_0002908	-5.3709	down
Novel_336	-5.91473	down	gene-GPR83	-1.63085	down	bta_circ_0002105	3.74758	up			Novel_722	-9.98891	down	gene-ARMC12	3.62998	up	bta_circ_0001184	5.39397	up
Novel_336	-5.91473	down	gene-GPR83	-1.63085	down	bta_circ_0002316	3.38501	up			Novel_722	-9.98891	down	gene-ARMC12	3.62998	up	bta_circ_0002331	-0.755059	down
Novel_336	-5.91473	down	gene-GPR83	-1.63085	down	bta_circ_0002331	-0.774235	down			Novel_722	-9.98891	down	gene-ARMC12	3.62998	up	bta_circ_0002248	3.85792	up
Novel_336	-5.91473	down	gene-GPR83	-1.63085	down	bta_circ_0000393	-6.37654	down			Novel_722	-9.98891	down	gene-ARMC12	3.62998	up	bta_circ_0002105	4.12095	up
Novel_336	-5.91473	down	gene-GPR83	-1.63085	down	bta_circ_0002908	-5.2297	down			Novel_722	-9.98891	down	gene-ARMC12	3.62998	up	bta_circ_0002917	-1.49504	down
Novel_336	-5.91473	down	gene-GPR83	-1.63085	down	bta_circ_0002909	1.45212	up			Novel_722	-9.98891	down	gene-ARMC12	3.62998	up	bta_circ_0000285	4.12095	up
Novel_336	-5.91473	down	gene-GPR83	-1.63085	down	bta_circ_0000006	3.89958	up			Novel_722	-9.98891	down	gene-CA2	-3.48676	down	bta_circ_0002329	-3.78594	down
Novel_336	-5.91473	down	gene-GPR83	-1.63085	down	bta_circ_0000004	-3.74428	down			Novel_722	-9.98891	down	gene-CA2	-3.48676	down	bta_circ_0002327	-4.27137	down
Novel_336	-5.91473	down	gene-GPR83	-1.63085	down	bta_circ_0002323	-1.12965	down			Novel_722	-9.98891	down	gene-CA2	-3.48676	down	bta_circ_0002323	-1.0686	down
Novel_336	-5.91473	down	gene-HIPK4	-1.11505	down	bta_circ_0002105	3.74758	up			Novel_722	-9.98891	down	gene-CA2	-3.48676	down	bta_circ_0002908	-5.3709	down
Novel_336	-5.91473	down	gene-HIPK4	-1.11505	down	bta_circ_0002316	3.38501	up			Novel_722	-9.98891	down	gene-CA2	-3.48676	down	bta_circ_0001184	5.39397	up
Novel_336	-5.91473	down	gene-HIPK4	-1.11505	down	bta_circ_0002331	-0.774235	down			Novel_722	-9.98891	down	gene-CA2	-3.48676	down	bta_circ_0002331	-0.755059	down
Novel_336	-5.91473	down	gene-HIPK4	-1.11505	down	bta_circ_0000393	-6.37654	down			Novel_722	-9.98891	down	gene-CA2	-3.48676	down	bta_circ_0002248	3.85792	up
Novel_336	-5.91473	down	gene-HIPK4	-1.11505	down	bta_circ_0002908	-5.2297	down			Novel_722	-9.98891	down	gene-CA2	-3.48676	down	bta_circ_0002105	4.12095	up
Novel_336	-5.91473	down	gene-HIPK4	-1.11505	down	bta_circ_0002909	1.45212	up			Novel_722	-9.98891	down	gene-CA2	-3.48676	down	bta_circ_0002917	-1.49504	down
Novel_336	-5.91473	down	gene-HIPK4	-1.11505	down	bta_circ_0000006	3.89958	up			Novel_722	-9.98891	down	gene-CA2	-3.48676	down	bta_circ_0000285	4.12095	up
Novel_336	-5.91473	down	gene-HIPK4	-1.11505	down	bta_circ_0000004	-3.74428	down			Novel_722	-9.98891	down	gene-CASS4	1.22421	up	bta_circ_0002329	-3.78594	down
Novel_336	-5.91473	down	gene-HIPK4	-1.11505	down	bta_circ_0002323	-1.12965	down			Novel_722	-9.98891	down	gene-CASS4	1.22421	up	bta_circ_0002327	-4.27137	down
Novel_336	-5.91473	down	gene-KIF5C	1.88277	up	bta_circ_0002105	3.74758	up			Novel_722	-9.98891	down	gene-CASS4	1.22421	up	bta_circ_0002323	-1.0686	down
Novel_336	-5.91473	down	gene-KIF5C	1.88277	up	bta_circ_0002316	3.38501	up			Novel_722	-9.98891	down	gene-CASS4	1.22421	up	bta_circ_0002908	-5.3709	down
Novel_336	-5.91473	down	gene-KIF5C	1.88277	up	bta_circ_0002331	-0.774235	down			Novel_722	-9.98891	down	gene-CASS4	1.22421	up	bta_circ_0001184	5.39397	up
Novel_336	-5.91473	down	gene-KIF5C	1.88277	up	bta_circ_0000393	-6.37654	down			Novel_722	-9.98891	down	gene-CASS4	1.22421	up	bta_circ_0002331	-0.755059	down
Novel_336	-5.91473	down	gene-KIF5C	1.88277	up	bta_circ_0002908	-5.2297	down			Novel_722	-9.98891	down	gene-CASS4	1.22421	up	bta_circ_0002248	3.85792	up
Novel_336	-5.91473	down	gene-KIF5C	1.88277	up	bta_circ_0002909	1.45212	up			Novel_722	-9.98891	down	gene-CASS4	1.22421	up	bta_circ_0002105	4.12095	up
Novel_336	-5.91473	down	gene-KIF5C	1.88277	up	bta_circ_0000006	3.89958	up			Novel_722	-9.98891	down	gene-CASS4	1.22421	up	bta_circ_0002917	-1.49504	down
Novel_336	-5.91473	down	gene-KIF5C	1.88277	up	bta_circ_0000004	-3.74428	down			Novel_722	-9.98891	down	gene-CASS4	1.22421	up	bta_circ_0000285	4.12095	up
Novel_336	-5.91473	down	gene-KIF5C	1.88277	up	bta_circ_0002323	-1.12965	down			Novel_722	-9.98891	down	gene-CBFA2T3	1.61278	up	bta_circ_0002329	-3.78594	down
Novel_336	-5.91473	down	gene-LAYN	2.47607	up	bta_circ_0002105	3.74758	up			Novel_722	-9.98891	down	gene-CBFA2T3	1.61278	up	bta_circ_0002327	-4.27137	down
Novel_336	-5.91473	down	gene-LAYN	2.47607	up	bta_circ_0002316	3.38501	up			Novel_722	-9.98891	down	gene-CBFA2T3	1.61278	up	bta_circ_0002323	-1.0686	down
Novel_336	-5.91473	down	gene-LAYN	2.47607	up	bta_circ_0002331	-0.774235	down			Novel_722	-9.98891	down	gene-CBFA2T3	1.61278	up	bta_circ_0002908	-5.3709	down
Novel_336	-5.91473	down	gene-LAYN	2.47607	up	bta_circ_0000393	-6.37654	down			Novel_722	-9.98891	down	gene-CBFA2T3	1.61278	up	bta_circ_0001184	5.39397	up
Novel_336	-5.91473	down	gene-LAYN	2.47607	up	bta_circ_0002908	-5.2297	down			Novel_722	-9.98891	down	gene-CBFA2T3	1.61278	up	bta_circ_0002331	-0.755059	down
Novel_336	-5.91473	down	gene-LAYN	2.47607	up	bta_circ_0002909	1.45212	up			Novel_722	-9.98891	down	gene-CBFA2T3	1.61278	up	bta_circ_0002248	3.85792	up
Novel_336	-5.91473	down	gene-LAYN	2.47607	up	bta_circ_0000006	3.89958	up			Novel_722	-9.98891	down	gene-CBFA2T3	1.61278	up	bta_circ_0002105	4.12095	up
Novel_336	-5.91473	down	gene-LAYN	2.47607	up	bta_circ_0000004	-3.74428	down			Novel_722	-9.98891	down	gene-CBFA2T3	1.61278	up	bta_circ_0002917	-1.49504	down
Novel_336	-5.91473	down	gene-LAYN	2.47607	up	bta_circ_0002323	-1.12965	down			Novel_722	-9.98891	down	gene-CBFA2T3	1.61278	up	bta_circ_0000285	4.12095	up
Novel_336	-5.91473	down	gene-LOC101114861	5.46929	up	bta_circ_0002105	3.74758	up			Novel_722	-9.98891	down	gene-DCDC2	2.49813	up	bta_circ_0002329	-3.78594	down
Novel_336	-5.91473	down	gene-LOC101114861	5.46929	up	bta_circ_0002316	3.38501	up			Novel_722	-9.98891	down	gene-DCDC2	2.49813	up	bta_circ_0002327	-4.27137	down
Novel_336	-5.91473	down	gene-LOC101114861	5.46929	up	bta_circ_0002331	-0.774235	down			Novel_722	-9.98891	down	gene-DCDC2	2.49813	up	bta_circ_0002323	-1.0686	down
Novel_336	-5.91473	down	gene-LOC101114861	5.46929	up	bta_circ_0000393	-6.37654	down			Novel_722	-9.98891	down	gene-DCDC2	2.49813	up	bta_circ_0002908	-5.3709	down
Novel_336	-5.91473	down	gene-LOC101114861	5.46929	up	bta_circ_0002908	-5.2297	down			Novel_722	-9.98891	down	gene-DCDC2	2.49813	up	bta_circ_0001184	5.39397	up
Novel_336	-5.91473	down	gene-LOC101114861	5.46929	up	bta_circ_0002909	1.45212	up			Novel_722	-9.98891	down	gene-DCDC2	2.49813	up	bta_circ_0002331	-0.755059	down
Novel_336	-5.91473	down	gene-LOC101114861	5.46929	up	bta_circ_0000006	3.89958	up			Novel_722	-9.98891	down	gene-DCDC2	2.49813	up	bta_circ_0002248	3.85792	up
Novel_336	-5.91473	down	gene-LOC101114861	5.46929	up	bta_circ_0000004	-3.74428	down			Novel_722	-9.98891	down	gene-DCDC2	2.49813	up	bta_circ_0002105	4.12095	up
Novel_336	-5.91473	down	gene-LOC101114861	5.46929	up	bta_circ_0002323	-1.12965	down			Novel_722	-9.98891	down	gene-DCDC2	2.49813	up	bta_circ_0002917	-1.49504	down
Novel_336	-5.91473	down	gene-LOC105603785	3.85458	up	bta_circ_0002105	3.74758	up			Novel_722	-9.98891	down	gene-DCDC2	2.49813	up	bta_circ_0000285	4.12095	up
Novel_336	-5.91473	down	gene-LOC105603785	3.85458	up	bta_circ_0002316	3.38501	up			Novel_722	-9.98891	down	gene-FAM20A	-3.16483	down	bta_circ_0002329	-3.78594	down
Novel_336	-5.91473	down	gene-LOC105603785	3.85458	up	bta_circ_0002331	-0.774235	down			Novel_722	-9.98891	down	gene-FAM20A	-3.16483	down	bta_circ_0002327	-4.27137	down
Novel_336	-5.91473	down	gene-LOC105603785	3.85458	up	bta_circ_0000393	-6.37654	down			Novel_722	-9.98891	down	gene-FAM20A	-3.16483	down	bta_circ_0002323	-1.0686	down
Novel_336	-5.91473	down	gene-LOC105603785	3.85458	up	bta_circ_0002908	-5.2297	down			Novel_722	-9.98891	down	gene-FAM20A	-3.16483	down	bta_circ_0002908	-5.3709	down
Novel_336	-5.91473	down	gene-LOC105603785	3.85458	up	bta_circ_0002909	1.45212	up			Novel_722	-9.98891	down	gene-FAM20A	-3.16483	down	bta_circ_0001184	5.39397	up
Novel_336	-5.91473	down	gene-LOC105603785	3.85458	up	bta_circ_0000006	3.89958	up			Novel_722	-9.98891	down	gene-FAM20A	-3.16483	down	bta_circ_0002331	-0.755059	down
Novel_336	-5.91473	down	gene-LOC105603785	3.85458	up	bta_circ_0000004	-3.74428	down			Novel_722	-9.98891	down	gene-FAM20A	-3.16483	down	bta_circ_0002248	3.85792	up
Novel_336	-5.91473	down	gene-LOC105603785	3.85458	up	bta_circ_0002323	-1.12965	down			Novel_722	-9.98891	down	gene-FAM20A	-3.16483	down	bta_circ_0002105	4.12095	up
Novel_336	-5.91473	down	gene-LOC105609899	-3.31535	down	bta_circ_0002105	3.74758	up			Novel_722	-9.98891	down	gene-FAM20A	-3.16483	down	bta_circ_0002917	-1.49504	down
Novel_336	-5.91473	down	gene-LOC105609899	-3.31535	down	bta_circ_0002316	3.38501	up			Novel_722	-9.98891	down	gene-FAM20A	-3.16483	down	bta_circ_0000285	4.12095	up
Novel_336	-5.91473	down	gene-LOC105609899	-3.31535	down	bta_circ_0002331	-0.774235	down			Novel_722	-9.98891	down	gene-GANC	1.14574	up	bta_circ_0002329	-3.78594	down
Novel_336	-5.91473	down	gene-LOC105609899	-3.31535	down	bta_circ_0000393	-6.37654	down			Novel_722	-9.98891	down	gene-GANC	1.14574	up	bta_circ_0002327	-4.27137	down
Novel_336	-5.91473	down	gene-LOC105609899	-3.31535	down	bta_circ_0002908	-5.2297	down			Novel_722	-9.98891	down	gene-GANC	1.14574	up	bta_circ_0002323	-1.0686	down
Novel_336	-5.91473	down	gene-LOC105609899	-3.31535	down	bta_circ_0002909	1.45212	up			Novel_722	-9.98891	down	gene-GANC	1.14574	up	bta_circ_0002908	-5.3709	down
Novel_336	-5.91473	down	gene-LOC105609899	-3.31535	down	bta_circ_0000006	3.89958	up			Novel_722	-9.98891	down	gene-GANC	1.14574	up	bta_circ_0001184	5.39397	up
Novel_336	-5.91473	down	gene-LOC105609899	-3.31535	down	bta_circ_0000004	-3.74428	down			Novel_722	-9.98891	down	gene-GANC	1.14574	up	bta_circ_0002331	-0.755059	down
Novel_336	-5.91473	down	gene-LOC105609899	-3.31535	down	bta_circ_0002323	-1.12965	down			Novel_722	-9.98891	down	gene-GANC	1.14574	up	bta_circ_0002248	3.85792	up
Novel_336	-5.91473	down	gene-MRO	2.85458	up	bta_circ_0002105	3.74758	up			Novel_722	-9.98891	down	gene-GANC	1.14574	up	bta_circ_0002105	4.12095	up
Novel_336	-5.91473	down	gene-MRO	2.85458	up	bta_circ_0002316	3.38501	up			Novel_722	-9.98891	down	gene-GANC	1.14574	up	bta_circ_0002917	-1.49504	down
Novel_336	-5.91473	down	gene-MRO	2.85458	up	bta_circ_0002331	-0.774235	down			Novel_722	-9.98891	down	gene-GANC	1.14574	up	bta_circ_0000285	4.12095	up
Novel_336	-5.91473	down	gene-MRO	2.85458	up	bta_circ_0000393	-6.37654	down			Novel_722	-9.98891	down	gene-HINT3	1.13414	up	bta_circ_0002329	-3.78594	down
Novel_336	-5.91473	down	gene-MRO	2.85458	up	bta_circ_0002908	-5.2297	down			Novel_722	-9.98891	down	gene-HINT3	1.13414	up	bta_circ_0002327	-4.27137	down
Novel_336	-5.91473	down	gene-MRO	2.85458	up	bta_circ_0002909	1.45212	up			Novel_722	-9.98891	down	gene-HINT3	1.13414	up	bta_circ_0002323	-1.0686	down
Novel_336	-5.91473	down	gene-MRO	2.85458	up	bta_circ_0000006	3.89958	up			Novel_722	-9.98891	down	gene-HINT3	1.13414	up	bta_circ_0002908	-5.3709	down
Novel_336	-5.91473	down	gene-MRO	2.85458	up	bta_circ_0000004	-3.74428	down			Novel_722	-9.98891	down	gene-HINT3	1.13414	up	bta_circ_0001184	5.39397	up
Novel_336	-5.91473	down	gene-MRO	2.85458	up	bta_circ_0002323	-1.12965	down			Novel_722	-9.98891	down	gene-HINT3	1.13414	up	bta_circ_0002331	-0.755059	down
Novel_336	-5.91473	down	gene-SCAMP5	2.69108	up	bta_circ_0002105	3.74758	up			Novel_722	-9.98891	down	gene-HINT3	1.13414	up	bta_circ_0002248	3.85792	up
Novel_336	-5.91473	down	gene-SCAMP5	2.69108	up	bta_circ_0002316	3.38501	up			Novel_722	-9.98891	down	gene-HINT3	1.13414	up	bta_circ_0002105	4.12095	up
Novel_336	-5.91473	down	gene-SCAMP5	2.69108	up	bta_circ_0002331	-0.774235	down			Novel_722	-9.98891	down	gene-HINT3	1.13414	up	bta_circ_0002917	-1.49504	down
Novel_336	-5.91473	down	gene-SCAMP5	2.69108	up	bta_circ_0000393	-6.37654	down			Novel_722	-9.98891	down	gene-HINT3	1.13414	up	bta_circ_0000285	4.12095	up
Novel_336	-5.91473	down	gene-SCAMP5	2.69108	up	bta_circ_0002908	-5.2297	down			Novel_722	-9.98891	down	gene-IGFALS	1.0368	up	bta_circ_0002329	-3.78594	down
Novel_336	-5.91473	down	gene-SCAMP5	2.69108	up	bta_circ_0002909	1.45212	up			Novel_722	-9.98891	down	gene-IGFALS	1.0368	up	bta_circ_0002327	-4.27137	down
Novel_336	-5.91473	down	gene-SCAMP5	2.69108	up	bta_circ_0000006	3.89958	up			Novel_722	-9.98891	down	gene-IGFALS	1.0368	up	bta_circ_0002323	-1.0686	down
Novel_336	-5.91473	down	gene-SCAMP5	2.69108	up	bta_circ_0000004	-3.74428	down			Novel_722	-9.98891	down	gene-IGFALS	1.0368	up	bta_circ_0002908	-5.3709	down
Novel_336	-5.91473	down	gene-SCAMP5	2.69108	up	bta_circ_0002323	-1.12965	down			Novel_722	-9.98891	down	gene-IGFALS	1.0368	up	bta_circ_0001184	5.39397	up
Novel_422	-6.76273	down	gene-ARNTL	1.00776	up	bta_circ_0002105	3.74758	up			Novel_722	-9.98891	down	gene-IGFALS	1.0368	up	bta_circ_0002331	-0.755059	down
Novel_422	-6.76273	down	gene-ARNTL	1.00776	up	bta_circ_0000520	3.16261	up			Novel_722	-9.98891	down	gene-IGFALS	1.0368	up	bta_circ_0002248	3.85792	up
Novel_422	-6.76273	down	gene-CELF2	-1.36822	down	bta_circ_0002105	3.74758	up			Novel_722	-9.98891	down	gene-IGFALS	1.0368	up	bta_circ_0002105	4.12095	up
Novel_422	-6.76273	down	gene-CELF2	-1.36822	down	bta_circ_0000520	3.16261	up			Novel_722	-9.98891	down	gene-IGFALS	1.0368	up	bta_circ_0002917	-1.49504	down
Novel_422	-6.76273	down	gene-EFNB2	-1.3393	down	bta_circ_0002105	3.74758	up			Novel_722	-9.98891	down	gene-IGFALS	1.0368	up	bta_circ_0000285	4.12095	up
Novel_422	-6.76273	down	gene-EFNB2	-1.3393	down	bta_circ_0000520	3.16261	up			Novel_722	-9.98891	down	gene-IRF5	-1.38722	down	bta_circ_0002329	-3.78594	down
Novel_422	-6.76273	down	gene-FOXO4	1.20683	up	bta_circ_0002105	3.74758	up			Novel_722	-9.98891	down	gene-IRF5	-1.38722	down	bta_circ_0002327	-4.27137	down
Novel_422	-6.76273	down	gene-FOXO4	1.20683	up	bta_circ_0000520	3.16261	up			Novel_722	-9.98891	down	gene-IRF5	-1.38722	down	bta_circ_0002323	-1.0686	down
Novel_422	-6.76273	down	gene-HPCAL4	-1.63085	down	bta_circ_0002105	3.74758	up			Novel_722	-9.98891	down	gene-IRF5	-1.38722	down	bta_circ_0002908	-5.3709	down
Novel_422	-6.76273	down	gene-HPCAL4	-1.63085	down	bta_circ_0000520	3.16261	up			Novel_722	-9.98891	down	gene-IRF5	-1.38722	down	bta_circ_0001184	5.39397	up
Novel_422	-6.76273	down	gene-JUN	-1.63695	down	bta_circ_0002105	3.74758	up			Novel_722	-9.98891	down	gene-IRF5	-1.38722	down	bta_circ_0002331	-0.755059	down
Novel_422	-6.76273	down	gene-JUN	-1.63695	down	bta_circ_0000520	3.16261	up			Novel_722	-9.98891	down	gene-IRF5	-1.38722	down	bta_circ_0002248	3.85792	up
Novel_422	-6.76273	down	gene-LOC105607616	1.25313	up	bta_circ_0002105	3.74758	up			Novel_722	-9.98891	down	gene-IRF5	-1.38722	down	bta_circ_0002105	4.12095	up
Novel_422	-6.76273	down	gene-LOC105607616	1.25313	up	bta_circ_0000520	3.16261	up			Novel_722	-9.98891	down	gene-IRF5	-1.38722	down	bta_circ_0002917	-1.49504	down
Novel_422	-6.76273	down	gene-PKLR	1.25313	up	bta_circ_0002105	3.74758	up			Novel_722	-9.98891	down	gene-IRF5	-1.38722	down	bta_circ_0000285	4.12095	up
Novel_422	-6.76273	down	gene-PKLR	1.25313	up	bta_circ_0000520	3.16261	up			Novel_722	-9.98891	down	gene-KCNC3	1.42013	up	bta_circ_0002329	-3.78594	down
Novel_422	-6.76273	down	gene-PTPRK	-1.37689	down	bta_circ_0002105	3.74758	up			Novel_722	-9.98891	down	gene-KCNC3	1.42013	up	bta_circ_0002327	-4.27137	down
Novel_422	-6.76273	down	gene-PTPRK	-1.37689	down	bta_circ_0000520	3.16261	up			Novel_722	-9.98891	down	gene-KCNC3	1.42013	up	bta_circ_0002323	-1.0686	down
Novel_422	-6.76273	down	gene-TRERF1	-1.08363	down	bta_circ_0002105	3.74758	up			Novel_722	-9.98891	down	gene-KCNC3	1.42013	up	bta_circ_0002908	-5.3709	down
Novel_422	-6.76273	down	gene-TRERF1	-1.08363	down	bta_circ_0000520	3.16261	up			Novel_722	-9.98891	down	gene-KCNC3	1.42013	up	bta_circ_0001184	5.39397	up
Novel_422	-6.76273	down	gene-ZSWIM9	-1.14542	down	bta_circ_0002105	3.74758	up			Novel_722	-9.98891	down	gene-KCNC3	1.42013	up	bta_circ_0002331	-0.755059	down
Novel_422	-6.76273	down	gene-ZSWIM9	-1.14542	down	bta_circ_0000520	3.16261	up			Novel_722	-9.98891	down	gene-KCNC3	1.42013	up	bta_circ_0002248	3.85792	up
Novel_578	-4.97131	down	gene-FZD4	3.34854	up	bta_circ_0002331	-0.774235	down			Novel_722	-9.98891	down	gene-KCNC3	1.42013	up	bta_circ_0002105	4.12095	up
Novel_578	-4.97131	down	gene-FZD4	3.34854	up	bta_circ_0000006	3.89958	up			Novel_722	-9.98891	down	gene-KCNC3	1.42013	up	bta_circ_0002917	-1.49504	down
Novel_578	-4.97131	down	gene-FZD4	3.34854	up	bta_circ_0002323	-1.12965	down			Novel_722	-9.98891	down	gene-KCNC3	1.42013	up	bta_circ_0000285	4.12095	up
Novel_578	-4.97131	down	gene-FZD4	3.34854	up	bta_circ_0002656	2.27809	up			Novel_722	-9.98891	down	gene-LOC101103508	1.55138	up	bta_circ_0002329	-3.78594	down
Novel_578	-4.97131	down	gene-FZD4	3.34854	up	bta_circ_0002316	3.38501	up			Novel_722	-9.98891	down	gene-LOC101103508	1.55138	up	bta_circ_0002327	-4.27137	down
Novel_578	-4.97131	down	gene-IGF1	2.34024	up	bta_circ_0002331	-0.774235	down			Novel_722	-9.98891	down	gene-LOC101103508	1.55138	up	bta_circ_0002323	-1.0686	down
Novel_578	-4.97131	down	gene-IGF1	2.34024	up	bta_circ_0000006	3.89958	up			Novel_722	-9.98891	down	gene-LOC101103508	1.55138	up	bta_circ_0002908	-5.3709	down
Novel_578	-4.97131	down	gene-IGF1	2.34024	up	bta_circ_0002323	-1.12965	down			Novel_722	-9.98891	down	gene-LOC101103508	1.55138	up	bta_circ_0001184	5.39397	up
Novel_578	-4.97131	down	gene-IGF1	2.34024	up	bta_circ_0002656	2.27809	up			Novel_722	-9.98891	down	gene-LOC101103508	1.55138	up	bta_circ_0002331	-0.755059	down
Novel_578	-4.97131	down	gene-IGF1	2.34024	up	bta_circ_0002316	3.38501	up			Novel_722	-9.98891	down	gene-LOC101103508	1.55138	up	bta_circ_0002248	3.85792	up
											Novel_722	-9.98891	down	gene-LOC101103508	1.55138	up	bta_circ_0002105	4.12095	up
											Novel_722	-9.98891	down	gene-LOC101103508	1.55138	up	bta_circ_0002917	-1.49504	down
											Novel_722	-9.98891	down	gene-LOC101103508	1.55138	up	bta_circ_0000285	4.12095	up
											Novel_722	-9.98891	down	gene-LOC101105867	1.17756	up	bta_circ_0002329	-3.78594	down
											Novel_722	-9.98891	down	gene-LOC101105867	1.17756	up	bta_circ_0002327	-4.27137	down
											Novel_722	-9.98891	down	gene-LOC101105867	1.17756	up	bta_circ_0002323	-1.0686	down
											Novel_722	-9.98891	down	gene-LOC101105867	1.17756	up	bta_circ_0002908	-5.3709	down
											Novel_722	-9.98891	down	gene-LOC101105867	1.17756	up	bta_circ_0001184	5.39397	up
											Novel_722	-9.98891	down	gene-LOC101105867	1.17756	up	bta_circ_0002331	-0.755059	down
											Novel_722	-9.98891	down	gene-LOC101105867	1.17756	up	bta_circ_0002248	3.85792	up
											Novel_722	-9.98891	down	gene-LOC101105867	1.17756	up	bta_circ_0002105	4.12095	up
											Novel_722	-9.98891	down	gene-LOC101105867	1.17756	up	bta_circ_0002917	-1.49504	down
											Novel_722	-9.98891	down	gene-LOC101105867	1.17756	up	bta_circ_0000285	4.12095	up
											Novel_722	-9.98891	down	gene-LOC101109593	1.41506	up	bta_circ_0002329	-3.78594	down
											Novel_722	-9.98891	down	gene-LOC101109593	1.41506	up	bta_circ_0002327	-4.27137	down
											Novel_722	-9.98891	down	gene-LOC101109593	1.41506	up	bta_circ_0002323	-1.0686	down
											Novel_722	-9.98891	down	gene-LOC101109593	1.41506	up	bta_circ_0002908	-5.3709	down
											Novel_722	-9.98891	down	gene-LOC101109593	1.41506	up	bta_circ_0001184	5.39397	up
											Novel_722	-9.98891	down	gene-LOC101109593	1.41506	up	bta_circ_0002331	-0.755059	down
											Novel_722	-9.98891	down	gene-LOC101109593	1.41506	up	bta_circ_0002248	3.85792	up
											Novel_722	-9.98891	down	gene-LOC101109593	1.41506	up	bta_circ_0002105	4.12095	up
											Novel_722	-9.98891	down	gene-LOC101109593	1.41506	up	bta_circ_0002917	-1.49504	down
											Novel_722	-9.98891	down	gene-LOC101109593	1.41506	up	bta_circ_0000285	4.12095	up
											Novel_722	-9.98891	down	gene-LOC105601882	2.35873	up	bta_circ_0002329	-3.78594	down
											Novel_722	-9.98891	down	gene-LOC105601882	2.35873	up	bta_circ_0002327	-4.27137	down
											Novel_722	-9.98891	down	gene-LOC105601882	2.35873	up	bta_circ_0002323	-1.0686	down
											Novel_722	-9.98891	down	gene-LOC105601882	2.35873	up	bta_circ_0002908	-5.3709	down
											Novel_722	-9.98891	down	gene-LOC105601882	2.35873	up	bta_circ_0001184	5.39397	up
											Novel_722	-9.98891	down	gene-LOC105601882	2.35873	up	bta_circ_0002331	-0.755059	down
											Novel_722	-9.98891	down	gene-LOC105601882	2.35873	up	bta_circ_0002248	3.85792	up
											Novel_722	-9.98891	down	gene-LOC105601882	2.35873	up	bta_circ_0002105	4.12095	up
											Novel_722	-9.98891	down	gene-LOC105601882	2.35873	up	bta_circ_0002917	-1.49504	down
											Novel_722	-9.98891	down	gene-LOC105601882	2.35873	up	bta_circ_0000285	4.12095	up
											Novel_722	-9.98891	down	gene-LOC105605313	2.13473	up	bta_circ_0002329	-3.78594	down
											Novel_722	-9.98891	down	gene-LOC105605313	2.13473	up	bta_circ_0002327	-4.27137	down
											Novel_722	-9.98891	down	gene-LOC105605313	2.13473	up	bta_circ_0002323	-1.0686	down
											Novel_722	-9.98891	down	gene-LOC105605313	2.13473	up	bta_circ_0002908	-5.3709	down
											Novel_722	-9.98891	down	gene-LOC105605313	2.13473	up	bta_circ_0001184	5.39397	up
											Novel_722	-9.98891	down	gene-LOC105605313	2.13473	up	bta_circ_0002331	-0.755059	down
											Novel_722	-9.98891	down	gene-LOC105605313	2.13473	up	bta_circ_0002248	3.85792	up
											Novel_722	-9.98891	down	gene-LOC105605313	2.13473	up	bta_circ_0002105	4.12095	up
											Novel_722	-9.98891	down	gene-LOC105605313	2.13473	up	bta_circ_0002917	-1.49504	down
											Novel_722	-9.98891	down	gene-LOC105605313	2.13473	up	bta_circ_0000285	4.12095	up
											Novel_722	-9.98891	down	gene-LOC114113871	-1.11236	down	bta_circ_0002329	-3.78594	down
											Novel_722	-9.98891	down	gene-LOC114113871	-1.11236	down	bta_circ_0002327	-4.27137	down
											Novel_722	-9.98891	down	gene-LOC114113871	-1.11236	down	bta_circ_0002323	-1.0686	down
											Novel_722	-9.98891	down	gene-LOC114113871	-1.11236	down	bta_circ_0002908	-5.3709	down
											Novel_722	-9.98891	down	gene-LOC114113871	-1.11236	down	bta_circ_0001184	5.39397	up
											Novel_722	-9.98891	down	gene-LOC114113871	-1.11236	down	bta_circ_0002331	-0.755059	down
											Novel_722	-9.98891	down	gene-LOC114113871	-1.11236	down	bta_circ_0002248	3.85792	up
											Novel_722	-9.98891	down	gene-LOC114113871	-1.11236	down	bta_circ_0002105	4.12095	up
											Novel_722	-9.98891	down	gene-LOC114113871	-1.11236	down	bta_circ_0002917	-1.49504	down
											Novel_722	-9.98891	down	gene-LOC114113871	-1.11236	down	bta_circ_0000285	4.12095	up
											Novel_722	-9.98891	down	gene-LOC114114885	2.64252	up	bta_circ_0002329	-3.78594	down
											Novel_722	-9.98891	down	gene-LOC114114885	2.64252	up	bta_circ_0002327	-4.27137	down
											Novel_722	-9.98891	down	gene-LOC114114885	2.64252	up	bta_circ_0002323	-1.0686	down
											Novel_722	-9.98891	down	gene-LOC114114885	2.64252	up	bta_circ_0002908	-5.3709	down
											Novel_722	-9.98891	down	gene-LOC114114885	2.64252	up	bta_circ_0001184	5.39397	up
											Novel_722	-9.98891	down	gene-LOC114114885	2.64252	up	bta_circ_0002331	-0.755059	down
											Novel_722	-9.98891	down	gene-LOC114114885	2.64252	up	bta_circ_0002248	3.85792	up
											Novel_722	-9.98891	down	gene-LOC114114885	2.64252	up	bta_circ_0002105	4.12095	up
											Novel_722	-9.98891	down	gene-LOC114114885	2.64252	up	bta_circ_0002917	-1.49504	down
											Novel_722	-9.98891	down	gene-LOC114114885	2.64252	up	bta_circ_0000285	4.12095	up
											Novel_722	-9.98891	down	gene-MRVI1	-2.04514	down	bta_circ_0002329	-3.78594	down
											Novel_722	-9.98891	down	gene-MRVI1	-2.04514	down	bta_circ_0002327	-4.27137	down
											Novel_722	-9.98891	down	gene-MRVI1	-2.04514	down	bta_circ_0002323	-1.0686	down
											Novel_722	-9.98891	down	gene-MRVI1	-2.04514	down	bta_circ_0002908	-5.3709	down
											Novel_722	-9.98891	down	gene-MRVI1	-2.04514	down	bta_circ_0001184	5.39397	up
											Novel_722	-9.98891	down	gene-MRVI1	-2.04514	down	bta_circ_0002331	-0.755059	down
											Novel_722	-9.98891	down	gene-MRVI1	-2.04514	down	bta_circ_0002248	3.85792	up
											Novel_722	-9.98891	down	gene-MRVI1	-2.04514	down	bta_circ_0002105	4.12095	up
											Novel_722	-9.98891	down	gene-MRVI1	-2.04514	down	bta_circ_0002917	-1.49504	down
											Novel_722	-9.98891	down	gene-MRVI1	-2.04514	down	bta_circ_0000285	4.12095	up
											Novel_722	-9.98891	down	gene-MTERF2	1.36355	up	bta_circ_0002329	-3.78594	down
											Novel_722	-9.98891	down	gene-MTERF2	1.36355	up	bta_circ_0002327	-4.27137	down
											Novel_722	-9.98891	down	gene-MTERF2	1.36355	up	bta_circ_0002323	-1.0686	down
											Novel_722	-9.98891	down	gene-MTERF2	1.36355	up	bta_circ_0002908	-5.3709	down
											Novel_722	-9.98891	down	gene-MTERF2	1.36355	up	bta_circ_0001184	5.39397	up
											Novel_722	-9.98891	down	gene-MTERF2	1.36355	up	bta_circ_0002331	-0.755059	down
											Novel_722	-9.98891	down	gene-MTERF2	1.36355	up	bta_circ_0002248	3.85792	up
											Novel_722	-9.98891	down	gene-MTERF2	1.36355	up	bta_circ_0002105	4.12095	up
											Novel_722	-9.98891	down	gene-MTERF2	1.36355	up	bta_circ_0002917	-1.49504	down
											Novel_722	-9.98891	down	gene-MTERF2	1.36355	up	bta_circ_0000285	4.12095	up
											Novel_722	-9.98891	down	gene-P2RY2	-2.13446	down	bta_circ_0002329	-3.78594	down
											Novel_722	-9.98891	down	gene-P2RY2	-2.13446	down	bta_circ_0002327	-4.27137	down
											Novel_722	-9.98891	down	gene-P2RY2	-2.13446	down	bta_circ_0002323	-1.0686	down
											Novel_722	-9.98891	down	gene-P2RY2	-2.13446	down	bta_circ_0002908	-5.3709	down
											Novel_722	-9.98891	down	gene-P2RY2	-2.13446	down	bta_circ_0001184	5.39397	up
											Novel_722	-9.98891	down	gene-P2RY2	-2.13446	down	bta_circ_0002331	-0.755059	down
											Novel_722	-9.98891	down	gene-P2RY2	-2.13446	down	bta_circ_0002248	3.85792	up
											Novel_722	-9.98891	down	gene-P2RY2	-2.13446	down	bta_circ_0002105	4.12095	up
											Novel_722	-9.98891	down	gene-P2RY2	-2.13446	down	bta_circ_0002917	-1.49504	down
											Novel_722	-9.98891	down	gene-P2RY2	-2.13446	down	bta_circ_0000285	4.12095	up
											Novel_722	-9.98891	down	gene-PDGFD	2.0019	up	bta_circ_0002329	-3.78594	down
											Novel_722	-9.98891	down	gene-PDGFD	2.0019	up	bta_circ_0002327	-4.27137	down
											Novel_722	-9.98891	down	gene-PDGFD	2.0019	up	bta_circ_0002323	-1.0686	down
											Novel_722	-9.98891	down	gene-PDGFD	2.0019	up	bta_circ_0002908	-5.3709	down
											Novel_722	-9.98891	down	gene-PDGFD	2.0019	up	bta_circ_0001184	5.39397	up
											Novel_722	-9.98891	down	gene-PDGFD	2.0019	up	bta_circ_0002331	-0.755059	down
											Novel_722	-9.98891	down	gene-PDGFD	2.0019	up	bta_circ_0002248	3.85792	up
											Novel_722	-9.98891	down	gene-PDGFD	2.0019	up	bta_circ_0002105	4.12095	up
											Novel_722	-9.98891	down	gene-PDGFD	2.0019	up	bta_circ_0002917	-1.49504	down
											Novel_722	-9.98891	down	gene-PDGFD	2.0019	up	bta_circ_0000285	4.12095	up
											Novel_722	-9.98891	down	gene-PDK4	8.28018	up	bta_circ_0002329	-3.78594	down
											Novel_722	-9.98891	down	gene-PDK4	8.28018	up	bta_circ_0002327	-4.27137	down
											Novel_722	-9.98891	down	gene-PDK4	8.28018	up	bta_circ_0002323	-1.0686	down
											Novel_722	-9.98891	down	gene-PDK4	8.28018	up	bta_circ_0002908	-5.3709	down
											Novel_722	-9.98891	down	gene-PDK4	8.28018	up	bta_circ_0001184	5.39397	up
											Novel_722	-9.98891	down	gene-PDK4	8.28018	up	bta_circ_0002331	-0.755059	down
											Novel_722	-9.98891	down	gene-PDK4	8.28018	up	bta_circ_0002248	3.85792	up
											Novel_722	-9.98891	down	gene-PDK4	8.28018	up	bta_circ_0002105	4.12095	up
											Novel_722	-9.98891	down	gene-PDK4	8.28018	up	bta_circ_0002917	-1.49504	down
											Novel_722	-9.98891	down	gene-PDK4	8.28018	up	bta_circ_0000285	4.12095	up
											Novel_722	-9.98891	down	gene-PIK3R1	2.22712	up	bta_circ_0002329	-3.78594	down
											Novel_722	-9.98891	down	gene-PIK3R1	2.22712	up	bta_circ_0002327	-4.27137	down
											Novel_722	-9.98891	down	gene-PIK3R1	2.22712	up	bta_circ_0002323	-1.0686	down
											Novel_722	-9.98891	down	gene-PIK3R1	2.22712	up	bta_circ_0002908	-5.3709	down
											Novel_722	-9.98891	down	gene-PIK3R1	2.22712	up	bta_circ_0001184	5.39397	up
											Novel_722	-9.98891	down	gene-PIK3R1	2.22712	up	bta_circ_0002331	-0.755059	down
											Novel_722	-9.98891	down	gene-PIK3R1	2.22712	up	bta_circ_0002248	3.85792	up
											Novel_722	-9.98891	down	gene-PIK3R1	2.22712	up	bta_circ_0002105	4.12095	up
											Novel_722	-9.98891	down	gene-PIK3R1	2.22712	up	bta_circ_0002917	-1.49504	down
											Novel_722	-9.98891	down	gene-PIK3R1	2.22712	up	bta_circ_0000285	4.12095	up
											Novel_722	-9.98891	down	gene-PTGFR	1.72414	up	bta_circ_0002329	-3.78594	down
											Novel_722	-9.98891	down	gene-PTGFR	1.72414	up	bta_circ_0002327	-4.27137	down
											Novel_722	-9.98891	down	gene-PTGFR	1.72414	up	bta_circ_0002323	-1.0686	down
											Novel_722	-9.98891	down	gene-PTGFR	1.72414	up	bta_circ_0002908	-5.3709	down
											Novel_722	-9.98891	down	gene-PTGFR	1.72414	up	bta_circ_0001184	5.39397	up
											Novel_722	-9.98891	down	gene-PTGFR	1.72414	up	bta_circ_0002331	-0.755059	down
											Novel_722	-9.98891	down	gene-PTGFR	1.72414	up	bta_circ_0002248	3.85792	up
											Novel_722	-9.98891	down	gene-PTGFR	1.72414	up	bta_circ_0002105	4.12095	up
											Novel_722	-9.98891	down	gene-PTGFR	1.72414	up	bta_circ_0002917	-1.49504	down
											Novel_722	-9.98891	down	gene-PTGFR	1.72414	up	bta_circ_0000285	4.12095	up
											Novel_722	-9.98891	down	gene-RHO	1.34974	up	bta_circ_0002329	-3.78594	down
											Novel_722	-9.98891	down	gene-RHO	1.34974	up	bta_circ_0002327	-4.27137	down
											Novel_722	-9.98891	down	gene-RHO	1.34974	up	bta_circ_0002323	-1.0686	down
											Novel_722	-9.98891	down	gene-RHO	1.34974	up	bta_circ_0002908	-5.3709	down
											Novel_722	-9.98891	down	gene-RHO	1.34974	up	bta_circ_0001184	5.39397	up
											Novel_722	-9.98891	down	gene-RHO	1.34974	up	bta_circ_0002331	-0.755059	down
											Novel_722	-9.98891	down	gene-RHO	1.34974	up	bta_circ_0002248	3.85792	up
											Novel_722	-9.98891	down	gene-RHO	1.34974	up	bta_circ_0002105	4.12095	up
											Novel_722	-9.98891	down	gene-RHO	1.34974	up	bta_circ_0002917	-1.49504	down
											Novel_722	-9.98891	down	gene-RHO	1.34974	up	bta_circ_0000285	4.12095	up
											Novel_722	-9.98891	down	gene-RINL	3.42013	up	bta_circ_0002329	-3.78594	down
											Novel_722	-9.98891	down	gene-RINL	3.42013	up	bta_circ_0002327	-4.27137	down
											Novel_722	-9.98891	down	gene-RINL	3.42013	up	bta_circ_0002323	-1.0686	down
											Novel_722	-9.98891	down	gene-RINL	3.42013	up	bta_circ_0002908	-5.3709	down
											Novel_722	-9.98891	down	gene-RINL	3.42013	up	bta_circ_0001184	5.39397	up
											Novel_722	-9.98891	down	gene-RINL	3.42013	up	bta_circ_0002331	-0.755059	down
											Novel_722	-9.98891	down	gene-RINL	3.42013	up	bta_circ_0002248	3.85792	up
											Novel_722	-9.98891	down	gene-RINL	3.42013	up	bta_circ_0002105	4.12095	up
											Novel_722	-9.98891	down	gene-RINL	3.42013	up	bta_circ_0002917	-1.49504	down
											Novel_722	-9.98891	down	gene-RINL	3.42013	up	bta_circ_0000285	4.12095	up
											Novel_722	-9.98891	down	gene-SLC16A6	-1.77781	down	bta_circ_0002329	-3.78594	down
											Novel_722	-9.98891	down	gene-SLC16A6	-1.77781	down	bta_circ_0002327	-4.27137	down
											Novel_722	-9.98891	down	gene-SLC16A6	-1.77781	down	bta_circ_0002323	-1.0686	down
											Novel_722	-9.98891	down	gene-SLC16A6	-1.77781	down	bta_circ_0002908	-5.3709	down
											Novel_722	-9.98891	down	gene-SLC16A6	-1.77781	down	bta_circ_0001184	5.39397	up
											Novel_722	-9.98891	down	gene-SLC16A6	-1.77781	down	bta_circ_0002331	-0.755059	down
											Novel_722	-9.98891	down	gene-SLC16A6	-1.77781	down	bta_circ_0002248	3.85792	up
											Novel_722	-9.98891	down	gene-SLC16A6	-1.77781	down	bta_circ_0002105	4.12095	up
											Novel_722	-9.98891	down	gene-SLC16A6	-1.77781	down	bta_circ_0002917	-1.49504	down
											Novel_722	-9.98891	down	gene-SLC16A6	-1.77781	down	bta_circ_0000285	4.12095	up
											Novel_722	-9.98891	down	gene-TMEM107	1.25127	up	bta_circ_0002329	-3.78594	down
											Novel_722	-9.98891	down	gene-TMEM107	1.25127	up	bta_circ_0002327	-4.27137	down
											Novel_722	-9.98891	down	gene-TMEM107	1.25127	up	bta_circ_0002323	-1.0686	down
											Novel_722	-9.98891	down	gene-TMEM107	1.25127	up	bta_circ_0002908	-5.3709	down
											Novel_722	-9.98891	down	gene-TMEM107	1.25127	up	bta_circ_0001184	5.39397	up
											Novel_722	-9.98891	down	gene-TMEM107	1.25127	up	bta_circ_0002331	-0.755059	down
											Novel_722	-9.98891	down	gene-TMEM107	1.25127	up	bta_circ_0002248	3.85792	up
											Novel_722	-9.98891	down	gene-TMEM107	1.25127	up	bta_circ_0002105	4.12095	up
											Novel_722	-9.98891	down	gene-TMEM107	1.25127	up	bta_circ_0002917	-1.49504	down
											Novel_722	-9.98891	down	gene-TMEM107	1.25127	up	bta_circ_0000285	4.12095	up
