# Supplementary material for: Whole-Transcriptome Analysis of Preadipocyte and Adipocyte and Construction of Regulatory Networks to Investigate Lipid Metabolism in Sheep
Source: Front Genet. 2021 Jul 29;12:662143. doi: 10.3389/fgene.2021.662143 (PMC8358208; doi:10.3389/fgene.2021.662143)
Supplement: Supplementary Figure 1 — Volcano map of different groups of differential RNAs. (A–C) Expression profiles of mRNAs and LncRNAs (M1 vs. P1, M2 vs. P2, M3 vs. P3). (D–F) Expression profiles of circRNAs (M1 vs. P1, M2 vs. P2, M3 vs. P3). Green points represent down-regulated RNAs; red points represent up-regulated RNAs; gray points represent not significantly expressed RNAs in the volcano plots. (G–I) Expression profiles of miRNAs (M1 vs. P1, M2 vs. P2, M3 vs. P3). Blue points represent down-regulated RNAs; yellow points represent up-regulated RNAs; gray points represent not significantly expressed RNAs in the volcano plots. X-axis: Fold change log2 ratio of RNAs. Y-axis: false discovery rate values (-log10 transformed). [file Data_Sheet_1.ZIP › Supplementary figures and tables/TableS15-LncRNA-mRNA-miRNA-circRNA.xlsx]

## Sheet: Sheet1
miRNA	miRNA_log2FC	miRNA_label	mRNA	mRNA_log2FC	mRNA_label	lncRNA	lncRNA_log2FC	lncRNA_label	circRNA	circRNA_log2FC	circRNA_label
Novel_578	-5.61285	down	gene-FZD4	3.18328	up	MSTRG.40615	3.47903	up	bta_circ_0002331	-0.755059	down
Novel_578	-5.61285	down	gene-FZD4	3.18328	up	MSTRG.40615	3.47903	up	bta_circ_0002329	-3.78594	down
Novel_578	-5.61285	down	gene-FZD4	3.18328	up	MSTRG.40615	3.47903	up	bta_circ_0002327	-4.27137	down
Novel_578	-5.61285	down	gene-FZD4	3.18328	up	MSTRG.40615	3.47903	up	bta_circ_0002323	-1.0686	down
Novel_578	-5.61285	down	gene-FZD4	3.18328	up	MSTRG.96983	12.0013	up	bta_circ_0002331	-0.755059	down
Novel_578	-5.61285	down	gene-FZD4	3.18328	up	MSTRG.96983	12.0013	up	bta_circ_0002329	-3.78594	down
Novel_578	-5.61285	down	gene-FZD4	3.18328	up	MSTRG.96983	12.0013	up	bta_circ_0002327	-4.27137	down
Novel_578	-5.61285	down	gene-FZD4	3.18328	up	MSTRG.96983	12.0013	up	bta_circ_0002323	-1.0686	down
Novel_578	-5.61285	down	gene-FZD4	3.18328	up	MSTRG.474	-3.02281	down	bta_circ_0002331	-0.755059	down
Novel_578	-5.61285	down	gene-FZD4	3.18328	up	MSTRG.474	-3.02281	down	bta_circ_0002329	-3.78594	down
Novel_578	-5.61285	down	gene-FZD4	3.18328	up	MSTRG.474	-3.02281	down	bta_circ_0002327	-4.27137	down
Novel_578	-5.61285	down	gene-FZD4	3.18328	up	MSTRG.474	-3.02281	down	bta_circ_0002323	-1.0686	down
Novel_578	-5.61285	down	gene-FZD4	3.18328	up	MSTRG.66530	1.42251	up	bta_circ_0002331	-0.755059	down
Novel_578	-5.61285	down	gene-FZD4	3.18328	up	MSTRG.66530	1.42251	up	bta_circ_0002329	-3.78594	down
Novel_578	-5.61285	down	gene-FZD4	3.18328	up	MSTRG.66530	1.42251	up	bta_circ_0002327	-4.27137	down
Novel_578	-5.61285	down	gene-FZD4	3.18328	up	MSTRG.66530	1.42251	up	bta_circ_0002323	-1.0686	down
Novel_578	-5.61285	down	gene-FZD4	3.18328	up	MSTRG.106228	-2.20833	down	bta_circ_0002331	-0.755059	down
Novel_578	-5.61285	down	gene-FZD4	3.18328	up	MSTRG.106228	-2.20833	down	bta_circ_0002329	-3.78594	down
Novel_578	-5.61285	down	gene-FZD4	3.18328	up	MSTRG.106228	-2.20833	down	bta_circ_0002327	-4.27137	down
Novel_578	-5.61285	down	gene-FZD4	3.18328	up	MSTRG.106228	-2.20833	down	bta_circ_0002323	-1.0686	down
Novel_578	-5.61285	down	gene-FZD4	3.18328	up	MSTRG.121457	1.11894	up	bta_circ_0002331	-0.755059	down
Novel_578	-5.61285	down	gene-FZD4	3.18328	up	MSTRG.121457	1.11894	up	bta_circ_0002329	-3.78594	down
Novel_578	-5.61285	down	gene-FZD4	3.18328	up	MSTRG.121457	1.11894	up	bta_circ_0002327	-4.27137	down
Novel_578	-5.61285	down	gene-FZD4	3.18328	up	MSTRG.121457	1.11894	up	bta_circ_0002323	-1.0686	down
Novel_578	-5.61285	down	gene-FZD4	3.18328	up	MSTRG.132532	-1.36588	down	bta_circ_0002331	-0.755059	down
Novel_578	-5.61285	down	gene-FZD4	3.18328	up	MSTRG.132532	-1.36588	down	bta_circ_0002329	-3.78594	down
Novel_578	-5.61285	down	gene-FZD4	3.18328	up	MSTRG.132532	-1.36588	down	bta_circ_0002327	-4.27137	down
Novel_578	-5.61285	down	gene-FZD4	3.18328	up	MSTRG.132532	-1.36588	down	bta_circ_0002323	-1.0686	down
Novel_578	-5.61285	down	gene-FZD4	3.18328	up	MSTRG.133314	1.46863	up	bta_circ_0002331	-0.755059	down
Novel_578	-5.61285	down	gene-FZD4	3.18328	up	MSTRG.133314	1.46863	up	bta_circ_0002329	-3.78594	down
Novel_578	-5.61285	down	gene-FZD4	3.18328	up	MSTRG.133314	1.46863	up	bta_circ_0002327	-4.27137	down
Novel_578	-5.61285	down	gene-FZD4	3.18328	up	MSTRG.133314	1.46863	up	bta_circ_0002323	-1.0686	down
Novel_578	-5.61285	down	gene-FZD4	3.18328	up	MSTRG.102340	1.70812	up	bta_circ_0002331	-0.755059	down
Novel_578	-5.61285	down	gene-FZD4	3.18328	up	MSTRG.102340	1.70812	up	bta_circ_0002329	-3.78594	down
Novel_578	-5.61285	down	gene-FZD4	3.18328	up	MSTRG.102340	1.70812	up	bta_circ_0002327	-4.27137	down
Novel_578	-5.61285	down	gene-FZD4	3.18328	up	MSTRG.102340	1.70812	up	bta_circ_0002323	-1.0686	down
Novel_578	-5.61285	down	gene-FZD4	3.18328	up	gene-LOC105610709	2.46744	up	bta_circ_0002331	-0.755059	down
Novel_578	-5.61285	down	gene-FZD4	3.18328	up	gene-LOC105610709	2.46744	up	bta_circ_0002329	-3.78594	down
Novel_578	-5.61285	down	gene-FZD4	3.18328	up	gene-LOC105610709	2.46744	up	bta_circ_0002327	-4.27137	down
Novel_578	-5.61285	down	gene-FZD4	3.18328	up	gene-LOC105610709	2.46744	up	bta_circ_0002323	-1.0686	down
Novel_578	-5.61285	down	gene-FZD4	3.18328	up	MSTRG.15183	2.98898	up	bta_circ_0002331	-0.755059	down
Novel_578	-5.61285	down	gene-FZD4	3.18328	up	MSTRG.15183	2.98898	up	bta_circ_0002329	-3.78594	down
Novel_578	-5.61285	down	gene-FZD4	3.18328	up	MSTRG.15183	2.98898	up	bta_circ_0002327	-4.27137	down
Novel_578	-5.61285	down	gene-FZD4	3.18328	up	MSTRG.15183	2.98898	up	bta_circ_0002323	-1.0686	down
Novel_578	-5.61285	down	gene-FZD4	3.18328	up	MSTRG.16153	-1.20436	down	bta_circ_0002331	-0.755059	down
Novel_578	-5.61285	down	gene-FZD4	3.18328	up	MSTRG.16153	-1.20436	down	bta_circ_0002329	-3.78594	down
Novel_578	-5.61285	down	gene-FZD4	3.18328	up	MSTRG.16153	-1.20436	down	bta_circ_0002327	-4.27137	down
Novel_578	-5.61285	down	gene-FZD4	3.18328	up	MSTRG.16153	-1.20436	down	bta_circ_0002323	-1.0686	down
Novel_578	-5.61285	down	gene-FZD4	3.18328	up	MSTRG.72320	2.02447	up	bta_circ_0002331	-0.755059	down
Novel_578	-5.61285	down	gene-FZD4	3.18328	up	MSTRG.72320	2.02447	up	bta_circ_0002329	-3.78594	down
Novel_578	-5.61285	down	gene-FZD4	3.18328	up	MSTRG.72320	2.02447	up	bta_circ_0002327	-4.27137	down
Novel_578	-5.61285	down	gene-FZD4	3.18328	up	MSTRG.72320	2.02447	up	bta_circ_0002323	-1.0686	down
Novel_578	-5.61285	down	gene-FZD4	3.18328	up	MSTRG.66461	1.32993	up	bta_circ_0002331	-0.755059	down
Novel_578	-5.61285	down	gene-FZD4	3.18328	up	MSTRG.66461	1.32993	up	bta_circ_0002329	-3.78594	down
Novel_578	-5.61285	down	gene-FZD4	3.18328	up	MSTRG.66461	1.32993	up	bta_circ_0002327	-4.27137	down
Novel_578	-5.61285	down	gene-FZD4	3.18328	up	MSTRG.66461	1.32993	up	bta_circ_0002323	-1.0686	down
Novel_578	-5.61285	down	gene-IGF1	2.43425	up	MSTRG.40615	3.47903	up	bta_circ_0002331	-0.755059	down
Novel_578	-5.61285	down	gene-IGF1	2.43425	up	MSTRG.40615	3.47903	up	bta_circ_0002329	-3.78594	down
Novel_578	-5.61285	down	gene-IGF1	2.43425	up	MSTRG.40615	3.47903	up	bta_circ_0002327	-4.27137	down
Novel_578	-5.61285	down	gene-IGF1	2.43425	up	MSTRG.40615	3.47903	up	bta_circ_0002323	-1.0686	down
Novel_578	-5.61285	down	gene-IGF1	2.43425	up	MSTRG.96983	12.0013	up	bta_circ_0002331	-0.755059	down
Novel_578	-5.61285	down	gene-IGF1	2.43425	up	MSTRG.96983	12.0013	up	bta_circ_0002329	-3.78594	down
Novel_578	-5.61285	down	gene-IGF1	2.43425	up	MSTRG.96983	12.0013	up	bta_circ_0002327	-4.27137	down
Novel_578	-5.61285	down	gene-IGF1	2.43425	up	MSTRG.96983	12.0013	up	bta_circ_0002323	-1.0686	down
Novel_578	-5.61285	down	gene-IGF1	2.43425	up	MSTRG.474	-3.02281	down	bta_circ_0002331	-0.755059	down
Novel_578	-5.61285	down	gene-IGF1	2.43425	up	MSTRG.474	-3.02281	down	bta_circ_0002329	-3.78594	down
Novel_578	-5.61285	down	gene-IGF1	2.43425	up	MSTRG.474	-3.02281	down	bta_circ_0002327	-4.27137	down
Novel_578	-5.61285	down	gene-IGF1	2.43425	up	MSTRG.474	-3.02281	down	bta_circ_0002323	-1.0686	down
Novel_578	-5.61285	down	gene-IGF1	2.43425	up	MSTRG.66530	1.42251	up	bta_circ_0002331	-0.755059	down
Novel_578	-5.61285	down	gene-IGF1	2.43425	up	MSTRG.66530	1.42251	up	bta_circ_0002329	-3.78594	down
Novel_578	-5.61285	down	gene-IGF1	2.43425	up	MSTRG.66530	1.42251	up	bta_circ_0002327	-4.27137	down
Novel_578	-5.61285	down	gene-IGF1	2.43425	up	MSTRG.66530	1.42251	up	bta_circ_0002323	-1.0686	down
Novel_578	-5.61285	down	gene-IGF1	2.43425	up	MSTRG.106228	-2.20833	down	bta_circ_0002331	-0.755059	down
Novel_578	-5.61285	down	gene-IGF1	2.43425	up	MSTRG.106228	-2.20833	down	bta_circ_0002329	-3.78594	down
Novel_578	-5.61285	down	gene-IGF1	2.43425	up	MSTRG.106228	-2.20833	down	bta_circ_0002327	-4.27137	down
Novel_578	-5.61285	down	gene-IGF1	2.43425	up	MSTRG.106228	-2.20833	down	bta_circ_0002323	-1.0686	down
Novel_578	-5.61285	down	gene-IGF1	2.43425	up	MSTRG.121457	1.11894	up	bta_circ_0002331	-0.755059	down
Novel_578	-5.61285	down	gene-IGF1	2.43425	up	MSTRG.121457	1.11894	up	bta_circ_0002329	-3.78594	down
Novel_578	-5.61285	down	gene-IGF1	2.43425	up	MSTRG.121457	1.11894	up	bta_circ_0002327	-4.27137	down
Novel_578	-5.61285	down	gene-IGF1	2.43425	up	MSTRG.121457	1.11894	up	bta_circ_0002323	-1.0686	down
Novel_578	-5.61285	down	gene-IGF1	2.43425	up	MSTRG.132532	-1.36588	down	bta_circ_0002331	-0.755059	down
Novel_578	-5.61285	down	gene-IGF1	2.43425	up	MSTRG.132532	-1.36588	down	bta_circ_0002329	-3.78594	down
Novel_578	-5.61285	down	gene-IGF1	2.43425	up	MSTRG.132532	-1.36588	down	bta_circ_0002327	-4.27137	down
Novel_578	-5.61285	down	gene-IGF1	2.43425	up	MSTRG.132532	-1.36588	down	bta_circ_0002323	-1.0686	down
Novel_578	-5.61285	down	gene-IGF1	2.43425	up	MSTRG.133314	1.46863	up	bta_circ_0002331	-0.755059	down
Novel_578	-5.61285	down	gene-IGF1	2.43425	up	MSTRG.133314	1.46863	up	bta_circ_0002329	-3.78594	down
Novel_578	-5.61285	down	gene-IGF1	2.43425	up	MSTRG.133314	1.46863	up	bta_circ_0002327	-4.27137	down
Novel_578	-5.61285	down	gene-IGF1	2.43425	up	MSTRG.133314	1.46863	up	bta_circ_0002323	-1.0686	down
Novel_578	-5.61285	down	gene-IGF1	2.43425	up	MSTRG.102340	1.70812	up	bta_circ_0002331	-0.755059	down
Novel_578	-5.61285	down	gene-IGF1	2.43425	up	MSTRG.102340	1.70812	up	bta_circ_0002329	-3.78594	down
Novel_578	-5.61285	down	gene-IGF1	2.43425	up	MSTRG.102340	1.70812	up	bta_circ_0002327	-4.27137	down
Novel_578	-5.61285	down	gene-IGF1	2.43425	up	MSTRG.102340	1.70812	up	bta_circ_0002323	-1.0686	down
Novel_578	-5.61285	down	gene-IGF1	2.43425	up	gene-LOC105610709	2.46744	up	bta_circ_0002331	-0.755059	down
Novel_578	-5.61285	down	gene-IGF1	2.43425	up	gene-LOC105610709	2.46744	up	bta_circ_0002329	-3.78594	down
Novel_578	-5.61285	down	gene-IGF1	2.43425	up	gene-LOC105610709	2.46744	up	bta_circ_0002327	-4.27137	down
Novel_578	-5.61285	down	gene-IGF1	2.43425	up	gene-LOC105610709	2.46744	up	bta_circ_0002323	-1.0686	down
Novel_578	-5.61285	down	gene-IGF1	2.43425	up	MSTRG.15183	2.98898	up	bta_circ_0002331	-0.755059	down
Novel_578	-5.61285	down	gene-IGF1	2.43425	up	MSTRG.15183	2.98898	up	bta_circ_0002329	-3.78594	down
Novel_578	-5.61285	down	gene-IGF1	2.43425	up	MSTRG.15183	2.98898	up	bta_circ_0002327	-4.27137	down
Novel_578	-5.61285	down	gene-IGF1	2.43425	up	MSTRG.15183	2.98898	up	bta_circ_0002323	-1.0686	down
Novel_578	-5.61285	down	gene-IGF1	2.43425	up	MSTRG.16153	-1.20436	down	bta_circ_0002331	-0.755059	down
Novel_578	-5.61285	down	gene-IGF1	2.43425	up	MSTRG.16153	-1.20436	down	bta_circ_0002329	-3.78594	down
Novel_578	-5.61285	down	gene-IGF1	2.43425	up	MSTRG.16153	-1.20436	down	bta_circ_0002327	-4.27137	down
Novel_578	-5.61285	down	gene-IGF1	2.43425	up	MSTRG.16153	-1.20436	down	bta_circ_0002323	-1.0686	down
Novel_578	-5.61285	down	gene-IGF1	2.43425	up	MSTRG.72320	2.02447	up	bta_circ_0002331	-0.755059	down
Novel_578	-5.61285	down	gene-IGF1	2.43425	up	MSTRG.72320	2.02447	up	bta_circ_0002329	-3.78594	down
Novel_578	-5.61285	down	gene-IGF1	2.43425	up	MSTRG.72320	2.02447	up	bta_circ_0002327	-4.27137	down
Novel_578	-5.61285	down	gene-IGF1	2.43425	up	MSTRG.72320	2.02447	up	bta_circ_0002323	-1.0686	down
Novel_578	-5.61285	down	gene-IGF1	2.43425	up	MSTRG.66461	1.32993	up	bta_circ_0002331	-0.755059	down
Novel_578	-5.61285	down	gene-IGF1	2.43425	up	MSTRG.66461	1.32993	up	bta_circ_0002329	-3.78594	down
Novel_578	-5.61285	down	gene-IGF1	2.43425	up	MSTRG.66461	1.32993	up	bta_circ_0002327	-4.27137	down
Novel_578	-5.61285	down	gene-IGF1	2.43425	up	MSTRG.66461	1.32993	up	bta_circ_0002323	-1.0686	down
Novel_336	-4.69531	down	gene-ANO1	-2.97219	down	MSTRG.113755	1.57147	up	bta_circ_0002105	4.12095	up
Novel_336	-4.69531	down	gene-ANO1	-2.97219	down	MSTRG.113755	1.57147	up	bta_circ_0001184	5.39397	up
Novel_336	-4.69531	down	gene-ANO1	-2.97219	down	MSTRG.113755	1.57147	up	bta_circ_0002248	3.85792	up
Novel_336	-4.69531	down	gene-ANO1	-2.97219	down	MSTRG.113755	1.57147	up	bta_circ_0002331	-0.755059	down
Novel_336	-4.69531	down	gene-ANO1	-2.97219	down	MSTRG.113755	1.57147	up	bta_circ_0002908	-5.3709	down
Novel_336	-4.69531	down	gene-ANO1	-2.97219	down	MSTRG.113755	1.57147	up	bta_circ_0002329	-3.78594	down
Novel_336	-4.69531	down	gene-ANO1	-2.97219	down	MSTRG.113755	1.57147	up	bta_circ_0002327	-4.27137	down
Novel_336	-4.69531	down	gene-ANO1	-2.97219	down	MSTRG.113755	1.57147	up	bta_circ_0002323	-1.0686	down
Novel_336	-4.69531	down	gene-ANO1	-2.97219	down	MSTRG.113755	1.57147	up	bta_circ_0002593	3.12095	up
Novel_336	-4.69531	down	gene-ANO1	-2.97219	down	MSTRG.94519	3.2946	up	bta_circ_0002105	4.12095	up
Novel_336	-4.69531	down	gene-ANO1	-2.97219	down	MSTRG.94519	3.2946	up	bta_circ_0001184	5.39397	up
Novel_336	-4.69531	down	gene-ANO1	-2.97219	down	MSTRG.94519	3.2946	up	bta_circ_0002248	3.85792	up
Novel_336	-4.69531	down	gene-ANO1	-2.97219	down	MSTRG.94519	3.2946	up	bta_circ_0002331	-0.755059	down
Novel_336	-4.69531	down	gene-ANO1	-2.97219	down	MSTRG.94519	3.2946	up	bta_circ_0002908	-5.3709	down
Novel_336	-4.69531	down	gene-ANO1	-2.97219	down	MSTRG.94519	3.2946	up	bta_circ_0002329	-3.78594	down
Novel_336	-4.69531	down	gene-ANO1	-2.97219	down	MSTRG.94519	3.2946	up	bta_circ_0002327	-4.27137	down
Novel_336	-4.69531	down	gene-ANO1	-2.97219	down	MSTRG.94519	3.2946	up	bta_circ_0002323	-1.0686	down
Novel_336	-4.69531	down	gene-ANO1	-2.97219	down	MSTRG.94519	3.2946	up	bta_circ_0002593	3.12095	up
Novel_336	-4.69531	down	gene-ANO1	-2.97219	down	MSTRG.15182	2.0939	up	bta_circ_0002105	4.12095	up
Novel_336	-4.69531	down	gene-ANO1	-2.97219	down	MSTRG.15182	2.0939	up	bta_circ_0001184	5.39397	up
Novel_336	-4.69531	down	gene-ANO1	-2.97219	down	MSTRG.15182	2.0939	up	bta_circ_0002248	3.85792	up
Novel_336	-4.69531	down	gene-ANO1	-2.97219	down	MSTRG.15182	2.0939	up	bta_circ_0002331	-0.755059	down
Novel_336	-4.69531	down	gene-ANO1	-2.97219	down	MSTRG.15182	2.0939	up	bta_circ_0002908	-5.3709	down
Novel_336	-4.69531	down	gene-ANO1	-2.97219	down	MSTRG.15182	2.0939	up	bta_circ_0002329	-3.78594	down
Novel_336	-4.69531	down	gene-ANO1	-2.97219	down	MSTRG.15182	2.0939	up	bta_circ_0002327	-4.27137	down
Novel_336	-4.69531	down	gene-ANO1	-2.97219	down	MSTRG.15182	2.0939	up	bta_circ_0002323	-1.0686	down
Novel_336	-4.69531	down	gene-ANO1	-2.97219	down	MSTRG.15182	2.0939	up	bta_circ_0002593	3.12095	up
Novel_336	-4.69531	down	gene-ANO1	-2.97219	down	MSTRG.15761	-2.70088	down	bta_circ_0002105	4.12095	up
Novel_336	-4.69531	down	gene-ANO1	-2.97219	down	MSTRG.15761	-2.70088	down	bta_circ_0001184	5.39397	up
Novel_336	-4.69531	down	gene-ANO1	-2.97219	down	MSTRG.15761	-2.70088	down	bta_circ_0002248	3.85792	up
Novel_336	-4.69531	down	gene-ANO1	-2.97219	down	MSTRG.15761	-2.70088	down	bta_circ_0002331	-0.755059	down
Novel_336	-4.69531	down	gene-ANO1	-2.97219	down	MSTRG.15761	-2.70088	down	bta_circ_0002908	-5.3709	down
Novel_336	-4.69531	down	gene-ANO1	-2.97219	down	MSTRG.15761	-2.70088	down	bta_circ_0002329	-3.78594	down
Novel_336	-4.69531	down	gene-ANO1	-2.97219	down	MSTRG.15761	-2.70088	down	bta_circ_0002327	-4.27137	down
Novel_336	-4.69531	down	gene-ANO1	-2.97219	down	MSTRG.15761	-2.70088	down	bta_circ_0002323	-1.0686	down
Novel_336	-4.69531	down	gene-ANO1	-2.97219	down	MSTRG.15761	-2.70088	down	bta_circ_0002593	3.12095	up
Novel_336	-4.69531	down	gene-ANO1	-2.97219	down	MSTRG.33274	1.17245	up	bta_circ_0002105	4.12095	up
Novel_336	-4.69531	down	gene-ANO1	-2.97219	down	MSTRG.33274	1.17245	up	bta_circ_0001184	5.39397	up
Novel_336	-4.69531	down	gene-ANO1	-2.97219	down	MSTRG.33274	1.17245	up	bta_circ_0002248	3.85792	up
Novel_336	-4.69531	down	gene-ANO1	-2.97219	down	MSTRG.33274	1.17245	up	bta_circ_0002331	-0.755059	down
Novel_336	-4.69531	down	gene-ANO1	-2.97219	down	MSTRG.33274	1.17245	up	bta_circ_0002908	-5.3709	down
Novel_336	-4.69531	down	gene-ANO1	-2.97219	down	MSTRG.33274	1.17245	up	bta_circ_0002329	-3.78594	down
Novel_336	-4.69531	down	gene-ANO1	-2.97219	down	MSTRG.33274	1.17245	up	bta_circ_0002327	-4.27137	down
Novel_336	-4.69531	down	gene-ANO1	-2.97219	down	MSTRG.33274	1.17245	up	bta_circ_0002323	-1.0686	down
Novel_336	-4.69531	down	gene-ANO1	-2.97219	down	MSTRG.33274	1.17245	up	bta_circ_0002593	3.12095	up
Novel_336	-4.69531	down	gene-ANO1	-2.97219	down	MSTRG.105867	-1.21562	down	bta_circ_0002105	4.12095	up
Novel_336	-4.69531	down	gene-ANO1	-2.97219	down	MSTRG.105867	-1.21562	down	bta_circ_0001184	5.39397	up
Novel_336	-4.69531	down	gene-ANO1	-2.97219	down	MSTRG.105867	-1.21562	down	bta_circ_0002248	3.85792	up
Novel_336	-4.69531	down	gene-ANO1	-2.97219	down	MSTRG.105867	-1.21562	down	bta_circ_0002331	-0.755059	down
Novel_336	-4.69531	down	gene-ANO1	-2.97219	down	MSTRG.105867	-1.21562	down	bta_circ_0002908	-5.3709	down
Novel_336	-4.69531	down	gene-ANO1	-2.97219	down	MSTRG.105867	-1.21562	down	bta_circ_0002329	-3.78594	down
Novel_336	-4.69531	down	gene-ANO1	-2.97219	down	MSTRG.105867	-1.21562	down	bta_circ_0002327	-4.27137	down
Novel_336	-4.69531	down	gene-ANO1	-2.97219	down	MSTRG.105867	-1.21562	down	bta_circ_0002323	-1.0686	down
Novel_336	-4.69531	down	gene-ANO1	-2.97219	down	MSTRG.105867	-1.21562	down	bta_circ_0002593	3.12095	up
Novel_336	-4.69531	down	gene-ANO1	-2.97219	down	gene-LOC105609336	2.64252	up	bta_circ_0002105	4.12095	up
Novel_336	-4.69531	down	gene-ANO1	-2.97219	down	gene-LOC105609336	2.64252	up	bta_circ_0001184	5.39397	up
Novel_336	-4.69531	down	gene-ANO1	-2.97219	down	gene-LOC105609336	2.64252	up	bta_circ_0002248	3.85792	up
Novel_336	-4.69531	down	gene-ANO1	-2.97219	down	gene-LOC105609336	2.64252	up	bta_circ_0002331	-0.755059	down
Novel_336	-4.69531	down	gene-ANO1	-2.97219	down	gene-LOC105609336	2.64252	up	bta_circ_0002908	-5.3709	down
Novel_336	-4.69531	down	gene-ANO1	-2.97219	down	gene-LOC105609336	2.64252	up	bta_circ_0002329	-3.78594	down
Novel_336	-4.69531	down	gene-ANO1	-2.97219	down	gene-LOC105609336	2.64252	up	bta_circ_0002327	-4.27137	down
Novel_336	-4.69531	down	gene-ANO1	-2.97219	down	gene-LOC105609336	2.64252	up	bta_circ_0002323	-1.0686	down
Novel_336	-4.69531	down	gene-ANO1	-2.97219	down	gene-LOC105609336	2.64252	up	bta_circ_0002593	3.12095	up
Novel_336	-4.69531	down	gene-ANO1	-2.97219	down	MSTRG.129947	1.32883	up	bta_circ_0002105	4.12095	up
Novel_336	-4.69531	down	gene-ANO1	-2.97219	down	MSTRG.129947	1.32883	up	bta_circ_0001184	5.39397	up
Novel_336	-4.69531	down	gene-ANO1	-2.97219	down	MSTRG.129947	1.32883	up	bta_circ_0002248	3.85792	up
Novel_336	-4.69531	down	gene-ANO1	-2.97219	down	MSTRG.129947	1.32883	up	bta_circ_0002331	-0.755059	down
Novel_336	-4.69531	down	gene-ANO1	-2.97219	down	MSTRG.129947	1.32883	up	bta_circ_0002908	-5.3709	down
Novel_336	-4.69531	down	gene-ANO1	-2.97219	down	MSTRG.129947	1.32883	up	bta_circ_0002329	-3.78594	down
Novel_336	-4.69531	down	gene-ANO1	-2.97219	down	MSTRG.129947	1.32883	up	bta_circ_0002327	-4.27137	down
Novel_336	-4.69531	down	gene-ANO1	-2.97219	down	MSTRG.129947	1.32883	up	bta_circ_0002323	-1.0686	down
Novel_336	-4.69531	down	gene-ANO1	-2.97219	down	MSTRG.129947	1.32883	up	bta_circ_0002593	3.12095	up
Novel_336	-4.69531	down	gene-ANO1	-2.97219	down	MSTRG.121865	1.88962	up	bta_circ_0002105	4.12095	up
Novel_336	-4.69531	down	gene-ANO1	-2.97219	down	MSTRG.121865	1.88962	up	bta_circ_0001184	5.39397	up
Novel_336	-4.69531	down	gene-ANO1	-2.97219	down	MSTRG.121865	1.88962	up	bta_circ_0002248	3.85792	up
Novel_336	-4.69531	down	gene-ANO1	-2.97219	down	MSTRG.121865	1.88962	up	bta_circ_0002331	-0.755059	down
Novel_336	-4.69531	down	gene-ANO1	-2.97219	down	MSTRG.121865	1.88962	up	bta_circ_0002908	-5.3709	down
Novel_336	-4.69531	down	gene-ANO1	-2.97219	down	MSTRG.121865	1.88962	up	bta_circ_0002329	-3.78594	down
Novel_336	-4.69531	down	gene-ANO1	-2.97219	down	MSTRG.121865	1.88962	up	bta_circ_0002327	-4.27137	down
Novel_336	-4.69531	down	gene-ANO1	-2.97219	down	MSTRG.121865	1.88962	up	bta_circ_0002323	-1.0686	down
Novel_336	-4.69531	down	gene-ANO1	-2.97219	down	MSTRG.121865	1.88962	up	bta_circ_0002593	3.12095	up
Novel_336	-4.69531	down	gene-ANO1	-2.97219	down	MSTRG.83407	1.3206	up	bta_circ_0002105	4.12095	up
Novel_336	-4.69531	down	gene-ANO1	-2.97219	down	MSTRG.83407	1.3206	up	bta_circ_0001184	5.39397	up
Novel_336	-4.69531	down	gene-ANO1	-2.97219	down	MSTRG.83407	1.3206	up	bta_circ_0002248	3.85792	up
Novel_336	-4.69531	down	gene-ANO1	-2.97219	down	MSTRG.83407	1.3206	up	bta_circ_0002331	-0.755059	down
Novel_336	-4.69531	down	gene-ANO1	-2.97219	down	MSTRG.83407	1.3206	up	bta_circ_0002908	-5.3709	down
Novel_336	-4.69531	down	gene-ANO1	-2.97219	down	MSTRG.83407	1.3206	up	bta_circ_0002329	-3.78594	down
Novel_336	-4.69531	down	gene-ANO1	-2.97219	down	MSTRG.83407	1.3206	up	bta_circ_0002327	-4.27137	down
Novel_336	-4.69531	down	gene-ANO1	-2.97219	down	MSTRG.83407	1.3206	up	bta_circ_0002323	-1.0686	down
Novel_336	-4.69531	down	gene-ANO1	-2.97219	down	MSTRG.83407	1.3206	up	bta_circ_0002593	3.12095	up
Novel_336	-4.69531	down	gene-ANO1	-2.97219	down	MSTRG.113758	1.71876	up	bta_circ_0002105	4.12095	up
Novel_336	-4.69531	down	gene-ANO1	-2.97219	down	MSTRG.113758	1.71876	up	bta_circ_0001184	5.39397	up
Novel_336	-4.69531	down	gene-ANO1	-2.97219	down	MSTRG.113758	1.71876	up	bta_circ_0002248	3.85792	up
Novel_336	-4.69531	down	gene-ANO1	-2.97219	down	MSTRG.113758	1.71876	up	bta_circ_0002331	-0.755059	down
Novel_336	-4.69531	down	gene-ANO1	-2.97219	down	MSTRG.113758	1.71876	up	bta_circ_0002908	-5.3709	down
Novel_336	-4.69531	down	gene-ANO1	-2.97219	down	MSTRG.113758	1.71876	up	bta_circ_0002329	-3.78594	down
Novel_336	-4.69531	down	gene-ANO1	-2.97219	down	MSTRG.113758	1.71876	up	bta_circ_0002327	-4.27137	down
Novel_336	-4.69531	down	gene-ANO1	-2.97219	down	MSTRG.113758	1.71876	up	bta_circ_0002323	-1.0686	down
Novel_336	-4.69531	down	gene-ANO1	-2.97219	down	MSTRG.113758	1.71876	up	bta_circ_0002593	3.12095	up
Novel_336	-4.69531	down	gene-ANO1	-2.97219	down	MSTRG.51457	3.42013	up	bta_circ_0002105	4.12095	up
Novel_336	-4.69531	down	gene-ANO1	-2.97219	down	MSTRG.51457	3.42013	up	bta_circ_0001184	5.39397	up
Novel_336	-4.69531	down	gene-ANO1	-2.97219	down	MSTRG.51457	3.42013	up	bta_circ_0002248	3.85792	up
Novel_336	-4.69531	down	gene-ANO1	-2.97219	down	MSTRG.51457	3.42013	up	bta_circ_0002331	-0.755059	down
Novel_336	-4.69531	down	gene-ANO1	-2.97219	down	MSTRG.51457	3.42013	up	bta_circ_0002908	-5.3709	down
Novel_336	-4.69531	down	gene-ANO1	-2.97219	down	MSTRG.51457	3.42013	up	bta_circ_0002329	-3.78594	down
Novel_336	-4.69531	down	gene-ANO1	-2.97219	down	MSTRG.51457	3.42013	up	bta_circ_0002327	-4.27137	down
Novel_336	-4.69531	down	gene-ANO1	-2.97219	down	MSTRG.51457	3.42013	up	bta_circ_0002323	-1.0686	down
Novel_336	-4.69531	down	gene-ANO1	-2.97219	down	MSTRG.51457	3.42013	up	bta_circ_0002593	3.12095	up
Novel_336	-4.69531	down	gene-ANO1	-2.97219	down	MSTRG.102340	1.70812	up	bta_circ_0002105	4.12095	up
Novel_336	-4.69531	down	gene-ANO1	-2.97219	down	MSTRG.102340	1.70812	up	bta_circ_0001184	5.39397	up
Novel_336	-4.69531	down	gene-ANO1	-2.97219	down	MSTRG.102340	1.70812	up	bta_circ_0002248	3.85792	up
Novel_336	-4.69531	down	gene-ANO1	-2.97219	down	MSTRG.102340	1.70812	up	bta_circ_0002331	-0.755059	down
Novel_336	-4.69531	down	gene-ANO1	-2.97219	down	MSTRG.102340	1.70812	up	bta_circ_0002908	-5.3709	down
Novel_336	-4.69531	down	gene-ANO1	-2.97219	down	MSTRG.102340	1.70812	up	bta_circ_0002329	-3.78594	down
Novel_336	-4.69531	down	gene-ANO1	-2.97219	down	MSTRG.102340	1.70812	up	bta_circ_0002327	-4.27137	down
Novel_336	-4.69531	down	gene-ANO1	-2.97219	down	MSTRG.102340	1.70812	up	bta_circ_0002323	-1.0686	down
Novel_336	-4.69531	down	gene-ANO1	-2.97219	down	MSTRG.102340	1.70812	up	bta_circ_0002593	3.12095	up
Novel_336	-4.69531	down	gene-ANO1	-2.97219	down	MSTRG.97535	-2.90401	down	bta_circ_0002105	4.12095	up
Novel_336	-4.69531	down	gene-ANO1	-2.97219	down	MSTRG.97535	-2.90401	down	bta_circ_0001184	5.39397	up
Novel_336	-4.69531	down	gene-ANO1	-2.97219	down	MSTRG.97535	-2.90401	down	bta_circ_0002248	3.85792	up
Novel_336	-4.69531	down	gene-ANO1	-2.97219	down	MSTRG.97535	-2.90401	down	bta_circ_0002331	-0.755059	down
Novel_336	-4.69531	down	gene-ANO1	-2.97219	down	MSTRG.97535	-2.90401	down	bta_circ_0002908	-5.3709	down
Novel_336	-4.69531	down	gene-ANO1	-2.97219	down	MSTRG.97535	-2.90401	down	bta_circ_0002329	-3.78594	down
Novel_336	-4.69531	down	gene-ANO1	-2.97219	down	MSTRG.97535	-2.90401	down	bta_circ_0002327	-4.27137	down
Novel_336	-4.69531	down	gene-ANO1	-2.97219	down	MSTRG.97535	-2.90401	down	bta_circ_0002323	-1.0686	down
Novel_336	-4.69531	down	gene-ANO1	-2.97219	down	MSTRG.97535	-2.90401	down	bta_circ_0002593	3.12095	up
Novel_336	-4.69531	down	gene-ANO1	-2.97219	down	MSTRG.132698	1.10463	up	bta_circ_0002105	4.12095	up
Novel_336	-4.69531	down	gene-ANO1	-2.97219	down	MSTRG.132698	1.10463	up	bta_circ_0001184	5.39397	up
Novel_336	-4.69531	down	gene-ANO1	-2.97219	down	MSTRG.132698	1.10463	up	bta_circ_0002248	3.85792	up
Novel_336	-4.69531	down	gene-ANO1	-2.97219	down	MSTRG.132698	1.10463	up	bta_circ_0002331	-0.755059	down
Novel_336	-4.69531	down	gene-ANO1	-2.97219	down	MSTRG.132698	1.10463	up	bta_circ_0002908	-5.3709	down
Novel_336	-4.69531	down	gene-ANO1	-2.97219	down	MSTRG.132698	1.10463	up	bta_circ_0002329	-3.78594	down
Novel_336	-4.69531	down	gene-ANO1	-2.97219	down	MSTRG.132698	1.10463	up	bta_circ_0002327	-4.27137	down
Novel_336	-4.69531	down	gene-ANO1	-2.97219	down	MSTRG.132698	1.10463	up	bta_circ_0002323	-1.0686	down
Novel_336	-4.69531	down	gene-ANO1	-2.97219	down	MSTRG.132698	1.10463	up	bta_circ_0002593	3.12095	up
Novel_336	-4.69531	down	gene-ANO1	-2.97219	down	MSTRG.120041	-2.23841	down	bta_circ_0002105	4.12095	up
Novel_336	-4.69531	down	gene-ANO1	-2.97219	down	MSTRG.120041	-2.23841	down	bta_circ_0001184	5.39397	up
Novel_336	-4.69531	down	gene-ANO1	-2.97219	down	MSTRG.120041	-2.23841	down	bta_circ_0002248	3.85792	up
Novel_336	-4.69531	down	gene-ANO1	-2.97219	down	MSTRG.120041	-2.23841	down	bta_circ_0002331	-0.755059	down
Novel_336	-4.69531	down	gene-ANO1	-2.97219	down	MSTRG.120041	-2.23841	down	bta_circ_0002908	-5.3709	down
Novel_336	-4.69531	down	gene-ANO1	-2.97219	down	MSTRG.120041	-2.23841	down	bta_circ_0002329	-3.78594	down
Novel_336	-4.69531	down	gene-ANO1	-2.97219	down	MSTRG.120041	-2.23841	down	bta_circ_0002327	-4.27137	down
Novel_336	-4.69531	down	gene-ANO1	-2.97219	down	MSTRG.120041	-2.23841	down	bta_circ_0002323	-1.0686	down
Novel_336	-4.69531	down	gene-ANO1	-2.97219	down	MSTRG.120041	-2.23841	down	bta_circ_0002593	3.12095	up
Novel_336	-4.69531	down	gene-ANO1	-2.97219	down	MSTRG.34569	-1.07257	down	bta_circ_0002105	4.12095	up
Novel_336	-4.69531	down	gene-ANO1	-2.97219	down	MSTRG.34569	-1.07257	down	bta_circ_0001184	5.39397	up
Novel_336	-4.69531	down	gene-ANO1	-2.97219	down	MSTRG.34569	-1.07257	down	bta_circ_0002248	3.85792	up
Novel_336	-4.69531	down	gene-ANO1	-2.97219	down	MSTRG.34569	-1.07257	down	bta_circ_0002331	-0.755059	down
Novel_336	-4.69531	down	gene-ANO1	-2.97219	down	MSTRG.34569	-1.07257	down	bta_circ_0002908	-5.3709	down
Novel_336	-4.69531	down	gene-ANO1	-2.97219	down	MSTRG.34569	-1.07257	down	bta_circ_0002329	-3.78594	down
Novel_336	-4.69531	down	gene-ANO1	-2.97219	down	MSTRG.34569	-1.07257	down	bta_circ_0002327	-4.27137	down
Novel_336	-4.69531	down	gene-ANO1	-2.97219	down	MSTRG.34569	-1.07257	down	bta_circ_0002323	-1.0686	down
Novel_336	-4.69531	down	gene-ANO1	-2.97219	down	MSTRG.34569	-1.07257	down	bta_circ_0002593	3.12095	up
Novel_336	-4.69531	down	gene-ANO1	-2.97219	down	MSTRG.3378	2.19383	up	bta_circ_0002105	4.12095	up
Novel_336	-4.69531	down	gene-ANO1	-2.97219	down	MSTRG.3378	2.19383	up	bta_circ_0001184	5.39397	up
Novel_336	-4.69531	down	gene-ANO1	-2.97219	down	MSTRG.3378	2.19383	up	bta_circ_0002248	3.85792	up
Novel_336	-4.69531	down	gene-ANO1	-2.97219	down	MSTRG.3378	2.19383	up	bta_circ_0002331	-0.755059	down
Novel_336	-4.69531	down	gene-ANO1	-2.97219	down	MSTRG.3378	2.19383	up	bta_circ_0002908	-5.3709	down
Novel_336	-4.69531	down	gene-ANO1	-2.97219	down	MSTRG.3378	2.19383	up	bta_circ_0002329	-3.78594	down
Novel_336	-4.69531	down	gene-ANO1	-2.97219	down	MSTRG.3378	2.19383	up	bta_circ_0002327	-4.27137	down
Novel_336	-4.69531	down	gene-ANO1	-2.97219	down	MSTRG.3378	2.19383	up	bta_circ_0002323	-1.0686	down
Novel_336	-4.69531	down	gene-ANO1	-2.97219	down	MSTRG.3378	2.19383	up	bta_circ_0002593	3.12095	up
Novel_336	-4.69531	down	gene-ANO1	-2.97219	down	MSTRG.10409	1.83517	up	bta_circ_0002105	4.12095	up
Novel_336	-4.69531	down	gene-ANO1	-2.97219	down	MSTRG.10409	1.83517	up	bta_circ_0001184	5.39397	up
Novel_336	-4.69531	down	gene-ANO1	-2.97219	down	MSTRG.10409	1.83517	up	bta_circ_0002248	3.85792	up
Novel_336	-4.69531	down	gene-ANO1	-2.97219	down	MSTRG.10409	1.83517	up	bta_circ_0002331	-0.755059	down
Novel_336	-4.69531	down	gene-ANO1	-2.97219	down	MSTRG.10409	1.83517	up	bta_circ_0002908	-5.3709	down
Novel_336	-4.69531	down	gene-ANO1	-2.97219	down	MSTRG.10409	1.83517	up	bta_circ_0002329	-3.78594	down
Novel_336	-4.69531	down	gene-ANO1	-2.97219	down	MSTRG.10409	1.83517	up	bta_circ_0002327	-4.27137	down
Novel_336	-4.69531	down	gene-ANO1	-2.97219	down	MSTRG.10409	1.83517	up	bta_circ_0002323	-1.0686	down
Novel_336	-4.69531	down	gene-ANO1	-2.97219	down	MSTRG.10409	1.83517	up	bta_circ_0002593	3.12095	up
Novel_336	-4.69531	down	gene-ANO1	-2.97219	down	MSTRG.117761	2.75226	up	bta_circ_0002105	4.12095	up
Novel_336	-4.69531	down	gene-ANO1	-2.97219	down	MSTRG.117761	2.75226	up	bta_circ_0001184	5.39397	up
Novel_336	-4.69531	down	gene-ANO1	-2.97219	down	MSTRG.117761	2.75226	up	bta_circ_0002248	3.85792	up
Novel_336	-4.69531	down	gene-ANO1	-2.97219	down	MSTRG.117761	2.75226	up	bta_circ_0002331	-0.755059	down
Novel_336	-4.69531	down	gene-ANO1	-2.97219	down	MSTRG.117761	2.75226	up	bta_circ_0002908	-5.3709	down
Novel_336	-4.69531	down	gene-ANO1	-2.97219	down	MSTRG.117761	2.75226	up	bta_circ_0002329	-3.78594	down
Novel_336	-4.69531	down	gene-ANO1	-2.97219	down	MSTRG.117761	2.75226	up	bta_circ_0002327	-4.27137	down
Novel_336	-4.69531	down	gene-ANO1	-2.97219	down	MSTRG.117761	2.75226	up	bta_circ_0002323	-1.0686	down
Novel_336	-4.69531	down	gene-ANO1	-2.97219	down	MSTRG.117761	2.75226	up	bta_circ_0002593	3.12095	up
Novel_336	-4.69531	down	gene-ANO1	-2.97219	down	MSTRG.117762	2.21466	up	bta_circ_0002105	4.12095	up
Novel_336	-4.69531	down	gene-ANO1	-2.97219	down	MSTRG.117762	2.21466	up	bta_circ_0001184	5.39397	up
Novel_336	-4.69531	down	gene-ANO1	-2.97219	down	MSTRG.117762	2.21466	up	bta_circ_0002248	3.85792	up
Novel_336	-4.69531	down	gene-ANO1	-2.97219	down	MSTRG.117762	2.21466	up	bta_circ_0002331	-0.755059	down
Novel_336	-4.69531	down	gene-ANO1	-2.97219	down	MSTRG.117762	2.21466	up	bta_circ_0002908	-5.3709	down
Novel_336	-4.69531	down	gene-ANO1	-2.97219	down	MSTRG.117762	2.21466	up	bta_circ_0002329	-3.78594	down
Novel_336	-4.69531	down	gene-ANO1	-2.97219	down	MSTRG.117762	2.21466	up	bta_circ_0002327	-4.27137	down
Novel_336	-4.69531	down	gene-ANO1	-2.97219	down	MSTRG.117762	2.21466	up	bta_circ_0002323	-1.0686	down
Novel_336	-4.69531	down	gene-ANO1	-2.97219	down	MSTRG.117762	2.21466	up	bta_circ_0002593	3.12095	up
Novel_336	-4.69531	down	gene-ANO1	-2.97219	down	MSTRG.9383	-2.50923	down	bta_circ_0002105	4.12095	up
Novel_336	-4.69531	down	gene-ANO1	-2.97219	down	MSTRG.9383	-2.50923	down	bta_circ_0001184	5.39397	up
Novel_336	-4.69531	down	gene-ANO1	-2.97219	down	MSTRG.9383	-2.50923	down	bta_circ_0002248	3.85792	up
Novel_336	-4.69531	down	gene-ANO1	-2.97219	down	MSTRG.9383	-2.50923	down	bta_circ_0002331	-0.755059	down
Novel_336	-4.69531	down	gene-ANO1	-2.97219	down	MSTRG.9383	-2.50923	down	bta_circ_0002908	-5.3709	down
Novel_336	-4.69531	down	gene-ANO1	-2.97219	down	MSTRG.9383	-2.50923	down	bta_circ_0002329	-3.78594	down
Novel_336	-4.69531	down	gene-ANO1	-2.97219	down	MSTRG.9383	-2.50923	down	bta_circ_0002327	-4.27137	down
Novel_336	-4.69531	down	gene-ANO1	-2.97219	down	MSTRG.9383	-2.50923	down	bta_circ_0002323	-1.0686	down
Novel_336	-4.69531	down	gene-ANO1	-2.97219	down	MSTRG.9383	-2.50923	down	bta_circ_0002593	3.12095	up
Novel_336	-4.69531	down	gene-ANO1	-2.97219	down	MSTRG.62509	-1.21018	down	bta_circ_0002105	4.12095	up
Novel_336	-4.69531	down	gene-ANO1	-2.97219	down	MSTRG.62509	-1.21018	down	bta_circ_0001184	5.39397	up
Novel_336	-4.69531	down	gene-ANO1	-2.97219	down	MSTRG.62509	-1.21018	down	bta_circ_0002248	3.85792	up
Novel_336	-4.69531	down	gene-ANO1	-2.97219	down	MSTRG.62509	-1.21018	down	bta_circ_0002331	-0.755059	down
Novel_336	-4.69531	down	gene-ANO1	-2.97219	down	MSTRG.62509	-1.21018	down	bta_circ_0002908	-5.3709	down
Novel_336	-4.69531	down	gene-ANO1	-2.97219	down	MSTRG.62509	-1.21018	down	bta_circ_0002329	-3.78594	down
Novel_336	-4.69531	down	gene-ANO1	-2.97219	down	MSTRG.62509	-1.21018	down	bta_circ_0002327	-4.27137	down
Novel_336	-4.69531	down	gene-ANO1	-2.97219	down	MSTRG.62509	-1.21018	down	bta_circ_0002323	-1.0686	down
Novel_336	-4.69531	down	gene-ANO1	-2.97219	down	MSTRG.62509	-1.21018	down	bta_circ_0002593	3.12095	up
Novel_336	-4.69531	down	gene-ANO1	-2.97219	down	MSTRG.109172	1.16364	up	bta_circ_0002105	4.12095	up
Novel_336	-4.69531	down	gene-ANO1	-2.97219	down	MSTRG.109172	1.16364	up	bta_circ_0001184	5.39397	up
Novel_336	-4.69531	down	gene-ANO1	-2.97219	down	MSTRG.109172	1.16364	up	bta_circ_0002248	3.85792	up
Novel_336	-4.69531	down	gene-ANO1	-2.97219	down	MSTRG.109172	1.16364	up	bta_circ_0002331	-0.755059	down
Novel_336	-4.69531	down	gene-ANO1	-2.97219	down	MSTRG.109172	1.16364	up	bta_circ_0002908	-5.3709	down
Novel_336	-4.69531	down	gene-ANO1	-2.97219	down	MSTRG.109172	1.16364	up	bta_circ_0002329	-3.78594	down
Novel_336	-4.69531	down	gene-ANO1	-2.97219	down	MSTRG.109172	1.16364	up	bta_circ_0002327	-4.27137	down
Novel_336	-4.69531	down	gene-ANO1	-2.97219	down	MSTRG.109172	1.16364	up	bta_circ_0002323	-1.0686	down
Novel_336	-4.69531	down	gene-ANO1	-2.97219	down	MSTRG.109172	1.16364	up	bta_circ_0002593	3.12095	up
Novel_336	-4.69531	down	gene-ANO1	-2.97219	down	MSTRG.125806	1.11658	up	bta_circ_0002105	4.12095	up
Novel_336	-4.69531	down	gene-ANO1	-2.97219	down	MSTRG.125806	1.11658	up	bta_circ_0001184	5.39397	up
Novel_336	-4.69531	down	gene-ANO1	-2.97219	down	MSTRG.125806	1.11658	up	bta_circ_0002248	3.85792	up
Novel_336	-4.69531	down	gene-ANO1	-2.97219	down	MSTRG.125806	1.11658	up	bta_circ_0002331	-0.755059	down
Novel_336	-4.69531	down	gene-ANO1	-2.97219	down	MSTRG.125806	1.11658	up	bta_circ_0002908	-5.3709	down
Novel_336	-4.69531	down	gene-ANO1	-2.97219	down	MSTRG.125806	1.11658	up	bta_circ_0002329	-3.78594	down
Novel_336	-4.69531	down	gene-ANO1	-2.97219	down	MSTRG.125806	1.11658	up	bta_circ_0002327	-4.27137	down
Novel_336	-4.69531	down	gene-ANO1	-2.97219	down	MSTRG.125806	1.11658	up	bta_circ_0002323	-1.0686	down
Novel_336	-4.69531	down	gene-ANO1	-2.97219	down	MSTRG.125806	1.11658	up	bta_circ_0002593	3.12095	up
Novel_336	-4.69531	down	gene-ANO1	-2.97219	down	gene-LOC114108819	1.04722	up	bta_circ_0002105	4.12095	up
Novel_336	-4.69531	down	gene-ANO1	-2.97219	down	gene-LOC114108819	1.04722	up	bta_circ_0001184	5.39397	up
Novel_336	-4.69531	down	gene-ANO1	-2.97219	down	gene-LOC114108819	1.04722	up	bta_circ_0002248	3.85792	up
Novel_336	-4.69531	down	gene-ANO1	-2.97219	down	gene-LOC114108819	1.04722	up	bta_circ_0002331	-0.755059	down
Novel_336	-4.69531	down	gene-ANO1	-2.97219	down	gene-LOC114108819	1.04722	up	bta_circ_0002908	-5.3709	down
Novel_336	-4.69531	down	gene-ANO1	-2.97219	down	gene-LOC114108819	1.04722	up	bta_circ_0002329	-3.78594	down
Novel_336	-4.69531	down	gene-ANO1	-2.97219	down	gene-LOC114108819	1.04722	up	bta_circ_0002327	-4.27137	down
Novel_336	-4.69531	down	gene-ANO1	-2.97219	down	gene-LOC114108819	1.04722	up	bta_circ_0002323	-1.0686	down
Novel_336	-4.69531	down	gene-ANO1	-2.97219	down	gene-LOC114108819	1.04722	up	bta_circ_0002593	3.12095	up
Novel_336	-4.69531	down	gene-ANO1	-2.97219	down	MSTRG.120033	1.31806	up	bta_circ_0002105	4.12095	up
Novel_336	-4.69531	down	gene-ANO1	-2.97219	down	MSTRG.120033	1.31806	up	bta_circ_0001184	5.39397	up
Novel_336	-4.69531	down	gene-ANO1	-2.97219	down	MSTRG.120033	1.31806	up	bta_circ_0002248	3.85792	up
Novel_336	-4.69531	down	gene-ANO1	-2.97219	down	MSTRG.120033	1.31806	up	bta_circ_0002331	-0.755059	down
Novel_336	-4.69531	down	gene-ANO1	-2.97219	down	MSTRG.120033	1.31806	up	bta_circ_0002908	-5.3709	down
Novel_336	-4.69531	down	gene-ANO1	-2.97219	down	MSTRG.120033	1.31806	up	bta_circ_0002329	-3.78594	down
Novel_336	-4.69531	down	gene-ANO1	-2.97219	down	MSTRG.120033	1.31806	up	bta_circ_0002327	-4.27137	down
Novel_336	-4.69531	down	gene-ANO1	-2.97219	down	MSTRG.120033	1.31806	up	bta_circ_0002323	-1.0686	down
Novel_336	-4.69531	down	gene-ANO1	-2.97219	down	MSTRG.120033	1.31806	up	bta_circ_0002593	3.12095	up
Novel_336	-4.69531	down	gene-ANO1	-2.97219	down	MSTRG.121457	1.11894	up	bta_circ_0002105	4.12095	up
Novel_336	-4.69531	down	gene-ANO1	-2.97219	down	MSTRG.121457	1.11894	up	bta_circ_0001184	5.39397	up
Novel_336	-4.69531	down	gene-ANO1	-2.97219	down	MSTRG.121457	1.11894	up	bta_circ_0002248	3.85792	up
Novel_336	-4.69531	down	gene-ANO1	-2.97219	down	MSTRG.121457	1.11894	up	bta_circ_0002331	-0.755059	down
Novel_336	-4.69531	down	gene-ANO1	-2.97219	down	MSTRG.121457	1.11894	up	bta_circ_0002908	-5.3709	down
Novel_336	-4.69531	down	gene-ANO1	-2.97219	down	MSTRG.121457	1.11894	up	bta_circ_0002329	-3.78594	down
Novel_336	-4.69531	down	gene-ANO1	-2.97219	down	MSTRG.121457	1.11894	up	bta_circ_0002327	-4.27137	down
Novel_336	-4.69531	down	gene-ANO1	-2.97219	down	MSTRG.121457	1.11894	up	bta_circ_0002323	-1.0686	down
Novel_336	-4.69531	down	gene-ANO1	-2.97219	down	MSTRG.121457	1.11894	up	bta_circ_0002593	3.12095	up
Novel_336	-4.69531	down	gene-ANO1	-2.97219	down	MSTRG.102235	5.59006	up	bta_circ_0002105	4.12095	up
Novel_336	-4.69531	down	gene-ANO1	-2.97219	down	MSTRG.102235	5.59006	up	bta_circ_0001184	5.39397	up
Novel_336	-4.69531	down	gene-ANO1	-2.97219	down	MSTRG.102235	5.59006	up	bta_circ_0002248	3.85792	up
Novel_336	-4.69531	down	gene-ANO1	-2.97219	down	MSTRG.102235	5.59006	up	bta_circ_0002331	-0.755059	down
Novel_336	-4.69531	down	gene-ANO1	-2.97219	down	MSTRG.102235	5.59006	up	bta_circ_0002908	-5.3709	down
Novel_336	-4.69531	down	gene-ANO1	-2.97219	down	MSTRG.102235	5.59006	up	bta_circ_0002329	-3.78594	down
Novel_336	-4.69531	down	gene-ANO1	-2.97219	down	MSTRG.102235	5.59006	up	bta_circ_0002327	-4.27137	down
Novel_336	-4.69531	down	gene-ANO1	-2.97219	down	MSTRG.102235	5.59006	up	bta_circ_0002323	-1.0686	down
Novel_336	-4.69531	down	gene-ANO1	-2.97219	down	MSTRG.102235	5.59006	up	bta_circ_0002593	3.12095	up
Novel_336	-4.69531	down	gene-ANO1	-2.97219	down	MSTRG.23403	1.24321	up	bta_circ_0002105	4.12095	up
Novel_336	-4.69531	down	gene-ANO1	-2.97219	down	MSTRG.23403	1.24321	up	bta_circ_0001184	5.39397	up
Novel_336	-4.69531	down	gene-ANO1	-2.97219	down	MSTRG.23403	1.24321	up	bta_circ_0002248	3.85792	up
Novel_336	-4.69531	down	gene-ANO1	-2.97219	down	MSTRG.23403	1.24321	up	bta_circ_0002331	-0.755059	down
Novel_336	-4.69531	down	gene-ANO1	-2.97219	down	MSTRG.23403	1.24321	up	bta_circ_0002908	-5.3709	down
Novel_336	-4.69531	down	gene-ANO1	-2.97219	down	MSTRG.23403	1.24321	up	bta_circ_0002329	-3.78594	down
Novel_336	-4.69531	down	gene-ANO1	-2.97219	down	MSTRG.23403	1.24321	up	bta_circ_0002327	-4.27137	down
Novel_336	-4.69531	down	gene-ANO1	-2.97219	down	MSTRG.23403	1.24321	up	bta_circ_0002323	-1.0686	down
Novel_336	-4.69531	down	gene-ANO1	-2.97219	down	MSTRG.23403	1.24321	up	bta_circ_0002593	3.12095	up
Novel_336	-4.69531	down	gene-ANO1	-2.97219	down	MSTRG.57525	1.40221	up	bta_circ_0002105	4.12095	up
Novel_336	-4.69531	down	gene-ANO1	-2.97219	down	MSTRG.57525	1.40221	up	bta_circ_0001184	5.39397	up
Novel_336	-4.69531	down	gene-ANO1	-2.97219	down	MSTRG.57525	1.40221	up	bta_circ_0002248	3.85792	up
Novel_336	-4.69531	down	gene-ANO1	-2.97219	down	MSTRG.57525	1.40221	up	bta_circ_0002331	-0.755059	down
Novel_336	-4.69531	down	gene-ANO1	-2.97219	down	MSTRG.57525	1.40221	up	bta_circ_0002908	-5.3709	down
Novel_336	-4.69531	down	gene-ANO1	-2.97219	down	MSTRG.57525	1.40221	up	bta_circ_0002329	-3.78594	down
Novel_336	-4.69531	down	gene-ANO1	-2.97219	down	MSTRG.57525	1.40221	up	bta_circ_0002327	-4.27137	down
Novel_336	-4.69531	down	gene-ANO1	-2.97219	down	MSTRG.57525	1.40221	up	bta_circ_0002323	-1.0686	down
Novel_336	-4.69531	down	gene-ANO1	-2.97219	down	MSTRG.57525	1.40221	up	bta_circ_0002593	3.12095	up
Novel_336	-4.69531	down	gene-ANO1	-2.97219	down	MSTRG.57524	2.22749	up	bta_circ_0002105	4.12095	up
Novel_336	-4.69531	down	gene-ANO1	-2.97219	down	MSTRG.57524	2.22749	up	bta_circ_0001184	5.39397	up
Novel_336	-4.69531	down	gene-ANO1	-2.97219	down	MSTRG.57524	2.22749	up	bta_circ_0002248	3.85792	up
Novel_336	-4.69531	down	gene-ANO1	-2.97219	down	MSTRG.57524	2.22749	up	bta_circ_0002331	-0.755059	down
Novel_336	-4.69531	down	gene-ANO1	-2.97219	down	MSTRG.57524	2.22749	up	bta_circ_0002908	-5.3709	down
Novel_336	-4.69531	down	gene-ANO1	-2.97219	down	MSTRG.57524	2.22749	up	bta_circ_0002329	-3.78594	down
Novel_336	-4.69531	down	gene-ANO1	-2.97219	down	MSTRG.57524	2.22749	up	bta_circ_0002327	-4.27137	down
Novel_336	-4.69531	down	gene-ANO1	-2.97219	down	MSTRG.57524	2.22749	up	bta_circ_0002323	-1.0686	down
Novel_336	-4.69531	down	gene-ANO1	-2.97219	down	MSTRG.57524	2.22749	up	bta_circ_0002593	3.12095	up
Novel_336	-4.69531	down	gene-ANO1	-2.97219	down	MSTRG.8802	1.7872	up	bta_circ_0002105	4.12095	up
Novel_336	-4.69531	down	gene-ANO1	-2.97219	down	MSTRG.8802	1.7872	up	bta_circ_0001184	5.39397	up
Novel_336	-4.69531	down	gene-ANO1	-2.97219	down	MSTRG.8802	1.7872	up	bta_circ_0002248	3.85792	up
Novel_336	-4.69531	down	gene-ANO1	-2.97219	down	MSTRG.8802	1.7872	up	bta_circ_0002331	-0.755059	down
Novel_336	-4.69531	down	gene-ANO1	-2.97219	down	MSTRG.8802	1.7872	up	bta_circ_0002908	-5.3709	down
Novel_336	-4.69531	down	gene-ANO1	-2.97219	down	MSTRG.8802	1.7872	up	bta_circ_0002329	-3.78594	down
Novel_336	-4.69531	down	gene-ANO1	-2.97219	down	MSTRG.8802	1.7872	up	bta_circ_0002327	-4.27137	down
Novel_336	-4.69531	down	gene-ANO1	-2.97219	down	MSTRG.8802	1.7872	up	bta_circ_0002323	-1.0686	down
Novel_336	-4.69531	down	gene-ANO1	-2.97219	down	MSTRG.8802	1.7872	up	bta_circ_0002593	3.12095	up
Novel_336	-4.69531	down	gene-ANO1	-2.97219	down	MSTRG.72856	1.27317	up	bta_circ_0002105	4.12095	up
Novel_336	-4.69531	down	gene-ANO1	-2.97219	down	MSTRG.72856	1.27317	up	bta_circ_0001184	5.39397	up
Novel_336	-4.69531	down	gene-ANO1	-2.97219	down	MSTRG.72856	1.27317	up	bta_circ_0002248	3.85792	up
Novel_336	-4.69531	down	gene-ANO1	-2.97219	down	MSTRG.72856	1.27317	up	bta_circ_0002331	-0.755059	down
Novel_336	-4.69531	down	gene-ANO1	-2.97219	down	MSTRG.72856	1.27317	up	bta_circ_0002908	-5.3709	down
Novel_336	-4.69531	down	gene-ANO1	-2.97219	down	MSTRG.72856	1.27317	up	bta_circ_0002329	-3.78594	down
Novel_336	-4.69531	down	gene-ANO1	-2.97219	down	MSTRG.72856	1.27317	up	bta_circ_0002327	-4.27137	down
Novel_336	-4.69531	down	gene-ANO1	-2.97219	down	MSTRG.72856	1.27317	up	bta_circ_0002323	-1.0686	down
Novel_336	-4.69531	down	gene-ANO1	-2.97219	down	MSTRG.72856	1.27317	up	bta_circ_0002593	3.12095	up
Novel_336	-4.69531	down	gene-ANO1	-2.97219	down	MSTRG.36544	1.09563	up	bta_circ_0002105	4.12095	up
Novel_336	-4.69531	down	gene-ANO1	-2.97219	down	MSTRG.36544	1.09563	up	bta_circ_0001184	5.39397	up
Novel_336	-4.69531	down	gene-ANO1	-2.97219	down	MSTRG.36544	1.09563	up	bta_circ_0002248	3.85792	up
Novel_336	-4.69531	down	gene-ANO1	-2.97219	down	MSTRG.36544	1.09563	up	bta_circ_0002331	-0.755059	down
Novel_336	-4.69531	down	gene-ANO1	-2.97219	down	MSTRG.36544	1.09563	up	bta_circ_0002908	-5.3709	down
Novel_336	-4.69531	down	gene-ANO1	-2.97219	down	MSTRG.36544	1.09563	up	bta_circ_0002329	-3.78594	down
Novel_336	-4.69531	down	gene-ANO1	-2.97219	down	MSTRG.36544	1.09563	up	bta_circ_0002327	-4.27137	down
Novel_336	-4.69531	down	gene-ANO1	-2.97219	down	MSTRG.36544	1.09563	up	bta_circ_0002323	-1.0686	down
Novel_336	-4.69531	down	gene-ANO1	-2.97219	down	MSTRG.36544	1.09563	up	bta_circ_0002593	3.12095	up
Novel_336	-4.69531	down	gene-ANO1	-2.97219	down	MSTRG.117843	-1.18275	down	bta_circ_0002105	4.12095	up
Novel_336	-4.69531	down	gene-ANO1	-2.97219	down	MSTRG.117843	-1.18275	down	bta_circ_0001184	5.39397	up
Novel_336	-4.69531	down	gene-ANO1	-2.97219	down	MSTRG.117843	-1.18275	down	bta_circ_0002248	3.85792	up
Novel_336	-4.69531	down	gene-ANO1	-2.97219	down	MSTRG.117843	-1.18275	down	bta_circ_0002331	-0.755059	down
Novel_336	-4.69531	down	gene-ANO1	-2.97219	down	MSTRG.117843	-1.18275	down	bta_circ_0002908	-5.3709	down
Novel_336	-4.69531	down	gene-ANO1	-2.97219	down	MSTRG.117843	-1.18275	down	bta_circ_0002329	-3.78594	down
Novel_336	-4.69531	down	gene-ANO1	-2.97219	down	MSTRG.117843	-1.18275	down	bta_circ_0002327	-4.27137	down
Novel_336	-4.69531	down	gene-ANO1	-2.97219	down	MSTRG.117843	-1.18275	down	bta_circ_0002323	-1.0686	down
Novel_336	-4.69531	down	gene-ANO1	-2.97219	down	MSTRG.117843	-1.18275	down	bta_circ_0002593	3.12095	up
Novel_336	-4.69531	down	gene-ANO1	-2.97219	down	MSTRG.133505	1.21607	up	bta_circ_0002105	4.12095	up
Novel_336	-4.69531	down	gene-ANO1	-2.97219	down	MSTRG.133505	1.21607	up	bta_circ_0001184	5.39397	up
Novel_336	-4.69531	down	gene-ANO1	-2.97219	down	MSTRG.133505	1.21607	up	bta_circ_0002248	3.85792	up
Novel_336	-4.69531	down	gene-ANO1	-2.97219	down	MSTRG.133505	1.21607	up	bta_circ_0002331	-0.755059	down
Novel_336	-4.69531	down	gene-ANO1	-2.97219	down	MSTRG.133505	1.21607	up	bta_circ_0002908	-5.3709	down
Novel_336	-4.69531	down	gene-ANO1	-2.97219	down	MSTRG.133505	1.21607	up	bta_circ_0002329	-3.78594	down
Novel_336	-4.69531	down	gene-ANO1	-2.97219	down	MSTRG.133505	1.21607	up	bta_circ_0002327	-4.27137	down
Novel_336	-4.69531	down	gene-ANO1	-2.97219	down	MSTRG.133505	1.21607	up	bta_circ_0002323	-1.0686	down
Novel_336	-4.69531	down	gene-ANO1	-2.97219	down	MSTRG.133505	1.21607	up	bta_circ_0002593	3.12095	up
Novel_336	-4.69531	down	gene-ANO1	-2.97219	down	MSTRG.57993	2.18777	up	bta_circ_0002105	4.12095	up
Novel_336	-4.69531	down	gene-ANO1	-2.97219	down	MSTRG.57993	2.18777	up	bta_circ_0001184	5.39397	up
Novel_336	-4.69531	down	gene-ANO1	-2.97219	down	MSTRG.57993	2.18777	up	bta_circ_0002248	3.85792	up
Novel_336	-4.69531	down	gene-ANO1	-2.97219	down	MSTRG.57993	2.18777	up	bta_circ_0002331	-0.755059	down
Novel_336	-4.69531	down	gene-ANO1	-2.97219	down	MSTRG.57993	2.18777	up	bta_circ_0002908	-5.3709	down
Novel_336	-4.69531	down	gene-ANO1	-2.97219	down	MSTRG.57993	2.18777	up	bta_circ_0002329	-3.78594	down
Novel_336	-4.69531	down	gene-ANO1	-2.97219	down	MSTRG.57993	2.18777	up	bta_circ_0002327	-4.27137	down
Novel_336	-4.69531	down	gene-ANO1	-2.97219	down	MSTRG.57993	2.18777	up	bta_circ_0002323	-1.0686	down
Novel_336	-4.69531	down	gene-ANO1	-2.97219	down	MSTRG.57993	2.18777	up	bta_circ_0002593	3.12095	up
Novel_336	-4.69531	down	gene-ANO1	-2.97219	down	MSTRG.131837	1.19787	up	bta_circ_0002105	4.12095	up
Novel_336	-4.69531	down	gene-ANO1	-2.97219	down	MSTRG.131837	1.19787	up	bta_circ_0001184	5.39397	up
Novel_336	-4.69531	down	gene-ANO1	-2.97219	down	MSTRG.131837	1.19787	up	bta_circ_0002248	3.85792	up
Novel_336	-4.69531	down	gene-ANO1	-2.97219	down	MSTRG.131837	1.19787	up	bta_circ_0002331	-0.755059	down
Novel_336	-4.69531	down	gene-ANO1	-2.97219	down	MSTRG.131837	1.19787	up	bta_circ_0002908	-5.3709	down
Novel_336	-4.69531	down	gene-ANO1	-2.97219	down	MSTRG.131837	1.19787	up	bta_circ_0002329	-3.78594	down
Novel_336	-4.69531	down	gene-ANO1	-2.97219	down	MSTRG.131837	1.19787	up	bta_circ_0002327	-4.27137	down
Novel_336	-4.69531	down	gene-ANO1	-2.97219	down	MSTRG.131837	1.19787	up	bta_circ_0002323	-1.0686	down
Novel_336	-4.69531	down	gene-ANO1	-2.97219	down	MSTRG.131837	1.19787	up	bta_circ_0002593	3.12095	up
Novel_336	-4.69531	down	gene-ANO1	-2.97219	down	MSTRG.27207	1.39418	up	bta_circ_0002105	4.12095	up
Novel_336	-4.69531	down	gene-ANO1	-2.97219	down	MSTRG.27207	1.39418	up	bta_circ_0001184	5.39397	up
Novel_336	-4.69531	down	gene-ANO1	-2.97219	down	MSTRG.27207	1.39418	up	bta_circ_0002248	3.85792	up
Novel_336	-4.69531	down	gene-ANO1	-2.97219	down	MSTRG.27207	1.39418	up	bta_circ_0002331	-0.755059	down
Novel_336	-4.69531	down	gene-ANO1	-2.97219	down	MSTRG.27207	1.39418	up	bta_circ_0002908	-5.3709	down
Novel_336	-4.69531	down	gene-ANO1	-2.97219	down	MSTRG.27207	1.39418	up	bta_circ_0002329	-3.78594	down
Novel_336	-4.69531	down	gene-ANO1	-2.97219	down	MSTRG.27207	1.39418	up	bta_circ_0002327	-4.27137	down
Novel_336	-4.69531	down	gene-ANO1	-2.97219	down	MSTRG.27207	1.39418	up	bta_circ_0002323	-1.0686	down
Novel_336	-4.69531	down	gene-ANO1	-2.97219	down	MSTRG.27207	1.39418	up	bta_circ_0002593	3.12095	up
Novel_336	-4.69531	down	gene-ANO1	-2.97219	down	MSTRG.103124	1.84928	up	bta_circ_0002105	4.12095	up
Novel_336	-4.69531	down	gene-ANO1	-2.97219	down	MSTRG.103124	1.84928	up	bta_circ_0001184	5.39397	up
Novel_336	-4.69531	down	gene-ANO1	-2.97219	down	MSTRG.103124	1.84928	up	bta_circ_0002248	3.85792	up
Novel_336	-4.69531	down	gene-ANO1	-2.97219	down	MSTRG.103124	1.84928	up	bta_circ_0002331	-0.755059	down
Novel_336	-4.69531	down	gene-ANO1	-2.97219	down	MSTRG.103124	1.84928	up	bta_circ_0002908	-5.3709	down
Novel_336	-4.69531	down	gene-ANO1	-2.97219	down	MSTRG.103124	1.84928	up	bta_circ_0002329	-3.78594	down
Novel_336	-4.69531	down	gene-ANO1	-2.97219	down	MSTRG.103124	1.84928	up	bta_circ_0002327	-4.27137	down
Novel_336	-4.69531	down	gene-ANO1	-2.97219	down	MSTRG.103124	1.84928	up	bta_circ_0002323	-1.0686	down
Novel_336	-4.69531	down	gene-ANO1	-2.97219	down	MSTRG.103124	1.84928	up	bta_circ_0002593	3.12095	up
Novel_336	-4.69531	down	gene-ANO1	-2.97219	down	MSTRG.100325	3.12057	up	bta_circ_0002105	4.12095	up
Novel_336	-4.69531	down	gene-ANO1	-2.97219	down	MSTRG.100325	3.12057	up	bta_circ_0001184	5.39397	up
Novel_336	-4.69531	down	gene-ANO1	-2.97219	down	MSTRG.100325	3.12057	up	bta_circ_0002248	3.85792	up
Novel_336	-4.69531	down	gene-ANO1	-2.97219	down	MSTRG.100325	3.12057	up	bta_circ_0002331	-0.755059	down
Novel_336	-4.69531	down	gene-ANO1	-2.97219	down	MSTRG.100325	3.12057	up	bta_circ_0002908	-5.3709	down
Novel_336	-4.69531	down	gene-ANO1	-2.97219	down	MSTRG.100325	3.12057	up	bta_circ_0002329	-3.78594	down
Novel_336	-4.69531	down	gene-ANO1	-2.97219	down	MSTRG.100325	3.12057	up	bta_circ_0002327	-4.27137	down
Novel_336	-4.69531	down	gene-ANO1	-2.97219	down	MSTRG.100325	3.12057	up	bta_circ_0002323	-1.0686	down
Novel_336	-4.69531	down	gene-ANO1	-2.97219	down	MSTRG.100325	3.12057	up	bta_circ_0002593	3.12095	up
Novel_336	-4.69531	down	gene-ANO1	-2.97219	down	MSTRG.17273	1.25021	up	bta_circ_0002105	4.12095	up
Novel_336	-4.69531	down	gene-ANO1	-2.97219	down	MSTRG.17273	1.25021	up	bta_circ_0001184	5.39397	up
Novel_336	-4.69531	down	gene-ANO1	-2.97219	down	MSTRG.17273	1.25021	up	bta_circ_0002248	3.85792	up
Novel_336	-4.69531	down	gene-ANO1	-2.97219	down	MSTRG.17273	1.25021	up	bta_circ_0002331	-0.755059	down
Novel_336	-4.69531	down	gene-ANO1	-2.97219	down	MSTRG.17273	1.25021	up	bta_circ_0002908	-5.3709	down
Novel_336	-4.69531	down	gene-ANO1	-2.97219	down	MSTRG.17273	1.25021	up	bta_circ_0002329	-3.78594	down
Novel_336	-4.69531	down	gene-ANO1	-2.97219	down	MSTRG.17273	1.25021	up	bta_circ_0002327	-4.27137	down
Novel_336	-4.69531	down	gene-ANO1	-2.97219	down	MSTRG.17273	1.25021	up	bta_circ_0002323	-1.0686	down
Novel_336	-4.69531	down	gene-ANO1	-2.97219	down	MSTRG.17273	1.25021	up	bta_circ_0002593	3.12095	up
Novel_336	-4.69531	down	gene-ANO1	-2.97219	down	MSTRG.86819	-1.45505	down	bta_circ_0002105	4.12095	up
Novel_336	-4.69531	down	gene-ANO1	-2.97219	down	MSTRG.86819	-1.45505	down	bta_circ_0001184	5.39397	up
Novel_336	-4.69531	down	gene-ANO1	-2.97219	down	MSTRG.86819	-1.45505	down	bta_circ_0002248	3.85792	up
Novel_336	-4.69531	down	gene-ANO1	-2.97219	down	MSTRG.86819	-1.45505	down	bta_circ_0002331	-0.755059	down
Novel_336	-4.69531	down	gene-ANO1	-2.97219	down	MSTRG.86819	-1.45505	down	bta_circ_0002908	-5.3709	down
Novel_336	-4.69531	down	gene-ANO1	-2.97219	down	MSTRG.86819	-1.45505	down	bta_circ_0002329	-3.78594	down
Novel_336	-4.69531	down	gene-ANO1	-2.97219	down	MSTRG.86819	-1.45505	down	bta_circ_0002327	-4.27137	down
Novel_336	-4.69531	down	gene-ANO1	-2.97219	down	MSTRG.86819	-1.45505	down	bta_circ_0002323	-1.0686	down
Novel_336	-4.69531	down	gene-ANO1	-2.97219	down	MSTRG.86819	-1.45505	down	bta_circ_0002593	3.12095	up
Novel_336	-4.69531	down	gene-ANO1	-2.97219	down	MSTRG.86815	-1.20856	down	bta_circ_0002105	4.12095	up
Novel_336	-4.69531	down	gene-ANO1	-2.97219	down	MSTRG.86815	-1.20856	down	bta_circ_0001184	5.39397	up
Novel_336	-4.69531	down	gene-ANO1	-2.97219	down	MSTRG.86815	-1.20856	down	bta_circ_0002248	3.85792	up
Novel_336	-4.69531	down	gene-ANO1	-2.97219	down	MSTRG.86815	-1.20856	down	bta_circ_0002331	-0.755059	down
Novel_336	-4.69531	down	gene-ANO1	-2.97219	down	MSTRG.86815	-1.20856	down	bta_circ_0002908	-5.3709	down
Novel_336	-4.69531	down	gene-ANO1	-2.97219	down	MSTRG.86815	-1.20856	down	bta_circ_0002329	-3.78594	down
Novel_336	-4.69531	down	gene-ANO1	-2.97219	down	MSTRG.86815	-1.20856	down	bta_circ_0002327	-4.27137	down
Novel_336	-4.69531	down	gene-ANO1	-2.97219	down	MSTRG.86815	-1.20856	down	bta_circ_0002323	-1.0686	down
Novel_336	-4.69531	down	gene-ANO1	-2.97219	down	MSTRG.86815	-1.20856	down	bta_circ_0002593	3.12095	up
Novel_336	-4.69531	down	gene-ANO1	-2.97219	down	MSTRG.76146	-1.00563	down	bta_circ_0002105	4.12095	up
Novel_336	-4.69531	down	gene-ANO1	-2.97219	down	MSTRG.76146	-1.00563	down	bta_circ_0001184	5.39397	up
Novel_336	-4.69531	down	gene-ANO1	-2.97219	down	MSTRG.76146	-1.00563	down	bta_circ_0002248	3.85792	up
Novel_336	-4.69531	down	gene-ANO1	-2.97219	down	MSTRG.76146	-1.00563	down	bta_circ_0002331	-0.755059	down
Novel_336	-4.69531	down	gene-ANO1	-2.97219	down	MSTRG.76146	-1.00563	down	bta_circ_0002908	-5.3709	down
Novel_336	-4.69531	down	gene-ANO1	-2.97219	down	MSTRG.76146	-1.00563	down	bta_circ_0002329	-3.78594	down
Novel_336	-4.69531	down	gene-ANO1	-2.97219	down	MSTRG.76146	-1.00563	down	bta_circ_0002327	-4.27137	down
Novel_336	-4.69531	down	gene-ANO1	-2.97219	down	MSTRG.76146	-1.00563	down	bta_circ_0002323	-1.0686	down
Novel_336	-4.69531	down	gene-ANO1	-2.97219	down	MSTRG.76146	-1.00563	down	bta_circ_0002593	3.12095	up
Novel_336	-4.69531	down	gene-ANO1	-2.97219	down	MSTRG.32433	1.74402	up	bta_circ_0002105	4.12095	up
Novel_336	-4.69531	down	gene-ANO1	-2.97219	down	MSTRG.32433	1.74402	up	bta_circ_0001184	5.39397	up
Novel_336	-4.69531	down	gene-ANO1	-2.97219	down	MSTRG.32433	1.74402	up	bta_circ_0002248	3.85792	up
Novel_336	-4.69531	down	gene-ANO1	-2.97219	down	MSTRG.32433	1.74402	up	bta_circ_0002331	-0.755059	down
Novel_336	-4.69531	down	gene-ANO1	-2.97219	down	MSTRG.32433	1.74402	up	bta_circ_0002908	-5.3709	down
Novel_336	-4.69531	down	gene-ANO1	-2.97219	down	MSTRG.32433	1.74402	up	bta_circ_0002329	-3.78594	down
Novel_336	-4.69531	down	gene-ANO1	-2.97219	down	MSTRG.32433	1.74402	up	bta_circ_0002327	-4.27137	down
Novel_336	-4.69531	down	gene-ANO1	-2.97219	down	MSTRG.32433	1.74402	up	bta_circ_0002323	-1.0686	down
Novel_336	-4.69531	down	gene-ANO1	-2.97219	down	MSTRG.32433	1.74402	up	bta_circ_0002593	3.12095	up
Novel_336	-4.69531	down	gene-ANO1	-2.97219	down	MSTRG.31836	-1.54415	down	bta_circ_0002105	4.12095	up
Novel_336	-4.69531	down	gene-ANO1	-2.97219	down	MSTRG.31836	-1.54415	down	bta_circ_0001184	5.39397	up
Novel_336	-4.69531	down	gene-ANO1	-2.97219	down	MSTRG.31836	-1.54415	down	bta_circ_0002248	3.85792	up
Novel_336	-4.69531	down	gene-ANO1	-2.97219	down	MSTRG.31836	-1.54415	down	bta_circ_0002331	-0.755059	down
Novel_336	-4.69531	down	gene-ANO1	-2.97219	down	MSTRG.31836	-1.54415	down	bta_circ_0002908	-5.3709	down
Novel_336	-4.69531	down	gene-ANO1	-2.97219	down	MSTRG.31836	-1.54415	down	bta_circ_0002329	-3.78594	down
Novel_336	-4.69531	down	gene-ANO1	-2.97219	down	MSTRG.31836	-1.54415	down	bta_circ_0002327	-4.27137	down
Novel_336	-4.69531	down	gene-ANO1	-2.97219	down	MSTRG.31836	-1.54415	down	bta_circ_0002323	-1.0686	down
Novel_336	-4.69531	down	gene-ANO1	-2.97219	down	MSTRG.31836	-1.54415	down	bta_circ_0002593	3.12095	up
Novel_336	-4.69531	down	gene-ANO1	-2.97219	down	MSTRG.20011	-1.35443	down	bta_circ_0002105	4.12095	up
Novel_336	-4.69531	down	gene-ANO1	-2.97219	down	MSTRG.20011	-1.35443	down	bta_circ_0001184	5.39397	up
Novel_336	-4.69531	down	gene-ANO1	-2.97219	down	MSTRG.20011	-1.35443	down	bta_circ_0002248	3.85792	up
Novel_336	-4.69531	down	gene-ANO1	-2.97219	down	MSTRG.20011	-1.35443	down	bta_circ_0002331	-0.755059	down
Novel_336	-4.69531	down	gene-ANO1	-2.97219	down	MSTRG.20011	-1.35443	down	bta_circ_0002908	-5.3709	down
Novel_336	-4.69531	down	gene-ANO1	-2.97219	down	MSTRG.20011	-1.35443	down	bta_circ_0002329	-3.78594	down
Novel_336	-4.69531	down	gene-ANO1	-2.97219	down	MSTRG.20011	-1.35443	down	bta_circ_0002327	-4.27137	down
Novel_336	-4.69531	down	gene-ANO1	-2.97219	down	MSTRG.20011	-1.35443	down	bta_circ_0002323	-1.0686	down
Novel_336	-4.69531	down	gene-ANO1	-2.97219	down	MSTRG.20011	-1.35443	down	bta_circ_0002593	3.12095	up
Novel_336	-4.69531	down	gene-ANO1	-2.97219	down	MSTRG.51923	1.23809	up	bta_circ_0002105	4.12095	up
Novel_336	-4.69531	down	gene-ANO1	-2.97219	down	MSTRG.51923	1.23809	up	bta_circ_0001184	5.39397	up
Novel_336	-4.69531	down	gene-ANO1	-2.97219	down	MSTRG.51923	1.23809	up	bta_circ_0002248	3.85792	up
Novel_336	-4.69531	down	gene-ANO1	-2.97219	down	MSTRG.51923	1.23809	up	bta_circ_0002331	-0.755059	down
Novel_336	-4.69531	down	gene-ANO1	-2.97219	down	MSTRG.51923	1.23809	up	bta_circ_0002908	-5.3709	down
Novel_336	-4.69531	down	gene-ANO1	-2.97219	down	MSTRG.51923	1.23809	up	bta_circ_0002329	-3.78594	down
Novel_336	-4.69531	down	gene-ANO1	-2.97219	down	MSTRG.51923	1.23809	up	bta_circ_0002327	-4.27137	down
Novel_336	-4.69531	down	gene-ANO1	-2.97219	down	MSTRG.51923	1.23809	up	bta_circ_0002323	-1.0686	down
Novel_336	-4.69531	down	gene-ANO1	-2.97219	down	MSTRG.51923	1.23809	up	bta_circ_0002593	3.12095	up
Novel_336	-4.69531	down	gene-ANO1	-2.97219	down	MSTRG.38856	1.14843	up	bta_circ_0002105	4.12095	up
Novel_336	-4.69531	down	gene-ANO1	-2.97219	down	MSTRG.38856	1.14843	up	bta_circ_0001184	5.39397	up
Novel_336	-4.69531	down	gene-ANO1	-2.97219	down	MSTRG.38856	1.14843	up	bta_circ_0002248	3.85792	up
Novel_336	-4.69531	down	gene-ANO1	-2.97219	down	MSTRG.38856	1.14843	up	bta_circ_0002331	-0.755059	down
Novel_336	-4.69531	down	gene-ANO1	-2.97219	down	MSTRG.38856	1.14843	up	bta_circ_0002908	-5.3709	down
Novel_336	-4.69531	down	gene-ANO1	-2.97219	down	MSTRG.38856	1.14843	up	bta_circ_0002329	-3.78594	down
Novel_336	-4.69531	down	gene-ANO1	-2.97219	down	MSTRG.38856	1.14843	up	bta_circ_0002327	-4.27137	down
Novel_336	-4.69531	down	gene-ANO1	-2.97219	down	MSTRG.38856	1.14843	up	bta_circ_0002323	-1.0686	down
Novel_336	-4.69531	down	gene-ANO1	-2.97219	down	MSTRG.38856	1.14843	up	bta_circ_0002593	3.12095	up
Novel_336	-4.69531	down	gene-ANO1	-2.97219	down	MSTRG.133693	1.49289	up	bta_circ_0002105	4.12095	up
Novel_336	-4.69531	down	gene-ANO1	-2.97219	down	MSTRG.133693	1.49289	up	bta_circ_0001184	5.39397	up
Novel_336	-4.69531	down	gene-ANO1	-2.97219	down	MSTRG.133693	1.49289	up	bta_circ_0002248	3.85792	up
Novel_336	-4.69531	down	gene-ANO1	-2.97219	down	MSTRG.133693	1.49289	up	bta_circ_0002331	-0.755059	down
Novel_336	-4.69531	down	gene-ANO1	-2.97219	down	MSTRG.133693	1.49289	up	bta_circ_0002908	-5.3709	down
Novel_336	-4.69531	down	gene-ANO1	-2.97219	down	MSTRG.133693	1.49289	up	bta_circ_0002329	-3.78594	down
Novel_336	-4.69531	down	gene-ANO1	-2.97219	down	MSTRG.133693	1.49289	up	bta_circ_0002327	-4.27137	down
Novel_336	-4.69531	down	gene-ANO1	-2.97219	down	MSTRG.133693	1.49289	up	bta_circ_0002323	-1.0686	down
Novel_336	-4.69531	down	gene-ANO1	-2.97219	down	MSTRG.133693	1.49289	up	bta_circ_0002593	3.12095	up
Novel_336	-4.69531	down	gene-ANO1	-2.97219	down	MSTRG.83438	2.77377	up	bta_circ_0002105	4.12095	up
Novel_336	-4.69531	down	gene-ANO1	-2.97219	down	MSTRG.83438	2.77377	up	bta_circ_0001184	5.39397	up
Novel_336	-4.69531	down	gene-ANO1	-2.97219	down	MSTRG.83438	2.77377	up	bta_circ_0002248	3.85792	up
Novel_336	-4.69531	down	gene-ANO1	-2.97219	down	MSTRG.83438	2.77377	up	bta_circ_0002331	-0.755059	down
Novel_336	-4.69531	down	gene-ANO1	-2.97219	down	MSTRG.83438	2.77377	up	bta_circ_0002908	-5.3709	down
Novel_336	-4.69531	down	gene-ANO1	-2.97219	down	MSTRG.83438	2.77377	up	bta_circ_0002329	-3.78594	down
Novel_336	-4.69531	down	gene-ANO1	-2.97219	down	MSTRG.83438	2.77377	up	bta_circ_0002327	-4.27137	down
Novel_336	-4.69531	down	gene-ANO1	-2.97219	down	MSTRG.83438	2.77377	up	bta_circ_0002323	-1.0686	down
Novel_336	-4.69531	down	gene-ANO1	-2.97219	down	MSTRG.83438	2.77377	up	bta_circ_0002593	3.12095	up
Novel_336	-4.69531	down	gene-ANO1	-2.97219	down	MSTRG.531	1.08723	up	bta_circ_0002105	4.12095	up
Novel_336	-4.69531	down	gene-ANO1	-2.97219	down	MSTRG.531	1.08723	up	bta_circ_0001184	5.39397	up
Novel_336	-4.69531	down	gene-ANO1	-2.97219	down	MSTRG.531	1.08723	up	bta_circ_0002248	3.85792	up
Novel_336	-4.69531	down	gene-ANO1	-2.97219	down	MSTRG.531	1.08723	up	bta_circ_0002331	-0.755059	down
Novel_336	-4.69531	down	gene-ANO1	-2.97219	down	MSTRG.531	1.08723	up	bta_circ_0002908	-5.3709	down
Novel_336	-4.69531	down	gene-ANO1	-2.97219	down	MSTRG.531	1.08723	up	bta_circ_0002329	-3.78594	down
Novel_336	-4.69531	down	gene-ANO1	-2.97219	down	MSTRG.531	1.08723	up	bta_circ_0002327	-4.27137	down
Novel_336	-4.69531	down	gene-ANO1	-2.97219	down	MSTRG.531	1.08723	up	bta_circ_0002323	-1.0686	down
Novel_336	-4.69531	down	gene-ANO1	-2.97219	down	MSTRG.531	1.08723	up	bta_circ_0002593	3.12095	up
Novel_336	-4.69531	down	gene-ANO1	-2.97219	down	MSTRG.103867	-4.55715	down	bta_circ_0002105	4.12095	up
Novel_336	-4.69531	down	gene-ANO1	-2.97219	down	MSTRG.103867	-4.55715	down	bta_circ_0001184	5.39397	up
Novel_336	-4.69531	down	gene-ANO1	-2.97219	down	MSTRG.103867	-4.55715	down	bta_circ_0002248	3.85792	up
Novel_336	-4.69531	down	gene-ANO1	-2.97219	down	MSTRG.103867	-4.55715	down	bta_circ_0002331	-0.755059	down
Novel_336	-4.69531	down	gene-ANO1	-2.97219	down	MSTRG.103867	-4.55715	down	bta_circ_0002908	-5.3709	down
Novel_336	-4.69531	down	gene-ANO1	-2.97219	down	MSTRG.103867	-4.55715	down	bta_circ_0002329	-3.78594	down
Novel_336	-4.69531	down	gene-ANO1	-2.97219	down	MSTRG.103867	-4.55715	down	bta_circ_0002327	-4.27137	down
Novel_336	-4.69531	down	gene-ANO1	-2.97219	down	MSTRG.103867	-4.55715	down	bta_circ_0002323	-1.0686	down
Novel_336	-4.69531	down	gene-ANO1	-2.97219	down	MSTRG.103867	-4.55715	down	bta_circ_0002593	3.12095	up
Novel_336	-4.69531	down	gene-ANO1	-2.97219	down	MSTRG.31841	-1.25306	down	bta_circ_0002105	4.12095	up
Novel_336	-4.69531	down	gene-ANO1	-2.97219	down	MSTRG.31841	-1.25306	down	bta_circ_0001184	5.39397	up
Novel_336	-4.69531	down	gene-ANO1	-2.97219	down	MSTRG.31841	-1.25306	down	bta_circ_0002248	3.85792	up
Novel_336	-4.69531	down	gene-ANO1	-2.97219	down	MSTRG.31841	-1.25306	down	bta_circ_0002331	-0.755059	down
Novel_336	-4.69531	down	gene-ANO1	-2.97219	down	MSTRG.31841	-1.25306	down	bta_circ_0002908	-5.3709	down
Novel_336	-4.69531	down	gene-ANO1	-2.97219	down	MSTRG.31841	-1.25306	down	bta_circ_0002329	-3.78594	down
Novel_336	-4.69531	down	gene-ANO1	-2.97219	down	MSTRG.31841	-1.25306	down	bta_circ_0002327	-4.27137	down
Novel_336	-4.69531	down	gene-ANO1	-2.97219	down	MSTRG.31841	-1.25306	down	bta_circ_0002323	-1.0686	down
Novel_336	-4.69531	down	gene-ANO1	-2.97219	down	MSTRG.31841	-1.25306	down	bta_circ_0002593	3.12095	up
Novel_336	-4.69531	down	gene-ANO1	-2.97219	down	MSTRG.14746	-2.44494	down	bta_circ_0002105	4.12095	up
Novel_336	-4.69531	down	gene-ANO1	-2.97219	down	MSTRG.14746	-2.44494	down	bta_circ_0001184	5.39397	up
Novel_336	-4.69531	down	gene-ANO1	-2.97219	down	MSTRG.14746	-2.44494	down	bta_circ_0002248	3.85792	up
Novel_336	-4.69531	down	gene-ANO1	-2.97219	down	MSTRG.14746	-2.44494	down	bta_circ_0002331	-0.755059	down
Novel_336	-4.69531	down	gene-ANO1	-2.97219	down	MSTRG.14746	-2.44494	down	bta_circ_0002908	-5.3709	down
Novel_336	-4.69531	down	gene-ANO1	-2.97219	down	MSTRG.14746	-2.44494	down	bta_circ_0002329	-3.78594	down
Novel_336	-4.69531	down	gene-ANO1	-2.97219	down	MSTRG.14746	-2.44494	down	bta_circ_0002327	-4.27137	down
Novel_336	-4.69531	down	gene-ANO1	-2.97219	down	MSTRG.14746	-2.44494	down	bta_circ_0002323	-1.0686	down
Novel_336	-4.69531	down	gene-ANO1	-2.97219	down	MSTRG.14746	-2.44494	down	bta_circ_0002593	3.12095	up
Novel_336	-4.69531	down	gene-ANO1	-2.97219	down	MSTRG.58008	1.01431	up	bta_circ_0002105	4.12095	up
Novel_336	-4.69531	down	gene-ANO1	-2.97219	down	MSTRG.58008	1.01431	up	bta_circ_0001184	5.39397	up
Novel_336	-4.69531	down	gene-ANO1	-2.97219	down	MSTRG.58008	1.01431	up	bta_circ_0002248	3.85792	up
Novel_336	-4.69531	down	gene-ANO1	-2.97219	down	MSTRG.58008	1.01431	up	bta_circ_0002331	-0.755059	down
Novel_336	-4.69531	down	gene-ANO1	-2.97219	down	MSTRG.58008	1.01431	up	bta_circ_0002908	-5.3709	down
Novel_336	-4.69531	down	gene-ANO1	-2.97219	down	MSTRG.58008	1.01431	up	bta_circ_0002329	-3.78594	down
Novel_336	-4.69531	down	gene-ANO1	-2.97219	down	MSTRG.58008	1.01431	up	bta_circ_0002327	-4.27137	down
Novel_336	-4.69531	down	gene-ANO1	-2.97219	down	MSTRG.58008	1.01431	up	bta_circ_0002323	-1.0686	down
Novel_336	-4.69531	down	gene-ANO1	-2.97219	down	MSTRG.58008	1.01431	up	bta_circ_0002593	3.12095	up
Novel_336	-4.69531	down	gene-ANO1	-2.97219	down	MSTRG.83386	1.06755	up	bta_circ_0002105	4.12095	up
Novel_336	-4.69531	down	gene-ANO1	-2.97219	down	MSTRG.83386	1.06755	up	bta_circ_0001184	5.39397	up
Novel_336	-4.69531	down	gene-ANO1	-2.97219	down	MSTRG.83386	1.06755	up	bta_circ_0002248	3.85792	up
Novel_336	-4.69531	down	gene-ANO1	-2.97219	down	MSTRG.83386	1.06755	up	bta_circ_0002331	-0.755059	down
Novel_336	-4.69531	down	gene-ANO1	-2.97219	down	MSTRG.83386	1.06755	up	bta_circ_0002908	-5.3709	down
Novel_336	-4.69531	down	gene-ANO1	-2.97219	down	MSTRG.83386	1.06755	up	bta_circ_0002329	-3.78594	down
Novel_336	-4.69531	down	gene-ANO1	-2.97219	down	MSTRG.83386	1.06755	up	bta_circ_0002327	-4.27137	down
Novel_336	-4.69531	down	gene-ANO1	-2.97219	down	MSTRG.83386	1.06755	up	bta_circ_0002323	-1.0686	down
Novel_336	-4.69531	down	gene-ANO1	-2.97219	down	MSTRG.83386	1.06755	up	bta_circ_0002593	3.12095	up
Novel_336	-4.69531	down	gene-ANO1	-2.97219	down	MSTRG.95610	1.34213	up	bta_circ_0002105	4.12095	up
Novel_336	-4.69531	down	gene-ANO1	-2.97219	down	MSTRG.95610	1.34213	up	bta_circ_0001184	5.39397	up
Novel_336	-4.69531	down	gene-ANO1	-2.97219	down	MSTRG.95610	1.34213	up	bta_circ_0002248	3.85792	up
Novel_336	-4.69531	down	gene-ANO1	-2.97219	down	MSTRG.95610	1.34213	up	bta_circ_0002331	-0.755059	down
Novel_336	-4.69531	down	gene-ANO1	-2.97219	down	MSTRG.95610	1.34213	up	bta_circ_0002908	-5.3709	down
Novel_336	-4.69531	down	gene-ANO1	-2.97219	down	MSTRG.95610	1.34213	up	bta_circ_0002329	-3.78594	down
Novel_336	-4.69531	down	gene-ANO1	-2.97219	down	MSTRG.95610	1.34213	up	bta_circ_0002327	-4.27137	down
Novel_336	-4.69531	down	gene-ANO1	-2.97219	down	MSTRG.95610	1.34213	up	bta_circ_0002323	-1.0686	down
Novel_336	-4.69531	down	gene-ANO1	-2.97219	down	MSTRG.95610	1.34213	up	bta_circ_0002593	3.12095	up
Novel_336	-4.69531	down	gene-ANO1	-2.97219	down	MSTRG.71379	-2.82255	down	bta_circ_0002105	4.12095	up
Novel_336	-4.69531	down	gene-ANO1	-2.97219	down	MSTRG.71379	-2.82255	down	bta_circ_0001184	5.39397	up
Novel_336	-4.69531	down	gene-ANO1	-2.97219	down	MSTRG.71379	-2.82255	down	bta_circ_0002248	3.85792	up
Novel_336	-4.69531	down	gene-ANO1	-2.97219	down	MSTRG.71379	-2.82255	down	bta_circ_0002331	-0.755059	down
Novel_336	-4.69531	down	gene-ANO1	-2.97219	down	MSTRG.71379	-2.82255	down	bta_circ_0002908	-5.3709	down
Novel_336	-4.69531	down	gene-ANO1	-2.97219	down	MSTRG.71379	-2.82255	down	bta_circ_0002329	-3.78594	down
Novel_336	-4.69531	down	gene-ANO1	-2.97219	down	MSTRG.71379	-2.82255	down	bta_circ_0002327	-4.27137	down
Novel_336	-4.69531	down	gene-ANO1	-2.97219	down	MSTRG.71379	-2.82255	down	bta_circ_0002323	-1.0686	down
Novel_336	-4.69531	down	gene-ANO1	-2.97219	down	MSTRG.71379	-2.82255	down	bta_circ_0002593	3.12095	up
Novel_336	-4.69531	down	gene-ANO1	-2.97219	down	MSTRG.105756	1.31516	up	bta_circ_0002105	4.12095	up
Novel_336	-4.69531	down	gene-ANO1	-2.97219	down	MSTRG.105756	1.31516	up	bta_circ_0001184	5.39397	up
Novel_336	-4.69531	down	gene-ANO1	-2.97219	down	MSTRG.105756	1.31516	up	bta_circ_0002248	3.85792	up
Novel_336	-4.69531	down	gene-ANO1	-2.97219	down	MSTRG.105756	1.31516	up	bta_circ_0002331	-0.755059	down
Novel_336	-4.69531	down	gene-ANO1	-2.97219	down	MSTRG.105756	1.31516	up	bta_circ_0002908	-5.3709	down
Novel_336	-4.69531	down	gene-ANO1	-2.97219	down	MSTRG.105756	1.31516	up	bta_circ_0002329	-3.78594	down
Novel_336	-4.69531	down	gene-ANO1	-2.97219	down	MSTRG.105756	1.31516	up	bta_circ_0002327	-4.27137	down
Novel_336	-4.69531	down	gene-ANO1	-2.97219	down	MSTRG.105756	1.31516	up	bta_circ_0002323	-1.0686	down
Novel_336	-4.69531	down	gene-ANO1	-2.97219	down	MSTRG.105756	1.31516	up	bta_circ_0002593	3.12095	up
Novel_336	-4.69531	down	gene-ANO1	-2.97219	down	MSTRG.66294	1.57954	up	bta_circ_0002105	4.12095	up
Novel_336	-4.69531	down	gene-ANO1	-2.97219	down	MSTRG.66294	1.57954	up	bta_circ_0001184	5.39397	up
Novel_336	-4.69531	down	gene-ANO1	-2.97219	down	MSTRG.66294	1.57954	up	bta_circ_0002248	3.85792	up
Novel_336	-4.69531	down	gene-ANO1	-2.97219	down	MSTRG.66294	1.57954	up	bta_circ_0002331	-0.755059	down
Novel_336	-4.69531	down	gene-ANO1	-2.97219	down	MSTRG.66294	1.57954	up	bta_circ_0002908	-5.3709	down
Novel_336	-4.69531	down	gene-ANO1	-2.97219	down	MSTRG.66294	1.57954	up	bta_circ_0002329	-3.78594	down
Novel_336	-4.69531	down	gene-ANO1	-2.97219	down	MSTRG.66294	1.57954	up	bta_circ_0002327	-4.27137	down
Novel_336	-4.69531	down	gene-ANO1	-2.97219	down	MSTRG.66294	1.57954	up	bta_circ_0002323	-1.0686	down
Novel_336	-4.69531	down	gene-ANO1	-2.97219	down	MSTRG.66294	1.57954	up	bta_circ_0002593	3.12095	up
Novel_336	-4.69531	down	gene-ANO1	-2.97219	down	MSTRG.125074	1.2969	up	bta_circ_0002105	4.12095	up
Novel_336	-4.69531	down	gene-ANO1	-2.97219	down	MSTRG.125074	1.2969	up	bta_circ_0001184	5.39397	up
Novel_336	-4.69531	down	gene-ANO1	-2.97219	down	MSTRG.125074	1.2969	up	bta_circ_0002248	3.85792	up
Novel_336	-4.69531	down	gene-ANO1	-2.97219	down	MSTRG.125074	1.2969	up	bta_circ_0002331	-0.755059	down
Novel_336	-4.69531	down	gene-ANO1	-2.97219	down	MSTRG.125074	1.2969	up	bta_circ_0002908	-5.3709	down
Novel_336	-4.69531	down	gene-ANO1	-2.97219	down	MSTRG.125074	1.2969	up	bta_circ_0002329	-3.78594	down
Novel_336	-4.69531	down	gene-ANO1	-2.97219	down	MSTRG.125074	1.2969	up	bta_circ_0002327	-4.27137	down
Novel_336	-4.69531	down	gene-ANO1	-2.97219	down	MSTRG.125074	1.2969	up	bta_circ_0002323	-1.0686	down
Novel_336	-4.69531	down	gene-ANO1	-2.97219	down	MSTRG.125074	1.2969	up	bta_circ_0002593	3.12095	up
Novel_336	-4.69531	down	gene-ANO1	-2.97219	down	MSTRG.14588	1.25655	up	bta_circ_0002105	4.12095	up
Novel_336	-4.69531	down	gene-ANO1	-2.97219	down	MSTRG.14588	1.25655	up	bta_circ_0001184	5.39397	up
Novel_336	-4.69531	down	gene-ANO1	-2.97219	down	MSTRG.14588	1.25655	up	bta_circ_0002248	3.85792	up
Novel_336	-4.69531	down	gene-ANO1	-2.97219	down	MSTRG.14588	1.25655	up	bta_circ_0002331	-0.755059	down
Novel_336	-4.69531	down	gene-ANO1	-2.97219	down	MSTRG.14588	1.25655	up	bta_circ_0002908	-5.3709	down
Novel_336	-4.69531	down	gene-ANO1	-2.97219	down	MSTRG.14588	1.25655	up	bta_circ_0002329	-3.78594	down
Novel_336	-4.69531	down	gene-ANO1	-2.97219	down	MSTRG.14588	1.25655	up	bta_circ_0002327	-4.27137	down
Novel_336	-4.69531	down	gene-ANO1	-2.97219	down	MSTRG.14588	1.25655	up	bta_circ_0002323	-1.0686	down
Novel_336	-4.69531	down	gene-ANO1	-2.97219	down	MSTRG.14588	1.25655	up	bta_circ_0002593	3.12095	up
Novel_336	-4.69531	down	gene-ANO1	-2.97219	down	MSTRG.121585	1.16942	up	bta_circ_0002105	4.12095	up
Novel_336	-4.69531	down	gene-ANO1	-2.97219	down	MSTRG.121585	1.16942	up	bta_circ_0001184	5.39397	up
Novel_336	-4.69531	down	gene-ANO1	-2.97219	down	MSTRG.121585	1.16942	up	bta_circ_0002248	3.85792	up
Novel_336	-4.69531	down	gene-ANO1	-2.97219	down	MSTRG.121585	1.16942	up	bta_circ_0002331	-0.755059	down
Novel_336	-4.69531	down	gene-ANO1	-2.97219	down	MSTRG.121585	1.16942	up	bta_circ_0002908	-5.3709	down
Novel_336	-4.69531	down	gene-ANO1	-2.97219	down	MSTRG.121585	1.16942	up	bta_circ_0002329	-3.78594	down
Novel_336	-4.69531	down	gene-ANO1	-2.97219	down	MSTRG.121585	1.16942	up	bta_circ_0002327	-4.27137	down
Novel_336	-4.69531	down	gene-ANO1	-2.97219	down	MSTRG.121585	1.16942	up	bta_circ_0002323	-1.0686	down
Novel_336	-4.69531	down	gene-ANO1	-2.97219	down	MSTRG.121585	1.16942	up	bta_circ_0002593	3.12095	up
Novel_336	-4.69531	down	gene-ANO1	-2.97219	down	MSTRG.8193	-1.01266	down	bta_circ_0002105	4.12095	up
Novel_336	-4.69531	down	gene-ANO1	-2.97219	down	MSTRG.8193	-1.01266	down	bta_circ_0001184	5.39397	up
Novel_336	-4.69531	down	gene-ANO1	-2.97219	down	MSTRG.8193	-1.01266	down	bta_circ_0002248	3.85792	up
Novel_336	-4.69531	down	gene-ANO1	-2.97219	down	MSTRG.8193	-1.01266	down	bta_circ_0002331	-0.755059	down
Novel_336	-4.69531	down	gene-ANO1	-2.97219	down	MSTRG.8193	-1.01266	down	bta_circ_0002908	-5.3709	down
Novel_336	-4.69531	down	gene-ANO1	-2.97219	down	MSTRG.8193	-1.01266	down	bta_circ_0002329	-3.78594	down
Novel_336	-4.69531	down	gene-ANO1	-2.97219	down	MSTRG.8193	-1.01266	down	bta_circ_0002327	-4.27137	down
Novel_336	-4.69531	down	gene-ANO1	-2.97219	down	MSTRG.8193	-1.01266	down	bta_circ_0002323	-1.0686	down
Novel_336	-4.69531	down	gene-ANO1	-2.97219	down	MSTRG.8193	-1.01266	down	bta_circ_0002593	3.12095	up
Novel_336	-4.69531	down	gene-ANO1	-2.97219	down	MSTRG.59974	-1.08164	down	bta_circ_0002105	4.12095	up
Novel_336	-4.69531	down	gene-ANO1	-2.97219	down	MSTRG.59974	-1.08164	down	bta_circ_0001184	5.39397	up
Novel_336	-4.69531	down	gene-ANO1	-2.97219	down	MSTRG.59974	-1.08164	down	bta_circ_0002248	3.85792	up
Novel_336	-4.69531	down	gene-ANO1	-2.97219	down	MSTRG.59974	-1.08164	down	bta_circ_0002331	-0.755059	down
Novel_336	-4.69531	down	gene-ANO1	-2.97219	down	MSTRG.59974	-1.08164	down	bta_circ_0002908	-5.3709	down
Novel_336	-4.69531	down	gene-ANO1	-2.97219	down	MSTRG.59974	-1.08164	down	bta_circ_0002329	-3.78594	down
Novel_336	-4.69531	down	gene-ANO1	-2.97219	down	MSTRG.59974	-1.08164	down	bta_circ_0002327	-4.27137	down
Novel_336	-4.69531	down	gene-ANO1	-2.97219	down	MSTRG.59974	-1.08164	down	bta_circ_0002323	-1.0686	down
Novel_336	-4.69531	down	gene-ANO1	-2.97219	down	MSTRG.59974	-1.08164	down	bta_circ_0002593	3.12095	up
Novel_336	-4.69531	down	gene-ANO1	-2.97219	down	MSTRG.99711	-2.11088	down	bta_circ_0002105	4.12095	up
Novel_336	-4.69531	down	gene-ANO1	-2.97219	down	MSTRG.99711	-2.11088	down	bta_circ_0001184	5.39397	up
Novel_336	-4.69531	down	gene-ANO1	-2.97219	down	MSTRG.99711	-2.11088	down	bta_circ_0002248	3.85792	up
Novel_336	-4.69531	down	gene-ANO1	-2.97219	down	MSTRG.99711	-2.11088	down	bta_circ_0002331	-0.755059	down
Novel_336	-4.69531	down	gene-ANO1	-2.97219	down	MSTRG.99711	-2.11088	down	bta_circ_0002908	-5.3709	down
Novel_336	-4.69531	down	gene-ANO1	-2.97219	down	MSTRG.99711	-2.11088	down	bta_circ_0002329	-3.78594	down
Novel_336	-4.69531	down	gene-ANO1	-2.97219	down	MSTRG.99711	-2.11088	down	bta_circ_0002327	-4.27137	down
Novel_336	-4.69531	down	gene-ANO1	-2.97219	down	MSTRG.99711	-2.11088	down	bta_circ_0002323	-1.0686	down
Novel_336	-4.69531	down	gene-ANO1	-2.97219	down	MSTRG.99711	-2.11088	down	bta_circ_0002593	3.12095	up
Novel_336	-4.69531	down	gene-ANO1	-2.97219	down	MSTRG.101338	1.02607	up	bta_circ_0002105	4.12095	up
Novel_336	-4.69531	down	gene-ANO1	-2.97219	down	MSTRG.101338	1.02607	up	bta_circ_0001184	5.39397	up
Novel_336	-4.69531	down	gene-ANO1	-2.97219	down	MSTRG.101338	1.02607	up	bta_circ_0002248	3.85792	up
Novel_336	-4.69531	down	gene-ANO1	-2.97219	down	MSTRG.101338	1.02607	up	bta_circ_0002331	-0.755059	down
Novel_336	-4.69531	down	gene-ANO1	-2.97219	down	MSTRG.101338	1.02607	up	bta_circ_0002908	-5.3709	down
Novel_336	-4.69531	down	gene-ANO1	-2.97219	down	MSTRG.101338	1.02607	up	bta_circ_0002329	-3.78594	down
Novel_336	-4.69531	down	gene-ANO1	-2.97219	down	MSTRG.101338	1.02607	up	bta_circ_0002327	-4.27137	down
Novel_336	-4.69531	down	gene-ANO1	-2.97219	down	MSTRG.101338	1.02607	up	bta_circ_0002323	-1.0686	down
Novel_336	-4.69531	down	gene-ANO1	-2.97219	down	MSTRG.101338	1.02607	up	bta_circ_0002593	3.12095	up
Novel_336	-4.69531	down	gene-ANO1	-2.97219	down	MSTRG.44198	1.25464	up	bta_circ_0002105	4.12095	up
Novel_336	-4.69531	down	gene-ANO1	-2.97219	down	MSTRG.44198	1.25464	up	bta_circ_0001184	5.39397	up
Novel_336	-4.69531	down	gene-ANO1	-2.97219	down	MSTRG.44198	1.25464	up	bta_circ_0002248	3.85792	up
Novel_336	-4.69531	down	gene-ANO1	-2.97219	down	MSTRG.44198	1.25464	up	bta_circ_0002331	-0.755059	down
Novel_336	-4.69531	down	gene-ANO1	-2.97219	down	MSTRG.44198	1.25464	up	bta_circ_0002908	-5.3709	down
Novel_336	-4.69531	down	gene-ANO1	-2.97219	down	MSTRG.44198	1.25464	up	bta_circ_0002329	-3.78594	down
Novel_336	-4.69531	down	gene-ANO1	-2.97219	down	MSTRG.44198	1.25464	up	bta_circ_0002327	-4.27137	down
Novel_336	-4.69531	down	gene-ANO1	-2.97219	down	MSTRG.44198	1.25464	up	bta_circ_0002323	-1.0686	down
Novel_336	-4.69531	down	gene-ANO1	-2.97219	down	MSTRG.44198	1.25464	up	bta_circ_0002593	3.12095	up
Novel_336	-4.69531	down	gene-ANO1	-2.97219	down	MSTRG.52414	1.09193	up	bta_circ_0002105	4.12095	up
Novel_336	-4.69531	down	gene-ANO1	-2.97219	down	MSTRG.52414	1.09193	up	bta_circ_0001184	5.39397	up
Novel_336	-4.69531	down	gene-ANO1	-2.97219	down	MSTRG.52414	1.09193	up	bta_circ_0002248	3.85792	up
Novel_336	-4.69531	down	gene-ANO1	-2.97219	down	MSTRG.52414	1.09193	up	bta_circ_0002331	-0.755059	down
Novel_336	-4.69531	down	gene-ANO1	-2.97219	down	MSTRG.52414	1.09193	up	bta_circ_0002908	-5.3709	down
Novel_336	-4.69531	down	gene-ANO1	-2.97219	down	MSTRG.52414	1.09193	up	bta_circ_0002329	-3.78594	down
Novel_336	-4.69531	down	gene-ANO1	-2.97219	down	MSTRG.52414	1.09193	up	bta_circ_0002327	-4.27137	down
Novel_336	-4.69531	down	gene-ANO1	-2.97219	down	MSTRG.52414	1.09193	up	bta_circ_0002323	-1.0686	down
Novel_336	-4.69531	down	gene-ANO1	-2.97219	down	MSTRG.52414	1.09193	up	bta_circ_0002593	3.12095	up
Novel_336	-4.69531	down	gene-ANO1	-2.97219	down	MSTRG.96806	2.40217	up	bta_circ_0002105	4.12095	up
Novel_336	-4.69531	down	gene-ANO1	-2.97219	down	MSTRG.96806	2.40217	up	bta_circ_0001184	5.39397	up
Novel_336	-4.69531	down	gene-ANO1	-2.97219	down	MSTRG.96806	2.40217	up	bta_circ_0002248	3.85792	up
Novel_336	-4.69531	down	gene-ANO1	-2.97219	down	MSTRG.96806	2.40217	up	bta_circ_0002331	-0.755059	down
Novel_336	-4.69531	down	gene-ANO1	-2.97219	down	MSTRG.96806	2.40217	up	bta_circ_0002908	-5.3709	down
Novel_336	-4.69531	down	gene-ANO1	-2.97219	down	MSTRG.96806	2.40217	up	bta_circ_0002329	-3.78594	down
Novel_336	-4.69531	down	gene-ANO1	-2.97219	down	MSTRG.96806	2.40217	up	bta_circ_0002327	-4.27137	down
Novel_336	-4.69531	down	gene-ANO1	-2.97219	down	MSTRG.96806	2.40217	up	bta_circ_0002323	-1.0686	down
Novel_336	-4.69531	down	gene-ANO1	-2.97219	down	MSTRG.96806	2.40217	up	bta_circ_0002593	3.12095	up
Novel_336	-4.69531	down	gene-ANO1	-2.97219	down	MSTRG.29357	1.14086	up	bta_circ_0002105	4.12095	up
Novel_336	-4.69531	down	gene-ANO1	-2.97219	down	MSTRG.29357	1.14086	up	bta_circ_0001184	5.39397	up
Novel_336	-4.69531	down	gene-ANO1	-2.97219	down	MSTRG.29357	1.14086	up	bta_circ_0002248	3.85792	up
Novel_336	-4.69531	down	gene-ANO1	-2.97219	down	MSTRG.29357	1.14086	up	bta_circ_0002331	-0.755059	down
Novel_336	-4.69531	down	gene-ANO1	-2.97219	down	MSTRG.29357	1.14086	up	bta_circ_0002908	-5.3709	down
Novel_336	-4.69531	down	gene-ANO1	-2.97219	down	MSTRG.29357	1.14086	up	bta_circ_0002329	-3.78594	down
Novel_336	-4.69531	down	gene-ANO1	-2.97219	down	MSTRG.29357	1.14086	up	bta_circ_0002327	-4.27137	down
Novel_336	-4.69531	down	gene-ANO1	-2.97219	down	MSTRG.29357	1.14086	up	bta_circ_0002323	-1.0686	down
Novel_336	-4.69531	down	gene-ANO1	-2.97219	down	MSTRG.29357	1.14086	up	bta_circ_0002593	3.12095	up
Novel_336	-4.69531	down	gene-ANO1	-2.97219	down	MSTRG.125810	1.06783	up	bta_circ_0002105	4.12095	up
Novel_336	-4.69531	down	gene-ANO1	-2.97219	down	MSTRG.125810	1.06783	up	bta_circ_0001184	5.39397	up
Novel_336	-4.69531	down	gene-ANO1	-2.97219	down	MSTRG.125810	1.06783	up	bta_circ_0002248	3.85792	up
Novel_336	-4.69531	down	gene-ANO1	-2.97219	down	MSTRG.125810	1.06783	up	bta_circ_0002331	-0.755059	down
Novel_336	-4.69531	down	gene-ANO1	-2.97219	down	MSTRG.125810	1.06783	up	bta_circ_0002908	-5.3709	down
Novel_336	-4.69531	down	gene-ANO1	-2.97219	down	MSTRG.125810	1.06783	up	bta_circ_0002329	-3.78594	down
Novel_336	-4.69531	down	gene-ANO1	-2.97219	down	MSTRG.125810	1.06783	up	bta_circ_0002327	-4.27137	down
Novel_336	-4.69531	down	gene-ANO1	-2.97219	down	MSTRG.125810	1.06783	up	bta_circ_0002323	-1.0686	down
Novel_336	-4.69531	down	gene-ANO1	-2.97219	down	MSTRG.125810	1.06783	up	bta_circ_0002593	3.12095	up
Novel_336	-4.69531	down	gene-ANO1	-2.97219	down	MSTRG.75308	-1.59255	down	bta_circ_0002105	4.12095	up
Novel_336	-4.69531	down	gene-ANO1	-2.97219	down	MSTRG.75308	-1.59255	down	bta_circ_0001184	5.39397	up
Novel_336	-4.69531	down	gene-ANO1	-2.97219	down	MSTRG.75308	-1.59255	down	bta_circ_0002248	3.85792	up
Novel_336	-4.69531	down	gene-ANO1	-2.97219	down	MSTRG.75308	-1.59255	down	bta_circ_0002331	-0.755059	down
Novel_336	-4.69531	down	gene-ANO1	-2.97219	down	MSTRG.75308	-1.59255	down	bta_circ_0002908	-5.3709	down
Novel_336	-4.69531	down	gene-ANO1	-2.97219	down	MSTRG.75308	-1.59255	down	bta_circ_0002329	-3.78594	down
Novel_336	-4.69531	down	gene-ANO1	-2.97219	down	MSTRG.75308	-1.59255	down	bta_circ_0002327	-4.27137	down
Novel_336	-4.69531	down	gene-ANO1	-2.97219	down	MSTRG.75308	-1.59255	down	bta_circ_0002323	-1.0686	down
Novel_336	-4.69531	down	gene-ANO1	-2.97219	down	MSTRG.75308	-1.59255	down	bta_circ_0002593	3.12095	up
Novel_336	-4.69531	down	gene-ANO1	-2.97219	down	MSTRG.124683	1.02861	up	bta_circ_0002105	4.12095	up
Novel_336	-4.69531	down	gene-ANO1	-2.97219	down	MSTRG.124683	1.02861	up	bta_circ_0001184	5.39397	up
Novel_336	-4.69531	down	gene-ANO1	-2.97219	down	MSTRG.124683	1.02861	up	bta_circ_0002248	3.85792	up
Novel_336	-4.69531	down	gene-ANO1	-2.97219	down	MSTRG.124683	1.02861	up	bta_circ_0002331	-0.755059	down
Novel_336	-4.69531	down	gene-ANO1	-2.97219	down	MSTRG.124683	1.02861	up	bta_circ_0002908	-5.3709	down
Novel_336	-4.69531	down	gene-ANO1	-2.97219	down	MSTRG.124683	1.02861	up	bta_circ_0002329	-3.78594	down
Novel_336	-4.69531	down	gene-ANO1	-2.97219	down	MSTRG.124683	1.02861	up	bta_circ_0002327	-4.27137	down
Novel_336	-4.69531	down	gene-ANO1	-2.97219	down	MSTRG.124683	1.02861	up	bta_circ_0002323	-1.0686	down
Novel_336	-4.69531	down	gene-ANO1	-2.97219	down	MSTRG.124683	1.02861	up	bta_circ_0002593	3.12095	up
Novel_336	-4.69531	down	gene-ANO1	-2.97219	down	MSTRG.124688	1.43943	up	bta_circ_0002105	4.12095	up
Novel_336	-4.69531	down	gene-ANO1	-2.97219	down	MSTRG.124688	1.43943	up	bta_circ_0001184	5.39397	up
Novel_336	-4.69531	down	gene-ANO1	-2.97219	down	MSTRG.124688	1.43943	up	bta_circ_0002248	3.85792	up
Novel_336	-4.69531	down	gene-ANO1	-2.97219	down	MSTRG.124688	1.43943	up	bta_circ_0002331	-0.755059	down
Novel_336	-4.69531	down	gene-ANO1	-2.97219	down	MSTRG.124688	1.43943	up	bta_circ_0002908	-5.3709	down
Novel_336	-4.69531	down	gene-ANO1	-2.97219	down	MSTRG.124688	1.43943	up	bta_circ_0002329	-3.78594	down
Novel_336	-4.69531	down	gene-ANO1	-2.97219	down	MSTRG.124688	1.43943	up	bta_circ_0002327	-4.27137	down
Novel_336	-4.69531	down	gene-ANO1	-2.97219	down	MSTRG.124688	1.43943	up	bta_circ_0002323	-1.0686	down
Novel_336	-4.69531	down	gene-ANO1	-2.97219	down	MSTRG.124688	1.43943	up	bta_circ_0002593	3.12095	up
Novel_336	-4.69531	down	gene-ANO1	-2.97219	down	MSTRG.54174	-1.55096	down	bta_circ_0002105	4.12095	up
Novel_336	-4.69531	down	gene-ANO1	-2.97219	down	MSTRG.54174	-1.55096	down	bta_circ_0001184	5.39397	up
Novel_336	-4.69531	down	gene-ANO1	-2.97219	down	MSTRG.54174	-1.55096	down	bta_circ_0002248	3.85792	up
Novel_336	-4.69531	down	gene-ANO1	-2.97219	down	MSTRG.54174	-1.55096	down	bta_circ_0002331	-0.755059	down
Novel_336	-4.69531	down	gene-ANO1	-2.97219	down	MSTRG.54174	-1.55096	down	bta_circ_0002908	-5.3709	down
Novel_336	-4.69531	down	gene-ANO1	-2.97219	down	MSTRG.54174	-1.55096	down	bta_circ_0002329	-3.78594	down
Novel_336	-4.69531	down	gene-ANO1	-2.97219	down	MSTRG.54174	-1.55096	down	bta_circ_0002327	-4.27137	down
Novel_336	-4.69531	down	gene-ANO1	-2.97219	down	MSTRG.54174	-1.55096	down	bta_circ_0002323	-1.0686	down
Novel_336	-4.69531	down	gene-ANO1	-2.97219	down	MSTRG.54174	-1.55096	down	bta_circ_0002593	3.12095	up
Novel_336	-4.69531	down	gene-ANO1	-2.97219	down	MSTRG.119171	1.53952	up	bta_circ_0002105	4.12095	up
Novel_336	-4.69531	down	gene-ANO1	-2.97219	down	MSTRG.119171	1.53952	up	bta_circ_0001184	5.39397	up
Novel_336	-4.69531	down	gene-ANO1	-2.97219	down	MSTRG.119171	1.53952	up	bta_circ_0002248	3.85792	up
Novel_336	-4.69531	down	gene-ANO1	-2.97219	down	MSTRG.119171	1.53952	up	bta_circ_0002331	-0.755059	down
Novel_336	-4.69531	down	gene-ANO1	-2.97219	down	MSTRG.119171	1.53952	up	bta_circ_0002908	-5.3709	down
Novel_336	-4.69531	down	gene-ANO1	-2.97219	down	MSTRG.119171	1.53952	up	bta_circ_0002329	-3.78594	down
Novel_336	-4.69531	down	gene-ANO1	-2.97219	down	MSTRG.119171	1.53952	up	bta_circ_0002327	-4.27137	down
Novel_336	-4.69531	down	gene-ANO1	-2.97219	down	MSTRG.119171	1.53952	up	bta_circ_0002323	-1.0686	down
Novel_336	-4.69531	down	gene-ANO1	-2.97219	down	MSTRG.119171	1.53952	up	bta_circ_0002593	3.12095	up
Novel_336	-4.69531	down	gene-ANO1	-2.97219	down	MSTRG.2612	1.11073	up	bta_circ_0002105	4.12095	up
Novel_336	-4.69531	down	gene-ANO1	-2.97219	down	MSTRG.2612	1.11073	up	bta_circ_0001184	5.39397	up
Novel_336	-4.69531	down	gene-ANO1	-2.97219	down	MSTRG.2612	1.11073	up	bta_circ_0002248	3.85792	up
Novel_336	-4.69531	down	gene-ANO1	-2.97219	down	MSTRG.2612	1.11073	up	bta_circ_0002331	-0.755059	down
Novel_336	-4.69531	down	gene-ANO1	-2.97219	down	MSTRG.2612	1.11073	up	bta_circ_0002908	-5.3709	down
Novel_336	-4.69531	down	gene-ANO1	-2.97219	down	MSTRG.2612	1.11073	up	bta_circ_0002329	-3.78594	down
Novel_336	-4.69531	down	gene-ANO1	-2.97219	down	MSTRG.2612	1.11073	up	bta_circ_0002327	-4.27137	down
Novel_336	-4.69531	down	gene-ANO1	-2.97219	down	MSTRG.2612	1.11073	up	bta_circ_0002323	-1.0686	down
Novel_336	-4.69531	down	gene-ANO1	-2.97219	down	MSTRG.2612	1.11073	up	bta_circ_0002593	3.12095	up
Novel_336	-4.69531	down	gene-ANO1	-2.97219	down	MSTRG.92350	1.10677	up	bta_circ_0002105	4.12095	up
Novel_336	-4.69531	down	gene-ANO1	-2.97219	down	MSTRG.92350	1.10677	up	bta_circ_0001184	5.39397	up
Novel_336	-4.69531	down	gene-ANO1	-2.97219	down	MSTRG.92350	1.10677	up	bta_circ_0002248	3.85792	up
Novel_336	-4.69531	down	gene-ANO1	-2.97219	down	MSTRG.92350	1.10677	up	bta_circ_0002331	-0.755059	down
Novel_336	-4.69531	down	gene-ANO1	-2.97219	down	MSTRG.92350	1.10677	up	bta_circ_0002908	-5.3709	down
Novel_336	-4.69531	down	gene-ANO1	-2.97219	down	MSTRG.92350	1.10677	up	bta_circ_0002329	-3.78594	down
Novel_336	-4.69531	down	gene-ANO1	-2.97219	down	MSTRG.92350	1.10677	up	bta_circ_0002327	-4.27137	down
Novel_336	-4.69531	down	gene-ANO1	-2.97219	down	MSTRG.92350	1.10677	up	bta_circ_0002323	-1.0686	down
Novel_336	-4.69531	down	gene-ANO1	-2.97219	down	MSTRG.92350	1.10677	up	bta_circ_0002593	3.12095	up
Novel_336	-4.69531	down	gene-ANO1	-2.97219	down	MSTRG.57997	3.10819	up	bta_circ_0002105	4.12095	up
Novel_336	-4.69531	down	gene-ANO1	-2.97219	down	MSTRG.57997	3.10819	up	bta_circ_0001184	5.39397	up
Novel_336	-4.69531	down	gene-ANO1	-2.97219	down	MSTRG.57997	3.10819	up	bta_circ_0002248	3.85792	up
Novel_336	-4.69531	down	gene-ANO1	-2.97219	down	MSTRG.57997	3.10819	up	bta_circ_0002331	-0.755059	down
Novel_336	-4.69531	down	gene-ANO1	-2.97219	down	MSTRG.57997	3.10819	up	bta_circ_0002908	-5.3709	down
Novel_336	-4.69531	down	gene-ANO1	-2.97219	down	MSTRG.57997	3.10819	up	bta_circ_0002329	-3.78594	down
Novel_336	-4.69531	down	gene-ANO1	-2.97219	down	MSTRG.57997	3.10819	up	bta_circ_0002327	-4.27137	down
Novel_336	-4.69531	down	gene-ANO1	-2.97219	down	MSTRG.57997	3.10819	up	bta_circ_0002323	-1.0686	down
Novel_336	-4.69531	down	gene-ANO1	-2.97219	down	MSTRG.57997	3.10819	up	bta_circ_0002593	3.12095	up
Novel_336	-4.69531	down	gene-ANO1	-2.97219	down	MSTRG.117870	1.33767	up	bta_circ_0002105	4.12095	up
Novel_336	-4.69531	down	gene-ANO1	-2.97219	down	MSTRG.117870	1.33767	up	bta_circ_0001184	5.39397	up
Novel_336	-4.69531	down	gene-ANO1	-2.97219	down	MSTRG.117870	1.33767	up	bta_circ_0002248	3.85792	up
Novel_336	-4.69531	down	gene-ANO1	-2.97219	down	MSTRG.117870	1.33767	up	bta_circ_0002331	-0.755059	down
Novel_336	-4.69531	down	gene-ANO1	-2.97219	down	MSTRG.117870	1.33767	up	bta_circ_0002908	-5.3709	down
Novel_336	-4.69531	down	gene-ANO1	-2.97219	down	MSTRG.117870	1.33767	up	bta_circ_0002329	-3.78594	down
Novel_336	-4.69531	down	gene-ANO1	-2.97219	down	MSTRG.117870	1.33767	up	bta_circ_0002327	-4.27137	down
Novel_336	-4.69531	down	gene-ANO1	-2.97219	down	MSTRG.117870	1.33767	up	bta_circ_0002323	-1.0686	down
Novel_336	-4.69531	down	gene-ANO1	-2.97219	down	MSTRG.117870	1.33767	up	bta_circ_0002593	3.12095	up
Novel_336	-4.69531	down	gene-ANO1	-2.97219	down	MSTRG.33228	1.58881	up	bta_circ_0002105	4.12095	up
Novel_336	-4.69531	down	gene-ANO1	-2.97219	down	MSTRG.33228	1.58881	up	bta_circ_0001184	5.39397	up
Novel_336	-4.69531	down	gene-ANO1	-2.97219	down	MSTRG.33228	1.58881	up	bta_circ_0002248	3.85792	up
Novel_336	-4.69531	down	gene-ANO1	-2.97219	down	MSTRG.33228	1.58881	up	bta_circ_0002331	-0.755059	down
Novel_336	-4.69531	down	gene-ANO1	-2.97219	down	MSTRG.33228	1.58881	up	bta_circ_0002908	-5.3709	down
Novel_336	-4.69531	down	gene-ANO1	-2.97219	down	MSTRG.33228	1.58881	up	bta_circ_0002329	-3.78594	down
Novel_336	-4.69531	down	gene-ANO1	-2.97219	down	MSTRG.33228	1.58881	up	bta_circ_0002327	-4.27137	down
Novel_336	-4.69531	down	gene-ANO1	-2.97219	down	MSTRG.33228	1.58881	up	bta_circ_0002323	-1.0686	down
Novel_336	-4.69531	down	gene-ANO1	-2.97219	down	MSTRG.33228	1.58881	up	bta_circ_0002593	3.12095	up
Novel_336	-4.69531	down	gene-ANO1	-2.97219	down	MSTRG.2613	1.40105	up	bta_circ_0002105	4.12095	up
Novel_336	-4.69531	down	gene-ANO1	-2.97219	down	MSTRG.2613	1.40105	up	bta_circ_0001184	5.39397	up
Novel_336	-4.69531	down	gene-ANO1	-2.97219	down	MSTRG.2613	1.40105	up	bta_circ_0002248	3.85792	up
Novel_336	-4.69531	down	gene-ANO1	-2.97219	down	MSTRG.2613	1.40105	up	bta_circ_0002331	-0.755059	down
Novel_336	-4.69531	down	gene-ANO1	-2.97219	down	MSTRG.2613	1.40105	up	bta_circ_0002908	-5.3709	down
Novel_336	-4.69531	down	gene-ANO1	-2.97219	down	MSTRG.2613	1.40105	up	bta_circ_0002329	-3.78594	down
Novel_336	-4.69531	down	gene-ANO1	-2.97219	down	MSTRG.2613	1.40105	up	bta_circ_0002327	-4.27137	down
Novel_336	-4.69531	down	gene-ANO1	-2.97219	down	MSTRG.2613	1.40105	up	bta_circ_0002323	-1.0686	down
Novel_336	-4.69531	down	gene-ANO1	-2.97219	down	MSTRG.2613	1.40105	up	bta_circ_0002593	3.12095	up
Novel_336	-4.69531	down	gene-ANO1	-2.97219	down	MSTRG.2716	1.01474	up	bta_circ_0002105	4.12095	up
Novel_336	-4.69531	down	gene-ANO1	-2.97219	down	MSTRG.2716	1.01474	up	bta_circ_0001184	5.39397	up
Novel_336	-4.69531	down	gene-ANO1	-2.97219	down	MSTRG.2716	1.01474	up	bta_circ_0002248	3.85792	up
Novel_336	-4.69531	down	gene-ANO1	-2.97219	down	MSTRG.2716	1.01474	up	bta_circ_0002331	-0.755059	down
Novel_336	-4.69531	down	gene-ANO1	-2.97219	down	MSTRG.2716	1.01474	up	bta_circ_0002908	-5.3709	down
Novel_336	-4.69531	down	gene-ANO1	-2.97219	down	MSTRG.2716	1.01474	up	bta_circ_0002329	-3.78594	down
Novel_336	-4.69531	down	gene-ANO1	-2.97219	down	MSTRG.2716	1.01474	up	bta_circ_0002327	-4.27137	down
Novel_336	-4.69531	down	gene-ANO1	-2.97219	down	MSTRG.2716	1.01474	up	bta_circ_0002323	-1.0686	down
Novel_336	-4.69531	down	gene-ANO1	-2.97219	down	MSTRG.2716	1.01474	up	bta_circ_0002593	3.12095	up
Novel_336	-4.69531	down	gene-ANO1	-2.97219	down	MSTRG.66530	1.42251	up	bta_circ_0002105	4.12095	up
Novel_336	-4.69531	down	gene-ANO1	-2.97219	down	MSTRG.66530	1.42251	up	bta_circ_0001184	5.39397	up
Novel_336	-4.69531	down	gene-ANO1	-2.97219	down	MSTRG.66530	1.42251	up	bta_circ_0002248	3.85792	up
Novel_336	-4.69531	down	gene-ANO1	-2.97219	down	MSTRG.66530	1.42251	up	bta_circ_0002331	-0.755059	down
Novel_336	-4.69531	down	gene-ANO1	-2.97219	down	MSTRG.66530	1.42251	up	bta_circ_0002908	-5.3709	down
Novel_336	-4.69531	down	gene-ANO1	-2.97219	down	MSTRG.66530	1.42251	up	bta_circ_0002329	-3.78594	down
Novel_336	-4.69531	down	gene-ANO1	-2.97219	down	MSTRG.66530	1.42251	up	bta_circ_0002327	-4.27137	down
Novel_336	-4.69531	down	gene-ANO1	-2.97219	down	MSTRG.66530	1.42251	up	bta_circ_0002323	-1.0686	down
Novel_336	-4.69531	down	gene-ANO1	-2.97219	down	MSTRG.66530	1.42251	up	bta_circ_0002593	3.12095	up
Novel_336	-4.69531	down	gene-ANO1	-2.97219	down	MSTRG.41170	1.14098	up	bta_circ_0002105	4.12095	up
Novel_336	-4.69531	down	gene-ANO1	-2.97219	down	MSTRG.41170	1.14098	up	bta_circ_0001184	5.39397	up
Novel_336	-4.69531	down	gene-ANO1	-2.97219	down	MSTRG.41170	1.14098	up	bta_circ_0002248	3.85792	up
Novel_336	-4.69531	down	gene-ANO1	-2.97219	down	MSTRG.41170	1.14098	up	bta_circ_0002331	-0.755059	down
Novel_336	-4.69531	down	gene-ANO1	-2.97219	down	MSTRG.41170	1.14098	up	bta_circ_0002908	-5.3709	down
Novel_336	-4.69531	down	gene-ANO1	-2.97219	down	MSTRG.41170	1.14098	up	bta_circ_0002329	-3.78594	down
Novel_336	-4.69531	down	gene-ANO1	-2.97219	down	MSTRG.41170	1.14098	up	bta_circ_0002327	-4.27137	down
Novel_336	-4.69531	down	gene-ANO1	-2.97219	down	MSTRG.41170	1.14098	up	bta_circ_0002323	-1.0686	down
Novel_336	-4.69531	down	gene-ANO1	-2.97219	down	MSTRG.41170	1.14098	up	bta_circ_0002593	3.12095	up
Novel_336	-4.69531	down	gene-ANO1	-2.97219	down	MSTRG.106223	-2.13615	down	bta_circ_0002105	4.12095	up
Novel_336	-4.69531	down	gene-ANO1	-2.97219	down	MSTRG.106223	-2.13615	down	bta_circ_0001184	5.39397	up
Novel_336	-4.69531	down	gene-ANO1	-2.97219	down	MSTRG.106223	-2.13615	down	bta_circ_0002248	3.85792	up
Novel_336	-4.69531	down	gene-ANO1	-2.97219	down	MSTRG.106223	-2.13615	down	bta_circ_0002331	-0.755059	down
Novel_336	-4.69531	down	gene-ANO1	-2.97219	down	MSTRG.106223	-2.13615	down	bta_circ_0002908	-5.3709	down
Novel_336	-4.69531	down	gene-ANO1	-2.97219	down	MSTRG.106223	-2.13615	down	bta_circ_0002329	-3.78594	down
Novel_336	-4.69531	down	gene-ANO1	-2.97219	down	MSTRG.106223	-2.13615	down	bta_circ_0002327	-4.27137	down
Novel_336	-4.69531	down	gene-ANO1	-2.97219	down	MSTRG.106223	-2.13615	down	bta_circ_0002323	-1.0686	down
Novel_336	-4.69531	down	gene-ANO1	-2.97219	down	MSTRG.106223	-2.13615	down	bta_circ_0002593	3.12095	up
Novel_336	-4.69531	down	gene-ANO1	-2.97219	down	MSTRG.106220	-2.17184	down	bta_circ_0002105	4.12095	up
Novel_336	-4.69531	down	gene-ANO1	-2.97219	down	MSTRG.106220	-2.17184	down	bta_circ_0001184	5.39397	up
Novel_336	-4.69531	down	gene-ANO1	-2.97219	down	MSTRG.106220	-2.17184	down	bta_circ_0002248	3.85792	up
Novel_336	-4.69531	down	gene-ANO1	-2.97219	down	MSTRG.106220	-2.17184	down	bta_circ_0002331	-0.755059	down
Novel_336	-4.69531	down	gene-ANO1	-2.97219	down	MSTRG.106220	-2.17184	down	bta_circ_0002908	-5.3709	down
Novel_336	-4.69531	down	gene-ANO1	-2.97219	down	MSTRG.106220	-2.17184	down	bta_circ_0002329	-3.78594	down
Novel_336	-4.69531	down	gene-ANO1	-2.97219	down	MSTRG.106220	-2.17184	down	bta_circ_0002327	-4.27137	down
Novel_336	-4.69531	down	gene-ANO1	-2.97219	down	MSTRG.106220	-2.17184	down	bta_circ_0002323	-1.0686	down
Novel_336	-4.69531	down	gene-ANO1	-2.97219	down	MSTRG.106220	-2.17184	down	bta_circ_0002593	3.12095	up
Novel_336	-4.69531	down	gene-ILDR2	-2.74979	down	MSTRG.113755	1.57147	up	bta_circ_0002105	4.12095	up
Novel_336	-4.69531	down	gene-ILDR2	-2.74979	down	MSTRG.113755	1.57147	up	bta_circ_0001184	5.39397	up
Novel_336	-4.69531	down	gene-ILDR2	-2.74979	down	MSTRG.113755	1.57147	up	bta_circ_0002248	3.85792	up
Novel_336	-4.69531	down	gene-ILDR2	-2.74979	down	MSTRG.113755	1.57147	up	bta_circ_0002331	-0.755059	down
Novel_336	-4.69531	down	gene-ILDR2	-2.74979	down	MSTRG.113755	1.57147	up	bta_circ_0002908	-5.3709	down
Novel_336	-4.69531	down	gene-ILDR2	-2.74979	down	MSTRG.113755	1.57147	up	bta_circ_0002329	-3.78594	down
Novel_336	-4.69531	down	gene-ILDR2	-2.74979	down	MSTRG.113755	1.57147	up	bta_circ_0002327	-4.27137	down
Novel_336	-4.69531	down	gene-ILDR2	-2.74979	down	MSTRG.113755	1.57147	up	bta_circ_0002323	-1.0686	down
Novel_336	-4.69531	down	gene-ILDR2	-2.74979	down	MSTRG.113755	1.57147	up	bta_circ_0002593	3.12095	up
Novel_336	-4.69531	down	gene-ILDR2	-2.74979	down	MSTRG.94519	3.2946	up	bta_circ_0002105	4.12095	up
Novel_336	-4.69531	down	gene-ILDR2	-2.74979	down	MSTRG.94519	3.2946	up	bta_circ_0001184	5.39397	up
Novel_336	-4.69531	down	gene-ILDR2	-2.74979	down	MSTRG.94519	3.2946	up	bta_circ_0002248	3.85792	up
Novel_336	-4.69531	down	gene-ILDR2	-2.74979	down	MSTRG.94519	3.2946	up	bta_circ_0002331	-0.755059	down
Novel_336	-4.69531	down	gene-ILDR2	-2.74979	down	MSTRG.94519	3.2946	up	bta_circ_0002908	-5.3709	down
Novel_336	-4.69531	down	gene-ILDR2	-2.74979	down	MSTRG.94519	3.2946	up	bta_circ_0002329	-3.78594	down
Novel_336	-4.69531	down	gene-ILDR2	-2.74979	down	MSTRG.94519	3.2946	up	bta_circ_0002327	-4.27137	down
Novel_336	-4.69531	down	gene-ILDR2	-2.74979	down	MSTRG.94519	3.2946	up	bta_circ_0002323	-1.0686	down
Novel_336	-4.69531	down	gene-ILDR2	-2.74979	down	MSTRG.94519	3.2946	up	bta_circ_0002593	3.12095	up
Novel_336	-4.69531	down	gene-ILDR2	-2.74979	down	MSTRG.15182	2.0939	up	bta_circ_0002105	4.12095	up
Novel_336	-4.69531	down	gene-ILDR2	-2.74979	down	MSTRG.15182	2.0939	up	bta_circ_0001184	5.39397	up
Novel_336	-4.69531	down	gene-ILDR2	-2.74979	down	MSTRG.15182	2.0939	up	bta_circ_0002248	3.85792	up
Novel_336	-4.69531	down	gene-ILDR2	-2.74979	down	MSTRG.15182	2.0939	up	bta_circ_0002331	-0.755059	down
Novel_336	-4.69531	down	gene-ILDR2	-2.74979	down	MSTRG.15182	2.0939	up	bta_circ_0002908	-5.3709	down
Novel_336	-4.69531	down	gene-ILDR2	-2.74979	down	MSTRG.15182	2.0939	up	bta_circ_0002329	-3.78594	down
Novel_336	-4.69531	down	gene-ILDR2	-2.74979	down	MSTRG.15182	2.0939	up	bta_circ_0002327	-4.27137	down
Novel_336	-4.69531	down	gene-ILDR2	-2.74979	down	MSTRG.15182	2.0939	up	bta_circ_0002323	-1.0686	down
Novel_336	-4.69531	down	gene-ILDR2	-2.74979	down	MSTRG.15182	2.0939	up	bta_circ_0002593	3.12095	up
Novel_336	-4.69531	down	gene-ILDR2	-2.74979	down	MSTRG.15761	-2.70088	down	bta_circ_0002105	4.12095	up
Novel_336	-4.69531	down	gene-ILDR2	-2.74979	down	MSTRG.15761	-2.70088	down	bta_circ_0001184	5.39397	up
Novel_336	-4.69531	down	gene-ILDR2	-2.74979	down	MSTRG.15761	-2.70088	down	bta_circ_0002248	3.85792	up
Novel_336	-4.69531	down	gene-ILDR2	-2.74979	down	MSTRG.15761	-2.70088	down	bta_circ_0002331	-0.755059	down
Novel_336	-4.69531	down	gene-ILDR2	-2.74979	down	MSTRG.15761	-2.70088	down	bta_circ_0002908	-5.3709	down
Novel_336	-4.69531	down	gene-ILDR2	-2.74979	down	MSTRG.15761	-2.70088	down	bta_circ_0002329	-3.78594	down
Novel_336	-4.69531	down	gene-ILDR2	-2.74979	down	MSTRG.15761	-2.70088	down	bta_circ_0002327	-4.27137	down
Novel_336	-4.69531	down	gene-ILDR2	-2.74979	down	MSTRG.15761	-2.70088	down	bta_circ_0002323	-1.0686	down
Novel_336	-4.69531	down	gene-ILDR2	-2.74979	down	MSTRG.15761	-2.70088	down	bta_circ_0002593	3.12095	up
Novel_336	-4.69531	down	gene-ILDR2	-2.74979	down	MSTRG.33274	1.17245	up	bta_circ_0002105	4.12095	up
Novel_336	-4.69531	down	gene-ILDR2	-2.74979	down	MSTRG.33274	1.17245	up	bta_circ_0001184	5.39397	up
Novel_336	-4.69531	down	gene-ILDR2	-2.74979	down	MSTRG.33274	1.17245	up	bta_circ_0002248	3.85792	up
Novel_336	-4.69531	down	gene-ILDR2	-2.74979	down	MSTRG.33274	1.17245	up	bta_circ_0002331	-0.755059	down
Novel_336	-4.69531	down	gene-ILDR2	-2.74979	down	MSTRG.33274	1.17245	up	bta_circ_0002908	-5.3709	down
Novel_336	-4.69531	down	gene-ILDR2	-2.74979	down	MSTRG.33274	1.17245	up	bta_circ_0002329	-3.78594	down
Novel_336	-4.69531	down	gene-ILDR2	-2.74979	down	MSTRG.33274	1.17245	up	bta_circ_0002327	-4.27137	down
Novel_336	-4.69531	down	gene-ILDR2	-2.74979	down	MSTRG.33274	1.17245	up	bta_circ_0002323	-1.0686	down
Novel_336	-4.69531	down	gene-ILDR2	-2.74979	down	MSTRG.33274	1.17245	up	bta_circ_0002593	3.12095	up
Novel_336	-4.69531	down	gene-ILDR2	-2.74979	down	MSTRG.105867	-1.21562	down	bta_circ_0002105	4.12095	up
Novel_336	-4.69531	down	gene-ILDR2	-2.74979	down	MSTRG.105867	-1.21562	down	bta_circ_0001184	5.39397	up
Novel_336	-4.69531	down	gene-ILDR2	-2.74979	down	MSTRG.105867	-1.21562	down	bta_circ_0002248	3.85792	up
Novel_336	-4.69531	down	gene-ILDR2	-2.74979	down	MSTRG.105867	-1.21562	down	bta_circ_0002331	-0.755059	down
Novel_336	-4.69531	down	gene-ILDR2	-2.74979	down	MSTRG.105867	-1.21562	down	bta_circ_0002908	-5.3709	down
Novel_336	-4.69531	down	gene-ILDR2	-2.74979	down	MSTRG.105867	-1.21562	down	bta_circ_0002329	-3.78594	down
Novel_336	-4.69531	down	gene-ILDR2	-2.74979	down	MSTRG.105867	-1.21562	down	bta_circ_0002327	-4.27137	down
Novel_336	-4.69531	down	gene-ILDR2	-2.74979	down	MSTRG.105867	-1.21562	down	bta_circ_0002323	-1.0686	down
Novel_336	-4.69531	down	gene-ILDR2	-2.74979	down	MSTRG.105867	-1.21562	down	bta_circ_0002593	3.12095	up
Novel_336	-4.69531	down	gene-ILDR2	-2.74979	down	gene-LOC105609336	2.64252	up	bta_circ_0002105	4.12095	up
Novel_336	-4.69531	down	gene-ILDR2	-2.74979	down	gene-LOC105609336	2.64252	up	bta_circ_0001184	5.39397	up
Novel_336	-4.69531	down	gene-ILDR2	-2.74979	down	gene-LOC105609336	2.64252	up	bta_circ_0002248	3.85792	up
Novel_336	-4.69531	down	gene-ILDR2	-2.74979	down	gene-LOC105609336	2.64252	up	bta_circ_0002331	-0.755059	down
Novel_336	-4.69531	down	gene-ILDR2	-2.74979	down	gene-LOC105609336	2.64252	up	bta_circ_0002908	-5.3709	down
Novel_336	-4.69531	down	gene-ILDR2	-2.74979	down	gene-LOC105609336	2.64252	up	bta_circ_0002329	-3.78594	down
Novel_336	-4.69531	down	gene-ILDR2	-2.74979	down	gene-LOC105609336	2.64252	up	bta_circ_0002327	-4.27137	down
Novel_336	-4.69531	down	gene-ILDR2	-2.74979	down	gene-LOC105609336	2.64252	up	bta_circ_0002323	-1.0686	down
Novel_336	-4.69531	down	gene-ILDR2	-2.74979	down	gene-LOC105609336	2.64252	up	bta_circ_0002593	3.12095	up
Novel_336	-4.69531	down	gene-ILDR2	-2.74979	down	MSTRG.129947	1.32883	up	bta_circ_0002105	4.12095	up
Novel_336	-4.69531	down	gene-ILDR2	-2.74979	down	MSTRG.129947	1.32883	up	bta_circ_0001184	5.39397	up
Novel_336	-4.69531	down	gene-ILDR2	-2.74979	down	MSTRG.129947	1.32883	up	bta_circ_0002248	3.85792	up
Novel_336	-4.69531	down	gene-ILDR2	-2.74979	down	MSTRG.129947	1.32883	up	bta_circ_0002331	-0.755059	down
Novel_336	-4.69531	down	gene-ILDR2	-2.74979	down	MSTRG.129947	1.32883	up	bta_circ_0002908	-5.3709	down
Novel_336	-4.69531	down	gene-ILDR2	-2.74979	down	MSTRG.129947	1.32883	up	bta_circ_0002329	-3.78594	down
Novel_336	-4.69531	down	gene-ILDR2	-2.74979	down	MSTRG.129947	1.32883	up	bta_circ_0002327	-4.27137	down
Novel_336	-4.69531	down	gene-ILDR2	-2.74979	down	MSTRG.129947	1.32883	up	bta_circ_0002323	-1.0686	down
Novel_336	-4.69531	down	gene-ILDR2	-2.74979	down	MSTRG.129947	1.32883	up	bta_circ_0002593	3.12095	up
Novel_336	-4.69531	down	gene-ILDR2	-2.74979	down	MSTRG.121865	1.88962	up	bta_circ_0002105	4.12095	up
Novel_336	-4.69531	down	gene-ILDR2	-2.74979	down	MSTRG.121865	1.88962	up	bta_circ_0001184	5.39397	up
Novel_336	-4.69531	down	gene-ILDR2	-2.74979	down	MSTRG.121865	1.88962	up	bta_circ_0002248	3.85792	up
Novel_336	-4.69531	down	gene-ILDR2	-2.74979	down	MSTRG.121865	1.88962	up	bta_circ_0002331	-0.755059	down
Novel_336	-4.69531	down	gene-ILDR2	-2.74979	down	MSTRG.121865	1.88962	up	bta_circ_0002908	-5.3709	down
Novel_336	-4.69531	down	gene-ILDR2	-2.74979	down	MSTRG.121865	1.88962	up	bta_circ_0002329	-3.78594	down
Novel_336	-4.69531	down	gene-ILDR2	-2.74979	down	MSTRG.121865	1.88962	up	bta_circ_0002327	-4.27137	down
Novel_336	-4.69531	down	gene-ILDR2	-2.74979	down	MSTRG.121865	1.88962	up	bta_circ_0002323	-1.0686	down
Novel_336	-4.69531	down	gene-ILDR2	-2.74979	down	MSTRG.121865	1.88962	up	bta_circ_0002593	3.12095	up
Novel_336	-4.69531	down	gene-ILDR2	-2.74979	down	MSTRG.83407	1.3206	up	bta_circ_0002105	4.12095	up
Novel_336	-4.69531	down	gene-ILDR2	-2.74979	down	MSTRG.83407	1.3206	up	bta_circ_0001184	5.39397	up
Novel_336	-4.69531	down	gene-ILDR2	-2.74979	down	MSTRG.83407	1.3206	up	bta_circ_0002248	3.85792	up
Novel_336	-4.69531	down	gene-ILDR2	-2.74979	down	MSTRG.83407	1.3206	up	bta_circ_0002331	-0.755059	down
Novel_336	-4.69531	down	gene-ILDR2	-2.74979	down	MSTRG.83407	1.3206	up	bta_circ_0002908	-5.3709	down
Novel_336	-4.69531	down	gene-ILDR2	-2.74979	down	MSTRG.83407	1.3206	up	bta_circ_0002329	-3.78594	down
Novel_336	-4.69531	down	gene-ILDR2	-2.74979	down	MSTRG.83407	1.3206	up	bta_circ_0002327	-4.27137	down
Novel_336	-4.69531	down	gene-ILDR2	-2.74979	down	MSTRG.83407	1.3206	up	bta_circ_0002323	-1.0686	down
Novel_336	-4.69531	down	gene-ILDR2	-2.74979	down	MSTRG.83407	1.3206	up	bta_circ_0002593	3.12095	up
Novel_336	-4.69531	down	gene-ILDR2	-2.74979	down	MSTRG.113758	1.71876	up	bta_circ_0002105	4.12095	up
Novel_336	-4.69531	down	gene-ILDR2	-2.74979	down	MSTRG.113758	1.71876	up	bta_circ_0001184	5.39397	up
Novel_336	-4.69531	down	gene-ILDR2	-2.74979	down	MSTRG.113758	1.71876	up	bta_circ_0002248	3.85792	up
Novel_336	-4.69531	down	gene-ILDR2	-2.74979	down	MSTRG.113758	1.71876	up	bta_circ_0002331	-0.755059	down
Novel_336	-4.69531	down	gene-ILDR2	-2.74979	down	MSTRG.113758	1.71876	up	bta_circ_0002908	-5.3709	down
Novel_336	-4.69531	down	gene-ILDR2	-2.74979	down	MSTRG.113758	1.71876	up	bta_circ_0002329	-3.78594	down
Novel_336	-4.69531	down	gene-ILDR2	-2.74979	down	MSTRG.113758	1.71876	up	bta_circ_0002327	-4.27137	down
Novel_336	-4.69531	down	gene-ILDR2	-2.74979	down	MSTRG.113758	1.71876	up	bta_circ_0002323	-1.0686	down
Novel_336	-4.69531	down	gene-ILDR2	-2.74979	down	MSTRG.113758	1.71876	up	bta_circ_0002593	3.12095	up
Novel_336	-4.69531	down	gene-ILDR2	-2.74979	down	MSTRG.51457	3.42013	up	bta_circ_0002105	4.12095	up
Novel_336	-4.69531	down	gene-ILDR2	-2.74979	down	MSTRG.51457	3.42013	up	bta_circ_0001184	5.39397	up
Novel_336	-4.69531	down	gene-ILDR2	-2.74979	down	MSTRG.51457	3.42013	up	bta_circ_0002248	3.85792	up
Novel_336	-4.69531	down	gene-ILDR2	-2.74979	down	MSTRG.51457	3.42013	up	bta_circ_0002331	-0.755059	down
Novel_336	-4.69531	down	gene-ILDR2	-2.74979	down	MSTRG.51457	3.42013	up	bta_circ_0002908	-5.3709	down
Novel_336	-4.69531	down	gene-ILDR2	-2.74979	down	MSTRG.51457	3.42013	up	bta_circ_0002329	-3.78594	down
Novel_336	-4.69531	down	gene-ILDR2	-2.74979	down	MSTRG.51457	3.42013	up	bta_circ_0002327	-4.27137	down
Novel_336	-4.69531	down	gene-ILDR2	-2.74979	down	MSTRG.51457	3.42013	up	bta_circ_0002323	-1.0686	down
Novel_336	-4.69531	down	gene-ILDR2	-2.74979	down	MSTRG.51457	3.42013	up	bta_circ_0002593	3.12095	up
Novel_336	-4.69531	down	gene-ILDR2	-2.74979	down	MSTRG.102340	1.70812	up	bta_circ_0002105	4.12095	up
Novel_336	-4.69531	down	gene-ILDR2	-2.74979	down	MSTRG.102340	1.70812	up	bta_circ_0001184	5.39397	up
Novel_336	-4.69531	down	gene-ILDR2	-2.74979	down	MSTRG.102340	1.70812	up	bta_circ_0002248	3.85792	up
Novel_336	-4.69531	down	gene-ILDR2	-2.74979	down	MSTRG.102340	1.70812	up	bta_circ_0002331	-0.755059	down
Novel_336	-4.69531	down	gene-ILDR2	-2.74979	down	MSTRG.102340	1.70812	up	bta_circ_0002908	-5.3709	down
Novel_336	-4.69531	down	gene-ILDR2	-2.74979	down	MSTRG.102340	1.70812	up	bta_circ_0002329	-3.78594	down
Novel_336	-4.69531	down	gene-ILDR2	-2.74979	down	MSTRG.102340	1.70812	up	bta_circ_0002327	-4.27137	down
Novel_336	-4.69531	down	gene-ILDR2	-2.74979	down	MSTRG.102340	1.70812	up	bta_circ_0002323	-1.0686	down
Novel_336	-4.69531	down	gene-ILDR2	-2.74979	down	MSTRG.102340	1.70812	up	bta_circ_0002593	3.12095	up
Novel_336	-4.69531	down	gene-ILDR2	-2.74979	down	MSTRG.97535	-2.90401	down	bta_circ_0002105	4.12095	up
Novel_336	-4.69531	down	gene-ILDR2	-2.74979	down	MSTRG.97535	-2.90401	down	bta_circ_0001184	5.39397	up
Novel_336	-4.69531	down	gene-ILDR2	-2.74979	down	MSTRG.97535	-2.90401	down	bta_circ_0002248	3.85792	up
Novel_336	-4.69531	down	gene-ILDR2	-2.74979	down	MSTRG.97535	-2.90401	down	bta_circ_0002331	-0.755059	down
Novel_336	-4.69531	down	gene-ILDR2	-2.74979	down	MSTRG.97535	-2.90401	down	bta_circ_0002908	-5.3709	down
Novel_336	-4.69531	down	gene-ILDR2	-2.74979	down	MSTRG.97535	-2.90401	down	bta_circ_0002329	-3.78594	down
Novel_336	-4.69531	down	gene-ILDR2	-2.74979	down	MSTRG.97535	-2.90401	down	bta_circ_0002327	-4.27137	down
Novel_336	-4.69531	down	gene-ILDR2	-2.74979	down	MSTRG.97535	-2.90401	down	bta_circ_0002323	-1.0686	down
Novel_336	-4.69531	down	gene-ILDR2	-2.74979	down	MSTRG.97535	-2.90401	down	bta_circ_0002593	3.12095	up
Novel_336	-4.69531	down	gene-ILDR2	-2.74979	down	MSTRG.132698	1.10463	up	bta_circ_0002105	4.12095	up
Novel_336	-4.69531	down	gene-ILDR2	-2.74979	down	MSTRG.132698	1.10463	up	bta_circ_0001184	5.39397	up
Novel_336	-4.69531	down	gene-ILDR2	-2.74979	down	MSTRG.132698	1.10463	up	bta_circ_0002248	3.85792	up
Novel_336	-4.69531	down	gene-ILDR2	-2.74979	down	MSTRG.132698	1.10463	up	bta_circ_0002331	-0.755059	down
Novel_336	-4.69531	down	gene-ILDR2	-2.74979	down	MSTRG.132698	1.10463	up	bta_circ_0002908	-5.3709	down
Novel_336	-4.69531	down	gene-ILDR2	-2.74979	down	MSTRG.132698	1.10463	up	bta_circ_0002329	-3.78594	down
Novel_336	-4.69531	down	gene-ILDR2	-2.74979	down	MSTRG.132698	1.10463	up	bta_circ_0002327	-4.27137	down
Novel_336	-4.69531	down	gene-ILDR2	-2.74979	down	MSTRG.132698	1.10463	up	bta_circ_0002323	-1.0686	down
Novel_336	-4.69531	down	gene-ILDR2	-2.74979	down	MSTRG.132698	1.10463	up	bta_circ_0002593	3.12095	up
Novel_336	-4.69531	down	gene-ILDR2	-2.74979	down	MSTRG.120041	-2.23841	down	bta_circ_0002105	4.12095	up
Novel_336	-4.69531	down	gene-ILDR2	-2.74979	down	MSTRG.120041	-2.23841	down	bta_circ_0001184	5.39397	up
Novel_336	-4.69531	down	gene-ILDR2	-2.74979	down	MSTRG.120041	-2.23841	down	bta_circ_0002248	3.85792	up
Novel_336	-4.69531	down	gene-ILDR2	-2.74979	down	MSTRG.120041	-2.23841	down	bta_circ_0002331	-0.755059	down
Novel_336	-4.69531	down	gene-ILDR2	-2.74979	down	MSTRG.120041	-2.23841	down	bta_circ_0002908	-5.3709	down
Novel_336	-4.69531	down	gene-ILDR2	-2.74979	down	MSTRG.120041	-2.23841	down	bta_circ_0002329	-3.78594	down
Novel_336	-4.69531	down	gene-ILDR2	-2.74979	down	MSTRG.120041	-2.23841	down	bta_circ_0002327	-4.27137	down
Novel_336	-4.69531	down	gene-ILDR2	-2.74979	down	MSTRG.120041	-2.23841	down	bta_circ_0002323	-1.0686	down
Novel_336	-4.69531	down	gene-ILDR2	-2.74979	down	MSTRG.120041	-2.23841	down	bta_circ_0002593	3.12095	up
Novel_336	-4.69531	down	gene-ILDR2	-2.74979	down	MSTRG.34569	-1.07257	down	bta_circ_0002105	4.12095	up
Novel_336	-4.69531	down	gene-ILDR2	-2.74979	down	MSTRG.34569	-1.07257	down	bta_circ_0001184	5.39397	up
Novel_336	-4.69531	down	gene-ILDR2	-2.74979	down	MSTRG.34569	-1.07257	down	bta_circ_0002248	3.85792	up
Novel_336	-4.69531	down	gene-ILDR2	-2.74979	down	MSTRG.34569	-1.07257	down	bta_circ_0002331	-0.755059	down
Novel_336	-4.69531	down	gene-ILDR2	-2.74979	down	MSTRG.34569	-1.07257	down	bta_circ_0002908	-5.3709	down
Novel_336	-4.69531	down	gene-ILDR2	-2.74979	down	MSTRG.34569	-1.07257	down	bta_circ_0002329	-3.78594	down
Novel_336	-4.69531	down	gene-ILDR2	-2.74979	down	MSTRG.34569	-1.07257	down	bta_circ_0002327	-4.27137	down
Novel_336	-4.69531	down	gene-ILDR2	-2.74979	down	MSTRG.34569	-1.07257	down	bta_circ_0002323	-1.0686	down
Novel_336	-4.69531	down	gene-ILDR2	-2.74979	down	MSTRG.34569	-1.07257	down	bta_circ_0002593	3.12095	up
Novel_336	-4.69531	down	gene-ILDR2	-2.74979	down	MSTRG.3378	2.19383	up	bta_circ_0002105	4.12095	up
Novel_336	-4.69531	down	gene-ILDR2	-2.74979	down	MSTRG.3378	2.19383	up	bta_circ_0001184	5.39397	up
Novel_336	-4.69531	down	gene-ILDR2	-2.74979	down	MSTRG.3378	2.19383	up	bta_circ_0002248	3.85792	up
Novel_336	-4.69531	down	gene-ILDR2	-2.74979	down	MSTRG.3378	2.19383	up	bta_circ_0002331	-0.755059	down
Novel_336	-4.69531	down	gene-ILDR2	-2.74979	down	MSTRG.3378	2.19383	up	bta_circ_0002908	-5.3709	down
Novel_336	-4.69531	down	gene-ILDR2	-2.74979	down	MSTRG.3378	2.19383	up	bta_circ_0002329	-3.78594	down
Novel_336	-4.69531	down	gene-ILDR2	-2.74979	down	MSTRG.3378	2.19383	up	bta_circ_0002327	-4.27137	down
Novel_336	-4.69531	down	gene-ILDR2	-2.74979	down	MSTRG.3378	2.19383	up	bta_circ_0002323	-1.0686	down
Novel_336	-4.69531	down	gene-ILDR2	-2.74979	down	MSTRG.3378	2.19383	up	bta_circ_0002593	3.12095	up
Novel_336	-4.69531	down	gene-ILDR2	-2.74979	down	MSTRG.10409	1.83517	up	bta_circ_0002105	4.12095	up
Novel_336	-4.69531	down	gene-ILDR2	-2.74979	down	MSTRG.10409	1.83517	up	bta_circ_0001184	5.39397	up
Novel_336	-4.69531	down	gene-ILDR2	-2.74979	down	MSTRG.10409	1.83517	up	bta_circ_0002248	3.85792	up
Novel_336	-4.69531	down	gene-ILDR2	-2.74979	down	MSTRG.10409	1.83517	up	bta_circ_0002331	-0.755059	down
Novel_336	-4.69531	down	gene-ILDR2	-2.74979	down	MSTRG.10409	1.83517	up	bta_circ_0002908	-5.3709	down
Novel_336	-4.69531	down	gene-ILDR2	-2.74979	down	MSTRG.10409	1.83517	up	bta_circ_0002329	-3.78594	down
Novel_336	-4.69531	down	gene-ILDR2	-2.74979	down	MSTRG.10409	1.83517	up	bta_circ_0002327	-4.27137	down
Novel_336	-4.69531	down	gene-ILDR2	-2.74979	down	MSTRG.10409	1.83517	up	bta_circ_0002323	-1.0686	down
Novel_336	-4.69531	down	gene-ILDR2	-2.74979	down	MSTRG.10409	1.83517	up	bta_circ_0002593	3.12095	up
Novel_336	-4.69531	down	gene-ILDR2	-2.74979	down	MSTRG.117761	2.75226	up	bta_circ_0002105	4.12095	up
Novel_336	-4.69531	down	gene-ILDR2	-2.74979	down	MSTRG.117761	2.75226	up	bta_circ_0001184	5.39397	up
Novel_336	-4.69531	down	gene-ILDR2	-2.74979	down	MSTRG.117761	2.75226	up	bta_circ_0002248	3.85792	up
Novel_336	-4.69531	down	gene-ILDR2	-2.74979	down	MSTRG.117761	2.75226	up	bta_circ_0002331	-0.755059	down
Novel_336	-4.69531	down	gene-ILDR2	-2.74979	down	MSTRG.117761	2.75226	up	bta_circ_0002908	-5.3709	down
Novel_336	-4.69531	down	gene-ILDR2	-2.74979	down	MSTRG.117761	2.75226	up	bta_circ_0002329	-3.78594	down
Novel_336	-4.69531	down	gene-ILDR2	-2.74979	down	MSTRG.117761	2.75226	up	bta_circ_0002327	-4.27137	down
Novel_336	-4.69531	down	gene-ILDR2	-2.74979	down	MSTRG.117761	2.75226	up	bta_circ_0002323	-1.0686	down
Novel_336	-4.69531	down	gene-ILDR2	-2.74979	down	MSTRG.117761	2.75226	up	bta_circ_0002593	3.12095	up
Novel_336	-4.69531	down	gene-ILDR2	-2.74979	down	MSTRG.117762	2.21466	up	bta_circ_0002105	4.12095	up
Novel_336	-4.69531	down	gene-ILDR2	-2.74979	down	MSTRG.117762	2.21466	up	bta_circ_0001184	5.39397	up
Novel_336	-4.69531	down	gene-ILDR2	-2.74979	down	MSTRG.117762	2.21466	up	bta_circ_0002248	3.85792	up
Novel_336	-4.69531	down	gene-ILDR2	-2.74979	down	MSTRG.117762	2.21466	up	bta_circ_0002331	-0.755059	down
Novel_336	-4.69531	down	gene-ILDR2	-2.74979	down	MSTRG.117762	2.21466	up	bta_circ_0002908	-5.3709	down
Novel_336	-4.69531	down	gene-ILDR2	-2.74979	down	MSTRG.117762	2.21466	up	bta_circ_0002329	-3.78594	down
Novel_336	-4.69531	down	gene-ILDR2	-2.74979	down	MSTRG.117762	2.21466	up	bta_circ_0002327	-4.27137	down
Novel_336	-4.69531	down	gene-ILDR2	-2.74979	down	MSTRG.117762	2.21466	up	bta_circ_0002323	-1.0686	down
Novel_336	-4.69531	down	gene-ILDR2	-2.74979	down	MSTRG.117762	2.21466	up	bta_circ_0002593	3.12095	up
Novel_336	-4.69531	down	gene-ILDR2	-2.74979	down	MSTRG.9383	-2.50923	down	bta_circ_0002105	4.12095	up
Novel_336	-4.69531	down	gene-ILDR2	-2.74979	down	MSTRG.9383	-2.50923	down	bta_circ_0001184	5.39397	up
Novel_336	-4.69531	down	gene-ILDR2	-2.74979	down	MSTRG.9383	-2.50923	down	bta_circ_0002248	3.85792	up
Novel_336	-4.69531	down	gene-ILDR2	-2.74979	down	MSTRG.9383	-2.50923	down	bta_circ_0002331	-0.755059	down
Novel_336	-4.69531	down	gene-ILDR2	-2.74979	down	MSTRG.9383	-2.50923	down	bta_circ_0002908	-5.3709	down
Novel_336	-4.69531	down	gene-ILDR2	-2.74979	down	MSTRG.9383	-2.50923	down	bta_circ_0002329	-3.78594	down
Novel_336	-4.69531	down	gene-ILDR2	-2.74979	down	MSTRG.9383	-2.50923	down	bta_circ_0002327	-4.27137	down
Novel_336	-4.69531	down	gene-ILDR2	-2.74979	down	MSTRG.9383	-2.50923	down	bta_circ_0002323	-1.0686	down
Novel_336	-4.69531	down	gene-ILDR2	-2.74979	down	MSTRG.9383	-2.50923	down	bta_circ_0002593	3.12095	up
Novel_336	-4.69531	down	gene-ILDR2	-2.74979	down	MSTRG.62509	-1.21018	down	bta_circ_0002105	4.12095	up
Novel_336	-4.69531	down	gene-ILDR2	-2.74979	down	MSTRG.62509	-1.21018	down	bta_circ_0001184	5.39397	up
Novel_336	-4.69531	down	gene-ILDR2	-2.74979	down	MSTRG.62509	-1.21018	down	bta_circ_0002248	3.85792	up
Novel_336	-4.69531	down	gene-ILDR2	-2.74979	down	MSTRG.62509	-1.21018	down	bta_circ_0002331	-0.755059	down
Novel_336	-4.69531	down	gene-ILDR2	-2.74979	down	MSTRG.62509	-1.21018	down	bta_circ_0002908	-5.3709	down
Novel_336	-4.69531	down	gene-ILDR2	-2.74979	down	MSTRG.62509	-1.21018	down	bta_circ_0002329	-3.78594	down
Novel_336	-4.69531	down	gene-ILDR2	-2.74979	down	MSTRG.62509	-1.21018	down	bta_circ_0002327	-4.27137	down
Novel_336	-4.69531	down	gene-ILDR2	-2.74979	down	MSTRG.62509	-1.21018	down	bta_circ_0002323	-1.0686	down
Novel_336	-4.69531	down	gene-ILDR2	-2.74979	down	MSTRG.62509	-1.21018	down	bta_circ_0002593	3.12095	up
Novel_336	-4.69531	down	gene-ILDR2	-2.74979	down	MSTRG.109172	1.16364	up	bta_circ_0002105	4.12095	up
Novel_336	-4.69531	down	gene-ILDR2	-2.74979	down	MSTRG.109172	1.16364	up	bta_circ_0001184	5.39397	up
Novel_336	-4.69531	down	gene-ILDR2	-2.74979	down	MSTRG.109172	1.16364	up	bta_circ_0002248	3.85792	up
Novel_336	-4.69531	down	gene-ILDR2	-2.74979	down	MSTRG.109172	1.16364	up	bta_circ_0002331	-0.755059	down
Novel_336	-4.69531	down	gene-ILDR2	-2.74979	down	MSTRG.109172	1.16364	up	bta_circ_0002908	-5.3709	down
Novel_336	-4.69531	down	gene-ILDR2	-2.74979	down	MSTRG.109172	1.16364	up	bta_circ_0002329	-3.78594	down
Novel_336	-4.69531	down	gene-ILDR2	-2.74979	down	MSTRG.109172	1.16364	up	bta_circ_0002327	-4.27137	down
Novel_336	-4.69531	down	gene-ILDR2	-2.74979	down	MSTRG.109172	1.16364	up	bta_circ_0002323	-1.0686	down
Novel_336	-4.69531	down	gene-ILDR2	-2.74979	down	MSTRG.109172	1.16364	up	bta_circ_0002593	3.12095	up
Novel_336	-4.69531	down	gene-ILDR2	-2.74979	down	MSTRG.125806	1.11658	up	bta_circ_0002105	4.12095	up
Novel_336	-4.69531	down	gene-ILDR2	-2.74979	down	MSTRG.125806	1.11658	up	bta_circ_0001184	5.39397	up
Novel_336	-4.69531	down	gene-ILDR2	-2.74979	down	MSTRG.125806	1.11658	up	bta_circ_0002248	3.85792	up
Novel_336	-4.69531	down	gene-ILDR2	-2.74979	down	MSTRG.125806	1.11658	up	bta_circ_0002331	-0.755059	down
Novel_336	-4.69531	down	gene-ILDR2	-2.74979	down	MSTRG.125806	1.11658	up	bta_circ_0002908	-5.3709	down
Novel_336	-4.69531	down	gene-ILDR2	-2.74979	down	MSTRG.125806	1.11658	up	bta_circ_0002329	-3.78594	down
Novel_336	-4.69531	down	gene-ILDR2	-2.74979	down	MSTRG.125806	1.11658	up	bta_circ_0002327	-4.27137	down
Novel_336	-4.69531	down	gene-ILDR2	-2.74979	down	MSTRG.125806	1.11658	up	bta_circ_0002323	-1.0686	down
Novel_336	-4.69531	down	gene-ILDR2	-2.74979	down	MSTRG.125806	1.11658	up	bta_circ_0002593	3.12095	up
Novel_336	-4.69531	down	gene-ILDR2	-2.74979	down	gene-LOC114108819	1.04722	up	bta_circ_0002105	4.12095	up
Novel_336	-4.69531	down	gene-ILDR2	-2.74979	down	gene-LOC114108819	1.04722	up	bta_circ_0001184	5.39397	up
Novel_336	-4.69531	down	gene-ILDR2	-2.74979	down	gene-LOC114108819	1.04722	up	bta_circ_0002248	3.85792	up
Novel_336	-4.69531	down	gene-ILDR2	-2.74979	down	gene-LOC114108819	1.04722	up	bta_circ_0002331	-0.755059	down
Novel_336	-4.69531	down	gene-ILDR2	-2.74979	down	gene-LOC114108819	1.04722	up	bta_circ_0002908	-5.3709	down
Novel_336	-4.69531	down	gene-ILDR2	-2.74979	down	gene-LOC114108819	1.04722	up	bta_circ_0002329	-3.78594	down
Novel_336	-4.69531	down	gene-ILDR2	-2.74979	down	gene-LOC114108819	1.04722	up	bta_circ_0002327	-4.27137	down
Novel_336	-4.69531	down	gene-ILDR2	-2.74979	down	gene-LOC114108819	1.04722	up	bta_circ_0002323	-1.0686	down
Novel_336	-4.69531	down	gene-ILDR2	-2.74979	down	gene-LOC114108819	1.04722	up	bta_circ_0002593	3.12095	up
Novel_336	-4.69531	down	gene-ILDR2	-2.74979	down	MSTRG.120033	1.31806	up	bta_circ_0002105	4.12095	up
Novel_336	-4.69531	down	gene-ILDR2	-2.74979	down	MSTRG.120033	1.31806	up	bta_circ_0001184	5.39397	up
Novel_336	-4.69531	down	gene-ILDR2	-2.74979	down	MSTRG.120033	1.31806	up	bta_circ_0002248	3.85792	up
Novel_336	-4.69531	down	gene-ILDR2	-2.74979	down	MSTRG.120033	1.31806	up	bta_circ_0002331	-0.755059	down
Novel_336	-4.69531	down	gene-ILDR2	-2.74979	down	MSTRG.120033	1.31806	up	bta_circ_0002908	-5.3709	down
Novel_336	-4.69531	down	gene-ILDR2	-2.74979	down	MSTRG.120033	1.31806	up	bta_circ_0002329	-3.78594	down
Novel_336	-4.69531	down	gene-ILDR2	-2.74979	down	MSTRG.120033	1.31806	up	bta_circ_0002327	-4.27137	down
Novel_336	-4.69531	down	gene-ILDR2	-2.74979	down	MSTRG.120033	1.31806	up	bta_circ_0002323	-1.0686	down
Novel_336	-4.69531	down	gene-ILDR2	-2.74979	down	MSTRG.120033	1.31806	up	bta_circ_0002593	3.12095	up
Novel_336	-4.69531	down	gene-ILDR2	-2.74979	down	MSTRG.121457	1.11894	up	bta_circ_0002105	4.12095	up
Novel_336	-4.69531	down	gene-ILDR2	-2.74979	down	MSTRG.121457	1.11894	up	bta_circ_0001184	5.39397	up
Novel_336	-4.69531	down	gene-ILDR2	-2.74979	down	MSTRG.121457	1.11894	up	bta_circ_0002248	3.85792	up
Novel_336	-4.69531	down	gene-ILDR2	-2.74979	down	MSTRG.121457	1.11894	up	bta_circ_0002331	-0.755059	down
Novel_336	-4.69531	down	gene-ILDR2	-2.74979	down	MSTRG.121457	1.11894	up	bta_circ_0002908	-5.3709	down
Novel_336	-4.69531	down	gene-ILDR2	-2.74979	down	MSTRG.121457	1.11894	up	bta_circ_0002329	-3.78594	down
Novel_336	-4.69531	down	gene-ILDR2	-2.74979	down	MSTRG.121457	1.11894	up	bta_circ_0002327	-4.27137	down
Novel_336	-4.69531	down	gene-ILDR2	-2.74979	down	MSTRG.121457	1.11894	up	bta_circ_0002323	-1.0686	down
Novel_336	-4.69531	down	gene-ILDR2	-2.74979	down	MSTRG.121457	1.11894	up	bta_circ_0002593	3.12095	up
Novel_336	-4.69531	down	gene-ILDR2	-2.74979	down	MSTRG.102235	5.59006	up	bta_circ_0002105	4.12095	up
Novel_336	-4.69531	down	gene-ILDR2	-2.74979	down	MSTRG.102235	5.59006	up	bta_circ_0001184	5.39397	up
Novel_336	-4.69531	down	gene-ILDR2	-2.74979	down	MSTRG.102235	5.59006	up	bta_circ_0002248	3.85792	up
Novel_336	-4.69531	down	gene-ILDR2	-2.74979	down	MSTRG.102235	5.59006	up	bta_circ_0002331	-0.755059	down
Novel_336	-4.69531	down	gene-ILDR2	-2.74979	down	MSTRG.102235	5.59006	up	bta_circ_0002908	-5.3709	down
Novel_336	-4.69531	down	gene-ILDR2	-2.74979	down	MSTRG.102235	5.59006	up	bta_circ_0002329	-3.78594	down
Novel_336	-4.69531	down	gene-ILDR2	-2.74979	down	MSTRG.102235	5.59006	up	bta_circ_0002327	-4.27137	down
Novel_336	-4.69531	down	gene-ILDR2	-2.74979	down	MSTRG.102235	5.59006	up	bta_circ_0002323	-1.0686	down
Novel_336	-4.69531	down	gene-ILDR2	-2.74979	down	MSTRG.102235	5.59006	up	bta_circ_0002593	3.12095	up
Novel_336	-4.69531	down	gene-ILDR2	-2.74979	down	MSTRG.23403	1.24321	up	bta_circ_0002105	4.12095	up
Novel_336	-4.69531	down	gene-ILDR2	-2.74979	down	MSTRG.23403	1.24321	up	bta_circ_0001184	5.39397	up
Novel_336	-4.69531	down	gene-ILDR2	-2.74979	down	MSTRG.23403	1.24321	up	bta_circ_0002248	3.85792	up
Novel_336	-4.69531	down	gene-ILDR2	-2.74979	down	MSTRG.23403	1.24321	up	bta_circ_0002331	-0.755059	down
Novel_336	-4.69531	down	gene-ILDR2	-2.74979	down	MSTRG.23403	1.24321	up	bta_circ_0002908	-5.3709	down
Novel_336	-4.69531	down	gene-ILDR2	-2.74979	down	MSTRG.23403	1.24321	up	bta_circ_0002329	-3.78594	down
Novel_336	-4.69531	down	gene-ILDR2	-2.74979	down	MSTRG.23403	1.24321	up	bta_circ_0002327	-4.27137	down
Novel_336	-4.69531	down	gene-ILDR2	-2.74979	down	MSTRG.23403	1.24321	up	bta_circ_0002323	-1.0686	down
Novel_336	-4.69531	down	gene-ILDR2	-2.74979	down	MSTRG.23403	1.24321	up	bta_circ_0002593	3.12095	up
Novel_336	-4.69531	down	gene-ILDR2	-2.74979	down	MSTRG.57525	1.40221	up	bta_circ_0002105	4.12095	up
Novel_336	-4.69531	down	gene-ILDR2	-2.74979	down	MSTRG.57525	1.40221	up	bta_circ_0001184	5.39397	up
Novel_336	-4.69531	down	gene-ILDR2	-2.74979	down	MSTRG.57525	1.40221	up	bta_circ_0002248	3.85792	up
Novel_336	-4.69531	down	gene-ILDR2	-2.74979	down	MSTRG.57525	1.40221	up	bta_circ_0002331	-0.755059	down
Novel_336	-4.69531	down	gene-ILDR2	-2.74979	down	MSTRG.57525	1.40221	up	bta_circ_0002908	-5.3709	down
Novel_336	-4.69531	down	gene-ILDR2	-2.74979	down	MSTRG.57525	1.40221	up	bta_circ_0002329	-3.78594	down
Novel_336	-4.69531	down	gene-ILDR2	-2.74979	down	MSTRG.57525	1.40221	up	bta_circ_0002327	-4.27137	down
Novel_336	-4.69531	down	gene-ILDR2	-2.74979	down	MSTRG.57525	1.40221	up	bta_circ_0002323	-1.0686	down
Novel_336	-4.69531	down	gene-ILDR2	-2.74979	down	MSTRG.57525	1.40221	up	bta_circ_0002593	3.12095	up
Novel_336	-4.69531	down	gene-ILDR2	-2.74979	down	MSTRG.57524	2.22749	up	bta_circ_0002105	4.12095	up
Novel_336	-4.69531	down	gene-ILDR2	-2.74979	down	MSTRG.57524	2.22749	up	bta_circ_0001184	5.39397	up
Novel_336	-4.69531	down	gene-ILDR2	-2.74979	down	MSTRG.57524	2.22749	up	bta_circ_0002248	3.85792	up
Novel_336	-4.69531	down	gene-ILDR2	-2.74979	down	MSTRG.57524	2.22749	up	bta_circ_0002331	-0.755059	down
Novel_336	-4.69531	down	gene-ILDR2	-2.74979	down	MSTRG.57524	2.22749	up	bta_circ_0002908	-5.3709	down
Novel_336	-4.69531	down	gene-ILDR2	-2.74979	down	MSTRG.57524	2.22749	up	bta_circ_0002329	-3.78594	down
Novel_336	-4.69531	down	gene-ILDR2	-2.74979	down	MSTRG.57524	2.22749	up	bta_circ_0002327	-4.27137	down
Novel_336	-4.69531	down	gene-ILDR2	-2.74979	down	MSTRG.57524	2.22749	up	bta_circ_0002323	-1.0686	down
Novel_336	-4.69531	down	gene-ILDR2	-2.74979	down	MSTRG.57524	2.22749	up	bta_circ_0002593	3.12095	up
Novel_336	-4.69531	down	gene-ILDR2	-2.74979	down	MSTRG.8802	1.7872	up	bta_circ_0002105	4.12095	up
Novel_336	-4.69531	down	gene-ILDR2	-2.74979	down	MSTRG.8802	1.7872	up	bta_circ_0001184	5.39397	up
Novel_336	-4.69531	down	gene-ILDR2	-2.74979	down	MSTRG.8802	1.7872	up	bta_circ_0002248	3.85792	up
Novel_336	-4.69531	down	gene-ILDR2	-2.74979	down	MSTRG.8802	1.7872	up	bta_circ_0002331	-0.755059	down
Novel_336	-4.69531	down	gene-ILDR2	-2.74979	down	MSTRG.8802	1.7872	up	bta_circ_0002908	-5.3709	down
Novel_336	-4.69531	down	gene-ILDR2	-2.74979	down	MSTRG.8802	1.7872	up	bta_circ_0002329	-3.78594	down
Novel_336	-4.69531	down	gene-ILDR2	-2.74979	down	MSTRG.8802	1.7872	up	bta_circ_0002327	-4.27137	down
Novel_336	-4.69531	down	gene-ILDR2	-2.74979	down	MSTRG.8802	1.7872	up	bta_circ_0002323	-1.0686	down
Novel_336	-4.69531	down	gene-ILDR2	-2.74979	down	MSTRG.8802	1.7872	up	bta_circ_0002593	3.12095	up
Novel_336	-4.69531	down	gene-ILDR2	-2.74979	down	MSTRG.72856	1.27317	up	bta_circ_0002105	4.12095	up
Novel_336	-4.69531	down	gene-ILDR2	-2.74979	down	MSTRG.72856	1.27317	up	bta_circ_0001184	5.39397	up
Novel_336	-4.69531	down	gene-ILDR2	-2.74979	down	MSTRG.72856	1.27317	up	bta_circ_0002248	3.85792	up
Novel_336	-4.69531	down	gene-ILDR2	-2.74979	down	MSTRG.72856	1.27317	up	bta_circ_0002331	-0.755059	down
Novel_336	-4.69531	down	gene-ILDR2	-2.74979	down	MSTRG.72856	1.27317	up	bta_circ_0002908	-5.3709	down
Novel_336	-4.69531	down	gene-ILDR2	-2.74979	down	MSTRG.72856	1.27317	up	bta_circ_0002329	-3.78594	down
Novel_336	-4.69531	down	gene-ILDR2	-2.74979	down	MSTRG.72856	1.27317	up	bta_circ_0002327	-4.27137	down
Novel_336	-4.69531	down	gene-ILDR2	-2.74979	down	MSTRG.72856	1.27317	up	bta_circ_0002323	-1.0686	down
Novel_336	-4.69531	down	gene-ILDR2	-2.74979	down	MSTRG.72856	1.27317	up	bta_circ_0002593	3.12095	up
Novel_336	-4.69531	down	gene-ILDR2	-2.74979	down	MSTRG.36544	1.09563	up	bta_circ_0002105	4.12095	up
Novel_336	-4.69531	down	gene-ILDR2	-2.74979	down	MSTRG.36544	1.09563	up	bta_circ_0001184	5.39397	up
Novel_336	-4.69531	down	gene-ILDR2	-2.74979	down	MSTRG.36544	1.09563	up	bta_circ_0002248	3.85792	up
Novel_336	-4.69531	down	gene-ILDR2	-2.74979	down	MSTRG.36544	1.09563	up	bta_circ_0002331	-0.755059	down
Novel_336	-4.69531	down	gene-ILDR2	-2.74979	down	MSTRG.36544	1.09563	up	bta_circ_0002908	-5.3709	down
Novel_336	-4.69531	down	gene-ILDR2	-2.74979	down	MSTRG.36544	1.09563	up	bta_circ_0002329	-3.78594	down
Novel_336	-4.69531	down	gene-ILDR2	-2.74979	down	MSTRG.36544	1.09563	up	bta_circ_0002327	-4.27137	down
Novel_336	-4.69531	down	gene-ILDR2	-2.74979	down	MSTRG.36544	1.09563	up	bta_circ_0002323	-1.0686	down
Novel_336	-4.69531	down	gene-ILDR2	-2.74979	down	MSTRG.36544	1.09563	up	bta_circ_0002593	3.12095	up
Novel_336	-4.69531	down	gene-ILDR2	-2.74979	down	MSTRG.117843	-1.18275	down	bta_circ_0002105	4.12095	up
Novel_336	-4.69531	down	gene-ILDR2	-2.74979	down	MSTRG.117843	-1.18275	down	bta_circ_0001184	5.39397	up
Novel_336	-4.69531	down	gene-ILDR2	-2.74979	down	MSTRG.117843	-1.18275	down	bta_circ_0002248	3.85792	up
Novel_336	-4.69531	down	gene-ILDR2	-2.74979	down	MSTRG.117843	-1.18275	down	bta_circ_0002331	-0.755059	down
Novel_336	-4.69531	down	gene-ILDR2	-2.74979	down	MSTRG.117843	-1.18275	down	bta_circ_0002908	-5.3709	down
Novel_336	-4.69531	down	gene-ILDR2	-2.74979	down	MSTRG.117843	-1.18275	down	bta_circ_0002329	-3.78594	down
Novel_336	-4.69531	down	gene-ILDR2	-2.74979	down	MSTRG.117843	-1.18275	down	bta_circ_0002327	-4.27137	down
Novel_336	-4.69531	down	gene-ILDR2	-2.74979	down	MSTRG.117843	-1.18275	down	bta_circ_0002323	-1.0686	down
Novel_336	-4.69531	down	gene-ILDR2	-2.74979	down	MSTRG.117843	-1.18275	down	bta_circ_0002593	3.12095	up
Novel_336	-4.69531	down	gene-ILDR2	-2.74979	down	MSTRG.133505	1.21607	up	bta_circ_0002105	4.12095	up
Novel_336	-4.69531	down	gene-ILDR2	-2.74979	down	MSTRG.133505	1.21607	up	bta_circ_0001184	5.39397	up
Novel_336	-4.69531	down	gene-ILDR2	-2.74979	down	MSTRG.133505	1.21607	up	bta_circ_0002248	3.85792	up
Novel_336	-4.69531	down	gene-ILDR2	-2.74979	down	MSTRG.133505	1.21607	up	bta_circ_0002331	-0.755059	down
Novel_336	-4.69531	down	gene-ILDR2	-2.74979	down	MSTRG.133505	1.21607	up	bta_circ_0002908	-5.3709	down
Novel_336	-4.69531	down	gene-ILDR2	-2.74979	down	MSTRG.133505	1.21607	up	bta_circ_0002329	-3.78594	down
Novel_336	-4.69531	down	gene-ILDR2	-2.74979	down	MSTRG.133505	1.21607	up	bta_circ_0002327	-4.27137	down
Novel_336	-4.69531	down	gene-ILDR2	-2.74979	down	MSTRG.133505	1.21607	up	bta_circ_0002323	-1.0686	down
Novel_336	-4.69531	down	gene-ILDR2	-2.74979	down	MSTRG.133505	1.21607	up	bta_circ_0002593	3.12095	up
Novel_336	-4.69531	down	gene-ILDR2	-2.74979	down	MSTRG.57993	2.18777	up	bta_circ_0002105	4.12095	up
Novel_336	-4.69531	down	gene-ILDR2	-2.74979	down	MSTRG.57993	2.18777	up	bta_circ_0001184	5.39397	up
Novel_336	-4.69531	down	gene-ILDR2	-2.74979	down	MSTRG.57993	2.18777	up	bta_circ_0002248	3.85792	up
Novel_336	-4.69531	down	gene-ILDR2	-2.74979	down	MSTRG.57993	2.18777	up	bta_circ_0002331	-0.755059	down
Novel_336	-4.69531	down	gene-ILDR2	-2.74979	down	MSTRG.57993	2.18777	up	bta_circ_0002908	-5.3709	down
Novel_336	-4.69531	down	gene-ILDR2	-2.74979	down	MSTRG.57993	2.18777	up	bta_circ_0002329	-3.78594	down
Novel_336	-4.69531	down	gene-ILDR2	-2.74979	down	MSTRG.57993	2.18777	up	bta_circ_0002327	-4.27137	down
Novel_336	-4.69531	down	gene-ILDR2	-2.74979	down	MSTRG.57993	2.18777	up	bta_circ_0002323	-1.0686	down
Novel_336	-4.69531	down	gene-ILDR2	-2.74979	down	MSTRG.57993	2.18777	up	bta_circ_0002593	3.12095	up
Novel_336	-4.69531	down	gene-ILDR2	-2.74979	down	MSTRG.131837	1.19787	up	bta_circ_0002105	4.12095	up
Novel_336	-4.69531	down	gene-ILDR2	-2.74979	down	MSTRG.131837	1.19787	up	bta_circ_0001184	5.39397	up
Novel_336	-4.69531	down	gene-ILDR2	-2.74979	down	MSTRG.131837	1.19787	up	bta_circ_0002248	3.85792	up
Novel_336	-4.69531	down	gene-ILDR2	-2.74979	down	MSTRG.131837	1.19787	up	bta_circ_0002331	-0.755059	down
Novel_336	-4.69531	down	gene-ILDR2	-2.74979	down	MSTRG.131837	1.19787	up	bta_circ_0002908	-5.3709	down
Novel_336	-4.69531	down	gene-ILDR2	-2.74979	down	MSTRG.131837	1.19787	up	bta_circ_0002329	-3.78594	down
Novel_336	-4.69531	down	gene-ILDR2	-2.74979	down	MSTRG.131837	1.19787	up	bta_circ_0002327	-4.27137	down
Novel_336	-4.69531	down	gene-ILDR2	-2.74979	down	MSTRG.131837	1.19787	up	bta_circ_0002323	-1.0686	down
Novel_336	-4.69531	down	gene-ILDR2	-2.74979	down	MSTRG.131837	1.19787	up	bta_circ_0002593	3.12095	up
Novel_336	-4.69531	down	gene-ILDR2	-2.74979	down	MSTRG.27207	1.39418	up	bta_circ_0002105	4.12095	up
Novel_336	-4.69531	down	gene-ILDR2	-2.74979	down	MSTRG.27207	1.39418	up	bta_circ_0001184	5.39397	up
Novel_336	-4.69531	down	gene-ILDR2	-2.74979	down	MSTRG.27207	1.39418	up	bta_circ_0002248	3.85792	up
Novel_336	-4.69531	down	gene-ILDR2	-2.74979	down	MSTRG.27207	1.39418	up	bta_circ_0002331	-0.755059	down
Novel_336	-4.69531	down	gene-ILDR2	-2.74979	down	MSTRG.27207	1.39418	up	bta_circ_0002908	-5.3709	down
Novel_336	-4.69531	down	gene-ILDR2	-2.74979	down	MSTRG.27207	1.39418	up	bta_circ_0002329	-3.78594	down
Novel_336	-4.69531	down	gene-ILDR2	-2.74979	down	MSTRG.27207	1.39418	up	bta_circ_0002327	-4.27137	down
Novel_336	-4.69531	down	gene-ILDR2	-2.74979	down	MSTRG.27207	1.39418	up	bta_circ_0002323	-1.0686	down
Novel_336	-4.69531	down	gene-ILDR2	-2.74979	down	MSTRG.27207	1.39418	up	bta_circ_0002593	3.12095	up
Novel_336	-4.69531	down	gene-ILDR2	-2.74979	down	MSTRG.103124	1.84928	up	bta_circ_0002105	4.12095	up
Novel_336	-4.69531	down	gene-ILDR2	-2.74979	down	MSTRG.103124	1.84928	up	bta_circ_0001184	5.39397	up
Novel_336	-4.69531	down	gene-ILDR2	-2.74979	down	MSTRG.103124	1.84928	up	bta_circ_0002248	3.85792	up
Novel_336	-4.69531	down	gene-ILDR2	-2.74979	down	MSTRG.103124	1.84928	up	bta_circ_0002331	-0.755059	down
Novel_336	-4.69531	down	gene-ILDR2	-2.74979	down	MSTRG.103124	1.84928	up	bta_circ_0002908	-5.3709	down
Novel_336	-4.69531	down	gene-ILDR2	-2.74979	down	MSTRG.103124	1.84928	up	bta_circ_0002329	-3.78594	down
Novel_336	-4.69531	down	gene-ILDR2	-2.74979	down	MSTRG.103124	1.84928	up	bta_circ_0002327	-4.27137	down
Novel_336	-4.69531	down	gene-ILDR2	-2.74979	down	MSTRG.103124	1.84928	up	bta_circ_0002323	-1.0686	down
Novel_336	-4.69531	down	gene-ILDR2	-2.74979	down	MSTRG.103124	1.84928	up	bta_circ_0002593	3.12095	up
Novel_336	-4.69531	down	gene-ILDR2	-2.74979	down	MSTRG.100325	3.12057	up	bta_circ_0002105	4.12095	up
Novel_336	-4.69531	down	gene-ILDR2	-2.74979	down	MSTRG.100325	3.12057	up	bta_circ_0001184	5.39397	up
Novel_336	-4.69531	down	gene-ILDR2	-2.74979	down	MSTRG.100325	3.12057	up	bta_circ_0002248	3.85792	up
Novel_336	-4.69531	down	gene-ILDR2	-2.74979	down	MSTRG.100325	3.12057	up	bta_circ_0002331	-0.755059	down
Novel_336	-4.69531	down	gene-ILDR2	-2.74979	down	MSTRG.100325	3.12057	up	bta_circ_0002908	-5.3709	down
Novel_336	-4.69531	down	gene-ILDR2	-2.74979	down	MSTRG.100325	3.12057	up	bta_circ_0002329	-3.78594	down
Novel_336	-4.69531	down	gene-ILDR2	-2.74979	down	MSTRG.100325	3.12057	up	bta_circ_0002327	-4.27137	down
Novel_336	-4.69531	down	gene-ILDR2	-2.74979	down	MSTRG.100325	3.12057	up	bta_circ_0002323	-1.0686	down
Novel_336	-4.69531	down	gene-ILDR2	-2.74979	down	MSTRG.100325	3.12057	up	bta_circ_0002593	3.12095	up
Novel_336	-4.69531	down	gene-ILDR2	-2.74979	down	MSTRG.17273	1.25021	up	bta_circ_0002105	4.12095	up
Novel_336	-4.69531	down	gene-ILDR2	-2.74979	down	MSTRG.17273	1.25021	up	bta_circ_0001184	5.39397	up
Novel_336	-4.69531	down	gene-ILDR2	-2.74979	down	MSTRG.17273	1.25021	up	bta_circ_0002248	3.85792	up
Novel_336	-4.69531	down	gene-ILDR2	-2.74979	down	MSTRG.17273	1.25021	up	bta_circ_0002331	-0.755059	down
Novel_336	-4.69531	down	gene-ILDR2	-2.74979	down	MSTRG.17273	1.25021	up	bta_circ_0002908	-5.3709	down
Novel_336	-4.69531	down	gene-ILDR2	-2.74979	down	MSTRG.17273	1.25021	up	bta_circ_0002329	-3.78594	down
Novel_336	-4.69531	down	gene-ILDR2	-2.74979	down	MSTRG.17273	1.25021	up	bta_circ_0002327	-4.27137	down
Novel_336	-4.69531	down	gene-ILDR2	-2.74979	down	MSTRG.17273	1.25021	up	bta_circ_0002323	-1.0686	down
Novel_336	-4.69531	down	gene-ILDR2	-2.74979	down	MSTRG.17273	1.25021	up	bta_circ_0002593	3.12095	up
Novel_336	-4.69531	down	gene-ILDR2	-2.74979	down	MSTRG.86819	-1.45505	down	bta_circ_0002105	4.12095	up
Novel_336	-4.69531	down	gene-ILDR2	-2.74979	down	MSTRG.86819	-1.45505	down	bta_circ_0001184	5.39397	up
Novel_336	-4.69531	down	gene-ILDR2	-2.74979	down	MSTRG.86819	-1.45505	down	bta_circ_0002248	3.85792	up
Novel_336	-4.69531	down	gene-ILDR2	-2.74979	down	MSTRG.86819	-1.45505	down	bta_circ_0002331	-0.755059	down
Novel_336	-4.69531	down	gene-ILDR2	-2.74979	down	MSTRG.86819	-1.45505	down	bta_circ_0002908	-5.3709	down
Novel_336	-4.69531	down	gene-ILDR2	-2.74979	down	MSTRG.86819	-1.45505	down	bta_circ_0002329	-3.78594	down
Novel_336	-4.69531	down	gene-ILDR2	-2.74979	down	MSTRG.86819	-1.45505	down	bta_circ_0002327	-4.27137	down
Novel_336	-4.69531	down	gene-ILDR2	-2.74979	down	MSTRG.86819	-1.45505	down	bta_circ_0002323	-1.0686	down
Novel_336	-4.69531	down	gene-ILDR2	-2.74979	down	MSTRG.86819	-1.45505	down	bta_circ_0002593	3.12095	up
Novel_336	-4.69531	down	gene-ILDR2	-2.74979	down	MSTRG.86815	-1.20856	down	bta_circ_0002105	4.12095	up
Novel_336	-4.69531	down	gene-ILDR2	-2.74979	down	MSTRG.86815	-1.20856	down	bta_circ_0001184	5.39397	up
Novel_336	-4.69531	down	gene-ILDR2	-2.74979	down	MSTRG.86815	-1.20856	down	bta_circ_0002248	3.85792	up
Novel_336	-4.69531	down	gene-ILDR2	-2.74979	down	MSTRG.86815	-1.20856	down	bta_circ_0002331	-0.755059	down
Novel_336	-4.69531	down	gene-ILDR2	-2.74979	down	MSTRG.86815	-1.20856	down	bta_circ_0002908	-5.3709	down
Novel_336	-4.69531	down	gene-ILDR2	-2.74979	down	MSTRG.86815	-1.20856	down	bta_circ_0002329	-3.78594	down
Novel_336	-4.69531	down	gene-ILDR2	-2.74979	down	MSTRG.86815	-1.20856	down	bta_circ_0002327	-4.27137	down
Novel_336	-4.69531	down	gene-ILDR2	-2.74979	down	MSTRG.86815	-1.20856	down	bta_circ_0002323	-1.0686	down
Novel_336	-4.69531	down	gene-ILDR2	-2.74979	down	MSTRG.86815	-1.20856	down	bta_circ_0002593	3.12095	up
Novel_336	-4.69531	down	gene-ILDR2	-2.74979	down	MSTRG.76146	-1.00563	down	bta_circ_0002105	4.12095	up
Novel_336	-4.69531	down	gene-ILDR2	-2.74979	down	MSTRG.76146	-1.00563	down	bta_circ_0001184	5.39397	up
Novel_336	-4.69531	down	gene-ILDR2	-2.74979	down	MSTRG.76146	-1.00563	down	bta_circ_0002248	3.85792	up
Novel_336	-4.69531	down	gene-ILDR2	-2.74979	down	MSTRG.76146	-1.00563	down	bta_circ_0002331	-0.755059	down
Novel_336	-4.69531	down	gene-ILDR2	-2.74979	down	MSTRG.76146	-1.00563	down	bta_circ_0002908	-5.3709	down
Novel_336	-4.69531	down	gene-ILDR2	-2.74979	down	MSTRG.76146	-1.00563	down	bta_circ_0002329	-3.78594	down
Novel_336	-4.69531	down	gene-ILDR2	-2.74979	down	MSTRG.76146	-1.00563	down	bta_circ_0002327	-4.27137	down
Novel_336	-4.69531	down	gene-ILDR2	-2.74979	down	MSTRG.76146	-1.00563	down	bta_circ_0002323	-1.0686	down
Novel_336	-4.69531	down	gene-ILDR2	-2.74979	down	MSTRG.76146	-1.00563	down	bta_circ_0002593	3.12095	up
Novel_336	-4.69531	down	gene-ILDR2	-2.74979	down	MSTRG.32433	1.74402	up	bta_circ_0002105	4.12095	up
Novel_336	-4.69531	down	gene-ILDR2	-2.74979	down	MSTRG.32433	1.74402	up	bta_circ_0001184	5.39397	up
Novel_336	-4.69531	down	gene-ILDR2	-2.74979	down	MSTRG.32433	1.74402	up	bta_circ_0002248	3.85792	up
Novel_336	-4.69531	down	gene-ILDR2	-2.74979	down	MSTRG.32433	1.74402	up	bta_circ_0002331	-0.755059	down
Novel_336	-4.69531	down	gene-ILDR2	-2.74979	down	MSTRG.32433	1.74402	up	bta_circ_0002908	-5.3709	down
Novel_336	-4.69531	down	gene-ILDR2	-2.74979	down	MSTRG.32433	1.74402	up	bta_circ_0002329	-3.78594	down
Novel_336	-4.69531	down	gene-ILDR2	-2.74979	down	MSTRG.32433	1.74402	up	bta_circ_0002327	-4.27137	down
Novel_336	-4.69531	down	gene-ILDR2	-2.74979	down	MSTRG.32433	1.74402	up	bta_circ_0002323	-1.0686	down
Novel_336	-4.69531	down	gene-ILDR2	-2.74979	down	MSTRG.32433	1.74402	up	bta_circ_0002593	3.12095	up
Novel_336	-4.69531	down	gene-ILDR2	-2.74979	down	MSTRG.31836	-1.54415	down	bta_circ_0002105	4.12095	up
Novel_336	-4.69531	down	gene-ILDR2	-2.74979	down	MSTRG.31836	-1.54415	down	bta_circ_0001184	5.39397	up
Novel_336	-4.69531	down	gene-ILDR2	-2.74979	down	MSTRG.31836	-1.54415	down	bta_circ_0002248	3.85792	up
Novel_336	-4.69531	down	gene-ILDR2	-2.74979	down	MSTRG.31836	-1.54415	down	bta_circ_0002331	-0.755059	down
Novel_336	-4.69531	down	gene-ILDR2	-2.74979	down	MSTRG.31836	-1.54415	down	bta_circ_0002908	-5.3709	down
Novel_336	-4.69531	down	gene-ILDR2	-2.74979	down	MSTRG.31836	-1.54415	down	bta_circ_0002329	-3.78594	down
Novel_336	-4.69531	down	gene-ILDR2	-2.74979	down	MSTRG.31836	-1.54415	down	bta_circ_0002327	-4.27137	down
Novel_336	-4.69531	down	gene-ILDR2	-2.74979	down	MSTRG.31836	-1.54415	down	bta_circ_0002323	-1.0686	down
Novel_336	-4.69531	down	gene-ILDR2	-2.74979	down	MSTRG.31836	-1.54415	down	bta_circ_0002593	3.12095	up
Novel_336	-4.69531	down	gene-ILDR2	-2.74979	down	MSTRG.20011	-1.35443	down	bta_circ_0002105	4.12095	up
Novel_336	-4.69531	down	gene-ILDR2	-2.74979	down	MSTRG.20011	-1.35443	down	bta_circ_0001184	5.39397	up
Novel_336	-4.69531	down	gene-ILDR2	-2.74979	down	MSTRG.20011	-1.35443	down	bta_circ_0002248	3.85792	up
Novel_336	-4.69531	down	gene-ILDR2	-2.74979	down	MSTRG.20011	-1.35443	down	bta_circ_0002331	-0.755059	down
Novel_336	-4.69531	down	gene-ILDR2	-2.74979	down	MSTRG.20011	-1.35443	down	bta_circ_0002908	-5.3709	down
Novel_336	-4.69531	down	gene-ILDR2	-2.74979	down	MSTRG.20011	-1.35443	down	bta_circ_0002329	-3.78594	down
Novel_336	-4.69531	down	gene-ILDR2	-2.74979	down	MSTRG.20011	-1.35443	down	bta_circ_0002327	-4.27137	down
Novel_336	-4.69531	down	gene-ILDR2	-2.74979	down	MSTRG.20011	-1.35443	down	bta_circ_0002323	-1.0686	down
Novel_336	-4.69531	down	gene-ILDR2	-2.74979	down	MSTRG.20011	-1.35443	down	bta_circ_0002593	3.12095	up
Novel_336	-4.69531	down	gene-ILDR2	-2.74979	down	MSTRG.51923	1.23809	up	bta_circ_0002105	4.12095	up
Novel_336	-4.69531	down	gene-ILDR2	-2.74979	down	MSTRG.51923	1.23809	up	bta_circ_0001184	5.39397	up
Novel_336	-4.69531	down	gene-ILDR2	-2.74979	down	MSTRG.51923	1.23809	up	bta_circ_0002248	3.85792	up
Novel_336	-4.69531	down	gene-ILDR2	-2.74979	down	MSTRG.51923	1.23809	up	bta_circ_0002331	-0.755059	down
Novel_336	-4.69531	down	gene-ILDR2	-2.74979	down	MSTRG.51923	1.23809	up	bta_circ_0002908	-5.3709	down
Novel_336	-4.69531	down	gene-ILDR2	-2.74979	down	MSTRG.51923	1.23809	up	bta_circ_0002329	-3.78594	down
Novel_336	-4.69531	down	gene-ILDR2	-2.74979	down	MSTRG.51923	1.23809	up	bta_circ_0002327	-4.27137	down
Novel_336	-4.69531	down	gene-ILDR2	-2.74979	down	MSTRG.51923	1.23809	up	bta_circ_0002323	-1.0686	down
Novel_336	-4.69531	down	gene-ILDR2	-2.74979	down	MSTRG.51923	1.23809	up	bta_circ_0002593	3.12095	up
Novel_336	-4.69531	down	gene-ILDR2	-2.74979	down	MSTRG.38856	1.14843	up	bta_circ_0002105	4.12095	up
Novel_336	-4.69531	down	gene-ILDR2	-2.74979	down	MSTRG.38856	1.14843	up	bta_circ_0001184	5.39397	up
Novel_336	-4.69531	down	gene-ILDR2	-2.74979	down	MSTRG.38856	1.14843	up	bta_circ_0002248	3.85792	up
Novel_336	-4.69531	down	gene-ILDR2	-2.74979	down	MSTRG.38856	1.14843	up	bta_circ_0002331	-0.755059	down
Novel_336	-4.69531	down	gene-ILDR2	-2.74979	down	MSTRG.38856	1.14843	up	bta_circ_0002908	-5.3709	down
Novel_336	-4.69531	down	gene-ILDR2	-2.74979	down	MSTRG.38856	1.14843	up	bta_circ_0002329	-3.78594	down
Novel_336	-4.69531	down	gene-ILDR2	-2.74979	down	MSTRG.38856	1.14843	up	bta_circ_0002327	-4.27137	down
Novel_336	-4.69531	down	gene-ILDR2	-2.74979	down	MSTRG.38856	1.14843	up	bta_circ_0002323	-1.0686	down
Novel_336	-4.69531	down	gene-ILDR2	-2.74979	down	MSTRG.38856	1.14843	up	bta_circ_0002593	3.12095	up
Novel_336	-4.69531	down	gene-ILDR2	-2.74979	down	MSTRG.133693	1.49289	up	bta_circ_0002105	4.12095	up
Novel_336	-4.69531	down	gene-ILDR2	-2.74979	down	MSTRG.133693	1.49289	up	bta_circ_0001184	5.39397	up
Novel_336	-4.69531	down	gene-ILDR2	-2.74979	down	MSTRG.133693	1.49289	up	bta_circ_0002248	3.85792	up
Novel_336	-4.69531	down	gene-ILDR2	-2.74979	down	MSTRG.133693	1.49289	up	bta_circ_0002331	-0.755059	down
Novel_336	-4.69531	down	gene-ILDR2	-2.74979	down	MSTRG.133693	1.49289	up	bta_circ_0002908	-5.3709	down
Novel_336	-4.69531	down	gene-ILDR2	-2.74979	down	MSTRG.133693	1.49289	up	bta_circ_0002329	-3.78594	down
Novel_336	-4.69531	down	gene-ILDR2	-2.74979	down	MSTRG.133693	1.49289	up	bta_circ_0002327	-4.27137	down
Novel_336	-4.69531	down	gene-ILDR2	-2.74979	down	MSTRG.133693	1.49289	up	bta_circ_0002323	-1.0686	down
Novel_336	-4.69531	down	gene-ILDR2	-2.74979	down	MSTRG.133693	1.49289	up	bta_circ_0002593	3.12095	up
Novel_336	-4.69531	down	gene-ILDR2	-2.74979	down	MSTRG.83438	2.77377	up	bta_circ_0002105	4.12095	up
Novel_336	-4.69531	down	gene-ILDR2	-2.74979	down	MSTRG.83438	2.77377	up	bta_circ_0001184	5.39397	up
Novel_336	-4.69531	down	gene-ILDR2	-2.74979	down	MSTRG.83438	2.77377	up	bta_circ_0002248	3.85792	up
Novel_336	-4.69531	down	gene-ILDR2	-2.74979	down	MSTRG.83438	2.77377	up	bta_circ_0002331	-0.755059	down
Novel_336	-4.69531	down	gene-ILDR2	-2.74979	down	MSTRG.83438	2.77377	up	bta_circ_0002908	-5.3709	down
Novel_336	-4.69531	down	gene-ILDR2	-2.74979	down	MSTRG.83438	2.77377	up	bta_circ_0002329	-3.78594	down
Novel_336	-4.69531	down	gene-ILDR2	-2.74979	down	MSTRG.83438	2.77377	up	bta_circ_0002327	-4.27137	down
Novel_336	-4.69531	down	gene-ILDR2	-2.74979	down	MSTRG.83438	2.77377	up	bta_circ_0002323	-1.0686	down
Novel_336	-4.69531	down	gene-ILDR2	-2.74979	down	MSTRG.83438	2.77377	up	bta_circ_0002593	3.12095	up
Novel_336	-4.69531	down	gene-ILDR2	-2.74979	down	MSTRG.531	1.08723	up	bta_circ_0002105	4.12095	up
Novel_336	-4.69531	down	gene-ILDR2	-2.74979	down	MSTRG.531	1.08723	up	bta_circ_0001184	5.39397	up
Novel_336	-4.69531	down	gene-ILDR2	-2.74979	down	MSTRG.531	1.08723	up	bta_circ_0002248	3.85792	up
Novel_336	-4.69531	down	gene-ILDR2	-2.74979	down	MSTRG.531	1.08723	up	bta_circ_0002331	-0.755059	down
Novel_336	-4.69531	down	gene-ILDR2	-2.74979	down	MSTRG.531	1.08723	up	bta_circ_0002908	-5.3709	down
Novel_336	-4.69531	down	gene-ILDR2	-2.74979	down	MSTRG.531	1.08723	up	bta_circ_0002329	-3.78594	down
Novel_336	-4.69531	down	gene-ILDR2	-2.74979	down	MSTRG.531	1.08723	up	bta_circ_0002327	-4.27137	down
Novel_336	-4.69531	down	gene-ILDR2	-2.74979	down	MSTRG.531	1.08723	up	bta_circ_0002323	-1.0686	down
Novel_336	-4.69531	down	gene-ILDR2	-2.74979	down	MSTRG.531	1.08723	up	bta_circ_0002593	3.12095	up
Novel_336	-4.69531	down	gene-ILDR2	-2.74979	down	MSTRG.103867	-4.55715	down	bta_circ_0002105	4.12095	up
Novel_336	-4.69531	down	gene-ILDR2	-2.74979	down	MSTRG.103867	-4.55715	down	bta_circ_0001184	5.39397	up
Novel_336	-4.69531	down	gene-ILDR2	-2.74979	down	MSTRG.103867	-4.55715	down	bta_circ_0002248	3.85792	up
Novel_336	-4.69531	down	gene-ILDR2	-2.74979	down	MSTRG.103867	-4.55715	down	bta_circ_0002331	-0.755059	down
Novel_336	-4.69531	down	gene-ILDR2	-2.74979	down	MSTRG.103867	-4.55715	down	bta_circ_0002908	-5.3709	down
Novel_336	-4.69531	down	gene-ILDR2	-2.74979	down	MSTRG.103867	-4.55715	down	bta_circ_0002329	-3.78594	down
Novel_336	-4.69531	down	gene-ILDR2	-2.74979	down	MSTRG.103867	-4.55715	down	bta_circ_0002327	-4.27137	down
Novel_336	-4.69531	down	gene-ILDR2	-2.74979	down	MSTRG.103867	-4.55715	down	bta_circ_0002323	-1.0686	down
Novel_336	-4.69531	down	gene-ILDR2	-2.74979	down	MSTRG.103867	-4.55715	down	bta_circ_0002593	3.12095	up
Novel_336	-4.69531	down	gene-ILDR2	-2.74979	down	MSTRG.31841	-1.25306	down	bta_circ_0002105	4.12095	up
Novel_336	-4.69531	down	gene-ILDR2	-2.74979	down	MSTRG.31841	-1.25306	down	bta_circ_0001184	5.39397	up
Novel_336	-4.69531	down	gene-ILDR2	-2.74979	down	MSTRG.31841	-1.25306	down	bta_circ_0002248	3.85792	up
Novel_336	-4.69531	down	gene-ILDR2	-2.74979	down	MSTRG.31841	-1.25306	down	bta_circ_0002331	-0.755059	down
Novel_336	-4.69531	down	gene-ILDR2	-2.74979	down	MSTRG.31841	-1.25306	down	bta_circ_0002908	-5.3709	down
Novel_336	-4.69531	down	gene-ILDR2	-2.74979	down	MSTRG.31841	-1.25306	down	bta_circ_0002329	-3.78594	down
Novel_336	-4.69531	down	gene-ILDR2	-2.74979	down	MSTRG.31841	-1.25306	down	bta_circ_0002327	-4.27137	down
Novel_336	-4.69531	down	gene-ILDR2	-2.74979	down	MSTRG.31841	-1.25306	down	bta_circ_0002323	-1.0686	down
Novel_336	-4.69531	down	gene-ILDR2	-2.74979	down	MSTRG.31841	-1.25306	down	bta_circ_0002593	3.12095	up
Novel_336	-4.69531	down	gene-ILDR2	-2.74979	down	MSTRG.14746	-2.44494	down	bta_circ_0002105	4.12095	up
Novel_336	-4.69531	down	gene-ILDR2	-2.74979	down	MSTRG.14746	-2.44494	down	bta_circ_0001184	5.39397	up
Novel_336	-4.69531	down	gene-ILDR2	-2.74979	down	MSTRG.14746	-2.44494	down	bta_circ_0002248	3.85792	up
Novel_336	-4.69531	down	gene-ILDR2	-2.74979	down	MSTRG.14746	-2.44494	down	bta_circ_0002331	-0.755059	down
Novel_336	-4.69531	down	gene-ILDR2	-2.74979	down	MSTRG.14746	-2.44494	down	bta_circ_0002908	-5.3709	down
Novel_336	-4.69531	down	gene-ILDR2	-2.74979	down	MSTRG.14746	-2.44494	down	bta_circ_0002329	-3.78594	down
Novel_336	-4.69531	down	gene-ILDR2	-2.74979	down	MSTRG.14746	-2.44494	down	bta_circ_0002327	-4.27137	down
Novel_336	-4.69531	down	gene-ILDR2	-2.74979	down	MSTRG.14746	-2.44494	down	bta_circ_0002323	-1.0686	down
Novel_336	-4.69531	down	gene-ILDR2	-2.74979	down	MSTRG.14746	-2.44494	down	bta_circ_0002593	3.12095	up
Novel_336	-4.69531	down	gene-ILDR2	-2.74979	down	MSTRG.58008	1.01431	up	bta_circ_0002105	4.12095	up
Novel_336	-4.69531	down	gene-ILDR2	-2.74979	down	MSTRG.58008	1.01431	up	bta_circ_0001184	5.39397	up
Novel_336	-4.69531	down	gene-ILDR2	-2.74979	down	MSTRG.58008	1.01431	up	bta_circ_0002248	3.85792	up
Novel_336	-4.69531	down	gene-ILDR2	-2.74979	down	MSTRG.58008	1.01431	up	bta_circ_0002331	-0.755059	down
Novel_336	-4.69531	down	gene-ILDR2	-2.74979	down	MSTRG.58008	1.01431	up	bta_circ_0002908	-5.3709	down
Novel_336	-4.69531	down	gene-ILDR2	-2.74979	down	MSTRG.58008	1.01431	up	bta_circ_0002329	-3.78594	down
Novel_336	-4.69531	down	gene-ILDR2	-2.74979	down	MSTRG.58008	1.01431	up	bta_circ_0002327	-4.27137	down
Novel_336	-4.69531	down	gene-ILDR2	-2.74979	down	MSTRG.58008	1.01431	up	bta_circ_0002323	-1.0686	down
Novel_336	-4.69531	down	gene-ILDR2	-2.74979	down	MSTRG.58008	1.01431	up	bta_circ_0002593	3.12095	up
Novel_336	-4.69531	down	gene-ILDR2	-2.74979	down	MSTRG.83386	1.06755	up	bta_circ_0002105	4.12095	up
Novel_336	-4.69531	down	gene-ILDR2	-2.74979	down	MSTRG.83386	1.06755	up	bta_circ_0001184	5.39397	up
Novel_336	-4.69531	down	gene-ILDR2	-2.74979	down	MSTRG.83386	1.06755	up	bta_circ_0002248	3.85792	up
Novel_336	-4.69531	down	gene-ILDR2	-2.74979	down	MSTRG.83386	1.06755	up	bta_circ_0002331	-0.755059	down
Novel_336	-4.69531	down	gene-ILDR2	-2.74979	down	MSTRG.83386	1.06755	up	bta_circ_0002908	-5.3709	down
Novel_336	-4.69531	down	gene-ILDR2	-2.74979	down	MSTRG.83386	1.06755	up	bta_circ_0002329	-3.78594	down
Novel_336	-4.69531	down	gene-ILDR2	-2.74979	down	MSTRG.83386	1.06755	up	bta_circ_0002327	-4.27137	down
Novel_336	-4.69531	down	gene-ILDR2	-2.74979	down	MSTRG.83386	1.06755	up	bta_circ_0002323	-1.0686	down
Novel_336	-4.69531	down	gene-ILDR2	-2.74979	down	MSTRG.83386	1.06755	up	bta_circ_0002593	3.12095	up
Novel_336	-4.69531	down	gene-ILDR2	-2.74979	down	MSTRG.95610	1.34213	up	bta_circ_0002105	4.12095	up
Novel_336	-4.69531	down	gene-ILDR2	-2.74979	down	MSTRG.95610	1.34213	up	bta_circ_0001184	5.39397	up
Novel_336	-4.69531	down	gene-ILDR2	-2.74979	down	MSTRG.95610	1.34213	up	bta_circ_0002248	3.85792	up
Novel_336	-4.69531	down	gene-ILDR2	-2.74979	down	MSTRG.95610	1.34213	up	bta_circ_0002331	-0.755059	down
Novel_336	-4.69531	down	gene-ILDR2	-2.74979	down	MSTRG.95610	1.34213	up	bta_circ_0002908	-5.3709	down
Novel_336	-4.69531	down	gene-ILDR2	-2.74979	down	MSTRG.95610	1.34213	up	bta_circ_0002329	-3.78594	down
Novel_336	-4.69531	down	gene-ILDR2	-2.74979	down	MSTRG.95610	1.34213	up	bta_circ_0002327	-4.27137	down
Novel_336	-4.69531	down	gene-ILDR2	-2.74979	down	MSTRG.95610	1.34213	up	bta_circ_0002323	-1.0686	down
Novel_336	-4.69531	down	gene-ILDR2	-2.74979	down	MSTRG.95610	1.34213	up	bta_circ_0002593	3.12095	up
Novel_336	-4.69531	down	gene-ILDR2	-2.74979	down	MSTRG.71379	-2.82255	down	bta_circ_0002105	4.12095	up
Novel_336	-4.69531	down	gene-ILDR2	-2.74979	down	MSTRG.71379	-2.82255	down	bta_circ_0001184	5.39397	up
Novel_336	-4.69531	down	gene-ILDR2	-2.74979	down	MSTRG.71379	-2.82255	down	bta_circ_0002248	3.85792	up
Novel_336	-4.69531	down	gene-ILDR2	-2.74979	down	MSTRG.71379	-2.82255	down	bta_circ_0002331	-0.755059	down
Novel_336	-4.69531	down	gene-ILDR2	-2.74979	down	MSTRG.71379	-2.82255	down	bta_circ_0002908	-5.3709	down
Novel_336	-4.69531	down	gene-ILDR2	-2.74979	down	MSTRG.71379	-2.82255	down	bta_circ_0002329	-3.78594	down
Novel_336	-4.69531	down	gene-ILDR2	-2.74979	down	MSTRG.71379	-2.82255	down	bta_circ_0002327	-4.27137	down
Novel_336	-4.69531	down	gene-ILDR2	-2.74979	down	MSTRG.71379	-2.82255	down	bta_circ_0002323	-1.0686	down
Novel_336	-4.69531	down	gene-ILDR2	-2.74979	down	MSTRG.71379	-2.82255	down	bta_circ_0002593	3.12095	up
Novel_336	-4.69531	down	gene-ILDR2	-2.74979	down	MSTRG.105756	1.31516	up	bta_circ_0002105	4.12095	up
Novel_336	-4.69531	down	gene-ILDR2	-2.74979	down	MSTRG.105756	1.31516	up	bta_circ_0001184	5.39397	up
Novel_336	-4.69531	down	gene-ILDR2	-2.74979	down	MSTRG.105756	1.31516	up	bta_circ_0002248	3.85792	up
Novel_336	-4.69531	down	gene-ILDR2	-2.74979	down	MSTRG.105756	1.31516	up	bta_circ_0002331	-0.755059	down
Novel_336	-4.69531	down	gene-ILDR2	-2.74979	down	MSTRG.105756	1.31516	up	bta_circ_0002908	-5.3709	down
Novel_336	-4.69531	down	gene-ILDR2	-2.74979	down	MSTRG.105756	1.31516	up	bta_circ_0002329	-3.78594	down
Novel_336	-4.69531	down	gene-ILDR2	-2.74979	down	MSTRG.105756	1.31516	up	bta_circ_0002327	-4.27137	down
Novel_336	-4.69531	down	gene-ILDR2	-2.74979	down	MSTRG.105756	1.31516	up	bta_circ_0002323	-1.0686	down
Novel_336	-4.69531	down	gene-ILDR2	-2.74979	down	MSTRG.105756	1.31516	up	bta_circ_0002593	3.12095	up
Novel_336	-4.69531	down	gene-ILDR2	-2.74979	down	MSTRG.66294	1.57954	up	bta_circ_0002105	4.12095	up
Novel_336	-4.69531	down	gene-ILDR2	-2.74979	down	MSTRG.66294	1.57954	up	bta_circ_0001184	5.39397	up
Novel_336	-4.69531	down	gene-ILDR2	-2.74979	down	MSTRG.66294	1.57954	up	bta_circ_0002248	3.85792	up
Novel_336	-4.69531	down	gene-ILDR2	-2.74979	down	MSTRG.66294	1.57954	up	bta_circ_0002331	-0.755059	down
Novel_336	-4.69531	down	gene-ILDR2	-2.74979	down	MSTRG.66294	1.57954	up	bta_circ_0002908	-5.3709	down
Novel_336	-4.69531	down	gene-ILDR2	-2.74979	down	MSTRG.66294	1.57954	up	bta_circ_0002329	-3.78594	down
Novel_336	-4.69531	down	gene-ILDR2	-2.74979	down	MSTRG.66294	1.57954	up	bta_circ_0002327	-4.27137	down
Novel_336	-4.69531	down	gene-ILDR2	-2.74979	down	MSTRG.66294	1.57954	up	bta_circ_0002323	-1.0686	down
Novel_336	-4.69531	down	gene-ILDR2	-2.74979	down	MSTRG.66294	1.57954	up	bta_circ_0002593	3.12095	up
Novel_336	-4.69531	down	gene-ILDR2	-2.74979	down	MSTRG.125074	1.2969	up	bta_circ_0002105	4.12095	up
Novel_336	-4.69531	down	gene-ILDR2	-2.74979	down	MSTRG.125074	1.2969	up	bta_circ_0001184	5.39397	up
Novel_336	-4.69531	down	gene-ILDR2	-2.74979	down	MSTRG.125074	1.2969	up	bta_circ_0002248	3.85792	up
Novel_336	-4.69531	down	gene-ILDR2	-2.74979	down	MSTRG.125074	1.2969	up	bta_circ_0002331	-0.755059	down
Novel_336	-4.69531	down	gene-ILDR2	-2.74979	down	MSTRG.125074	1.2969	up	bta_circ_0002908	-5.3709	down
Novel_336	-4.69531	down	gene-ILDR2	-2.74979	down	MSTRG.125074	1.2969	up	bta_circ_0002329	-3.78594	down
Novel_336	-4.69531	down	gene-ILDR2	-2.74979	down	MSTRG.125074	1.2969	up	bta_circ_0002327	-4.27137	down
Novel_336	-4.69531	down	gene-ILDR2	-2.74979	down	MSTRG.125074	1.2969	up	bta_circ_0002323	-1.0686	down
Novel_336	-4.69531	down	gene-ILDR2	-2.74979	down	MSTRG.125074	1.2969	up	bta_circ_0002593	3.12095	up
Novel_336	-4.69531	down	gene-ILDR2	-2.74979	down	MSTRG.14588	1.25655	up	bta_circ_0002105	4.12095	up
Novel_336	-4.69531	down	gene-ILDR2	-2.74979	down	MSTRG.14588	1.25655	up	bta_circ_0001184	5.39397	up
Novel_336	-4.69531	down	gene-ILDR2	-2.74979	down	MSTRG.14588	1.25655	up	bta_circ_0002248	3.85792	up
Novel_336	-4.69531	down	gene-ILDR2	-2.74979	down	MSTRG.14588	1.25655	up	bta_circ_0002331	-0.755059	down
Novel_336	-4.69531	down	gene-ILDR2	-2.74979	down	MSTRG.14588	1.25655	up	bta_circ_0002908	-5.3709	down
Novel_336	-4.69531	down	gene-ILDR2	-2.74979	down	MSTRG.14588	1.25655	up	bta_circ_0002329	-3.78594	down
Novel_336	-4.69531	down	gene-ILDR2	-2.74979	down	MSTRG.14588	1.25655	up	bta_circ_0002327	-4.27137	down
Novel_336	-4.69531	down	gene-ILDR2	-2.74979	down	MSTRG.14588	1.25655	up	bta_circ_0002323	-1.0686	down
Novel_336	-4.69531	down	gene-ILDR2	-2.74979	down	MSTRG.14588	1.25655	up	bta_circ_0002593	3.12095	up
Novel_336	-4.69531	down	gene-ILDR2	-2.74979	down	MSTRG.121585	1.16942	up	bta_circ_0002105	4.12095	up
Novel_336	-4.69531	down	gene-ILDR2	-2.74979	down	MSTRG.121585	1.16942	up	bta_circ_0001184	5.39397	up
Novel_336	-4.69531	down	gene-ILDR2	-2.74979	down	MSTRG.121585	1.16942	up	bta_circ_0002248	3.85792	up
Novel_336	-4.69531	down	gene-ILDR2	-2.74979	down	MSTRG.121585	1.16942	up	bta_circ_0002331	-0.755059	down
Novel_336	-4.69531	down	gene-ILDR2	-2.74979	down	MSTRG.121585	1.16942	up	bta_circ_0002908	-5.3709	down
Novel_336	-4.69531	down	gene-ILDR2	-2.74979	down	MSTRG.121585	1.16942	up	bta_circ_0002329	-3.78594	down
Novel_336	-4.69531	down	gene-ILDR2	-2.74979	down	MSTRG.121585	1.16942	up	bta_circ_0002327	-4.27137	down
Novel_336	-4.69531	down	gene-ILDR2	-2.74979	down	MSTRG.121585	1.16942	up	bta_circ_0002323	-1.0686	down
Novel_336	-4.69531	down	gene-ILDR2	-2.74979	down	MSTRG.121585	1.16942	up	bta_circ_0002593	3.12095	up
Novel_336	-4.69531	down	gene-ILDR2	-2.74979	down	MSTRG.8193	-1.01266	down	bta_circ_0002105	4.12095	up
Novel_336	-4.69531	down	gene-ILDR2	-2.74979	down	MSTRG.8193	-1.01266	down	bta_circ_0001184	5.39397	up
Novel_336	-4.69531	down	gene-ILDR2	-2.74979	down	MSTRG.8193	-1.01266	down	bta_circ_0002248	3.85792	up
Novel_336	-4.69531	down	gene-ILDR2	-2.74979	down	MSTRG.8193	-1.01266	down	bta_circ_0002331	-0.755059	down
Novel_336	-4.69531	down	gene-ILDR2	-2.74979	down	MSTRG.8193	-1.01266	down	bta_circ_0002908	-5.3709	down
Novel_336	-4.69531	down	gene-ILDR2	-2.74979	down	MSTRG.8193	-1.01266	down	bta_circ_0002329	-3.78594	down
Novel_336	-4.69531	down	gene-ILDR2	-2.74979	down	MSTRG.8193	-1.01266	down	bta_circ_0002327	-4.27137	down
Novel_336	-4.69531	down	gene-ILDR2	-2.74979	down	MSTRG.8193	-1.01266	down	bta_circ_0002323	-1.0686	down
Novel_336	-4.69531	down	gene-ILDR2	-2.74979	down	MSTRG.8193	-1.01266	down	bta_circ_0002593	3.12095	up
Novel_336	-4.69531	down	gene-ILDR2	-2.74979	down	MSTRG.59974	-1.08164	down	bta_circ_0002105	4.12095	up
Novel_336	-4.69531	down	gene-ILDR2	-2.74979	down	MSTRG.59974	-1.08164	down	bta_circ_0001184	5.39397	up
Novel_336	-4.69531	down	gene-ILDR2	-2.74979	down	MSTRG.59974	-1.08164	down	bta_circ_0002248	3.85792	up
Novel_336	-4.69531	down	gene-ILDR2	-2.74979	down	MSTRG.59974	-1.08164	down	bta_circ_0002331	-0.755059	down
Novel_336	-4.69531	down	gene-ILDR2	-2.74979	down	MSTRG.59974	-1.08164	down	bta_circ_0002908	-5.3709	down
Novel_336	-4.69531	down	gene-ILDR2	-2.74979	down	MSTRG.59974	-1.08164	down	bta_circ_0002329	-3.78594	down
Novel_336	-4.69531	down	gene-ILDR2	-2.74979	down	MSTRG.59974	-1.08164	down	bta_circ_0002327	-4.27137	down
Novel_336	-4.69531	down	gene-ILDR2	-2.74979	down	MSTRG.59974	-1.08164	down	bta_circ_0002323	-1.0686	down
Novel_336	-4.69531	down	gene-ILDR2	-2.74979	down	MSTRG.59974	-1.08164	down	bta_circ_0002593	3.12095	up
Novel_336	-4.69531	down	gene-ILDR2	-2.74979	down	MSTRG.99711	-2.11088	down	bta_circ_0002105	4.12095	up
Novel_336	-4.69531	down	gene-ILDR2	-2.74979	down	MSTRG.99711	-2.11088	down	bta_circ_0001184	5.39397	up
Novel_336	-4.69531	down	gene-ILDR2	-2.74979	down	MSTRG.99711	-2.11088	down	bta_circ_0002248	3.85792	up
Novel_336	-4.69531	down	gene-ILDR2	-2.74979	down	MSTRG.99711	-2.11088	down	bta_circ_0002331	-0.755059	down
Novel_336	-4.69531	down	gene-ILDR2	-2.74979	down	MSTRG.99711	-2.11088	down	bta_circ_0002908	-5.3709	down
Novel_336	-4.69531	down	gene-ILDR2	-2.74979	down	MSTRG.99711	-2.11088	down	bta_circ_0002329	-3.78594	down
Novel_336	-4.69531	down	gene-ILDR2	-2.74979	down	MSTRG.99711	-2.11088	down	bta_circ_0002327	-4.27137	down
Novel_336	-4.69531	down	gene-ILDR2	-2.74979	down	MSTRG.99711	-2.11088	down	bta_circ_0002323	-1.0686	down
Novel_336	-4.69531	down	gene-ILDR2	-2.74979	down	MSTRG.99711	-2.11088	down	bta_circ_0002593	3.12095	up
Novel_336	-4.69531	down	gene-ILDR2	-2.74979	down	MSTRG.101338	1.02607	up	bta_circ_0002105	4.12095	up
Novel_336	-4.69531	down	gene-ILDR2	-2.74979	down	MSTRG.101338	1.02607	up	bta_circ_0001184	5.39397	up
Novel_336	-4.69531	down	gene-ILDR2	-2.74979	down	MSTRG.101338	1.02607	up	bta_circ_0002248	3.85792	up
Novel_336	-4.69531	down	gene-ILDR2	-2.74979	down	MSTRG.101338	1.02607	up	bta_circ_0002331	-0.755059	down
Novel_336	-4.69531	down	gene-ILDR2	-2.74979	down	MSTRG.101338	1.02607	up	bta_circ_0002908	-5.3709	down
Novel_336	-4.69531	down	gene-ILDR2	-2.74979	down	MSTRG.101338	1.02607	up	bta_circ_0002329	-3.78594	down
Novel_336	-4.69531	down	gene-ILDR2	-2.74979	down	MSTRG.101338	1.02607	up	bta_circ_0002327	-4.27137	down
Novel_336	-4.69531	down	gene-ILDR2	-2.74979	down	MSTRG.101338	1.02607	up	bta_circ_0002323	-1.0686	down
Novel_336	-4.69531	down	gene-ILDR2	-2.74979	down	MSTRG.101338	1.02607	up	bta_circ_0002593	3.12095	up
Novel_336	-4.69531	down	gene-ILDR2	-2.74979	down	MSTRG.44198	1.25464	up	bta_circ_0002105	4.12095	up
Novel_336	-4.69531	down	gene-ILDR2	-2.74979	down	MSTRG.44198	1.25464	up	bta_circ_0001184	5.39397	up
Novel_336	-4.69531	down	gene-ILDR2	-2.74979	down	MSTRG.44198	1.25464	up	bta_circ_0002248	3.85792	up
Novel_336	-4.69531	down	gene-ILDR2	-2.74979	down	MSTRG.44198	1.25464	up	bta_circ_0002331	-0.755059	down
Novel_336	-4.69531	down	gene-ILDR2	-2.74979	down	MSTRG.44198	1.25464	up	bta_circ_0002908	-5.3709	down
Novel_336	-4.69531	down	gene-ILDR2	-2.74979	down	MSTRG.44198	1.25464	up	bta_circ_0002329	-3.78594	down
Novel_336	-4.69531	down	gene-ILDR2	-2.74979	down	MSTRG.44198	1.25464	up	bta_circ_0002327	-4.27137	down
Novel_336	-4.69531	down	gene-ILDR2	-2.74979	down	MSTRG.44198	1.25464	up	bta_circ_0002323	-1.0686	down
Novel_336	-4.69531	down	gene-ILDR2	-2.74979	down	MSTRG.44198	1.25464	up	bta_circ_0002593	3.12095	up
Novel_336	-4.69531	down	gene-ILDR2	-2.74979	down	MSTRG.52414	1.09193	up	bta_circ_0002105	4.12095	up
Novel_336	-4.69531	down	gene-ILDR2	-2.74979	down	MSTRG.52414	1.09193	up	bta_circ_0001184	5.39397	up
Novel_336	-4.69531	down	gene-ILDR2	-2.74979	down	MSTRG.52414	1.09193	up	bta_circ_0002248	3.85792	up
Novel_336	-4.69531	down	gene-ILDR2	-2.74979	down	MSTRG.52414	1.09193	up	bta_circ_0002331	-0.755059	down
Novel_336	-4.69531	down	gene-ILDR2	-2.74979	down	MSTRG.52414	1.09193	up	bta_circ_0002908	-5.3709	down
Novel_336	-4.69531	down	gene-ILDR2	-2.74979	down	MSTRG.52414	1.09193	up	bta_circ_0002329	-3.78594	down
Novel_336	-4.69531	down	gene-ILDR2	-2.74979	down	MSTRG.52414	1.09193	up	bta_circ_0002327	-4.27137	down
Novel_336	-4.69531	down	gene-ILDR2	-2.74979	down	MSTRG.52414	1.09193	up	bta_circ_0002323	-1.0686	down
Novel_336	-4.69531	down	gene-ILDR2	-2.74979	down	MSTRG.52414	1.09193	up	bta_circ_0002593	3.12095	up
Novel_336	-4.69531	down	gene-ILDR2	-2.74979	down	MSTRG.96806	2.40217	up	bta_circ_0002105	4.12095	up
Novel_336	-4.69531	down	gene-ILDR2	-2.74979	down	MSTRG.96806	2.40217	up	bta_circ_0001184	5.39397	up
Novel_336	-4.69531	down	gene-ILDR2	-2.74979	down	MSTRG.96806	2.40217	up	bta_circ_0002248	3.85792	up
Novel_336	-4.69531	down	gene-ILDR2	-2.74979	down	MSTRG.96806	2.40217	up	bta_circ_0002331	-0.755059	down
Novel_336	-4.69531	down	gene-ILDR2	-2.74979	down	MSTRG.96806	2.40217	up	bta_circ_0002908	-5.3709	down
Novel_336	-4.69531	down	gene-ILDR2	-2.74979	down	MSTRG.96806	2.40217	up	bta_circ_0002329	-3.78594	down
Novel_336	-4.69531	down	gene-ILDR2	-2.74979	down	MSTRG.96806	2.40217	up	bta_circ_0002327	-4.27137	down
Novel_336	-4.69531	down	gene-ILDR2	-2.74979	down	MSTRG.96806	2.40217	up	bta_circ_0002323	-1.0686	down
Novel_336	-4.69531	down	gene-ILDR2	-2.74979	down	MSTRG.96806	2.40217	up	bta_circ_0002593	3.12095	up
Novel_336	-4.69531	down	gene-ILDR2	-2.74979	down	MSTRG.29357	1.14086	up	bta_circ_0002105	4.12095	up
Novel_336	-4.69531	down	gene-ILDR2	-2.74979	down	MSTRG.29357	1.14086	up	bta_circ_0001184	5.39397	up
Novel_336	-4.69531	down	gene-ILDR2	-2.74979	down	MSTRG.29357	1.14086	up	bta_circ_0002248	3.85792	up
Novel_336	-4.69531	down	gene-ILDR2	-2.74979	down	MSTRG.29357	1.14086	up	bta_circ_0002331	-0.755059	down
Novel_336	-4.69531	down	gene-ILDR2	-2.74979	down	MSTRG.29357	1.14086	up	bta_circ_0002908	-5.3709	down
Novel_336	-4.69531	down	gene-ILDR2	-2.74979	down	MSTRG.29357	1.14086	up	bta_circ_0002329	-3.78594	down
Novel_336	-4.69531	down	gene-ILDR2	-2.74979	down	MSTRG.29357	1.14086	up	bta_circ_0002327	-4.27137	down
Novel_336	-4.69531	down	gene-ILDR2	-2.74979	down	MSTRG.29357	1.14086	up	bta_circ_0002323	-1.0686	down
Novel_336	-4.69531	down	gene-ILDR2	-2.74979	down	MSTRG.29357	1.14086	up	bta_circ_0002593	3.12095	up
Novel_336	-4.69531	down	gene-ILDR2	-2.74979	down	MSTRG.125810	1.06783	up	bta_circ_0002105	4.12095	up
Novel_336	-4.69531	down	gene-ILDR2	-2.74979	down	MSTRG.125810	1.06783	up	bta_circ_0001184	5.39397	up
Novel_336	-4.69531	down	gene-ILDR2	-2.74979	down	MSTRG.125810	1.06783	up	bta_circ_0002248	3.85792	up
Novel_336	-4.69531	down	gene-ILDR2	-2.74979	down	MSTRG.125810	1.06783	up	bta_circ_0002331	-0.755059	down
Novel_336	-4.69531	down	gene-ILDR2	-2.74979	down	MSTRG.125810	1.06783	up	bta_circ_0002908	-5.3709	down
Novel_336	-4.69531	down	gene-ILDR2	-2.74979	down	MSTRG.125810	1.06783	up	bta_circ_0002329	-3.78594	down
Novel_336	-4.69531	down	gene-ILDR2	-2.74979	down	MSTRG.125810	1.06783	up	bta_circ_0002327	-4.27137	down
Novel_336	-4.69531	down	gene-ILDR2	-2.74979	down	MSTRG.125810	1.06783	up	bta_circ_0002323	-1.0686	down
Novel_336	-4.69531	down	gene-ILDR2	-2.74979	down	MSTRG.125810	1.06783	up	bta_circ_0002593	3.12095	up
Novel_336	-4.69531	down	gene-ILDR2	-2.74979	down	MSTRG.75308	-1.59255	down	bta_circ_0002105	4.12095	up
Novel_336	-4.69531	down	gene-ILDR2	-2.74979	down	MSTRG.75308	-1.59255	down	bta_circ_0001184	5.39397	up
Novel_336	-4.69531	down	gene-ILDR2	-2.74979	down	MSTRG.75308	-1.59255	down	bta_circ_0002248	3.85792	up
Novel_336	-4.69531	down	gene-ILDR2	-2.74979	down	MSTRG.75308	-1.59255	down	bta_circ_0002331	-0.755059	down
Novel_336	-4.69531	down	gene-ILDR2	-2.74979	down	MSTRG.75308	-1.59255	down	bta_circ_0002908	-5.3709	down
Novel_336	-4.69531	down	gene-ILDR2	-2.74979	down	MSTRG.75308	-1.59255	down	bta_circ_0002329	-3.78594	down
Novel_336	-4.69531	down	gene-ILDR2	-2.74979	down	MSTRG.75308	-1.59255	down	bta_circ_0002327	-4.27137	down
Novel_336	-4.69531	down	gene-ILDR2	-2.74979	down	MSTRG.75308	-1.59255	down	bta_circ_0002323	-1.0686	down
Novel_336	-4.69531	down	gene-ILDR2	-2.74979	down	MSTRG.75308	-1.59255	down	bta_circ_0002593	3.12095	up
Novel_336	-4.69531	down	gene-ILDR2	-2.74979	down	MSTRG.124683	1.02861	up	bta_circ_0002105	4.12095	up
Novel_336	-4.69531	down	gene-ILDR2	-2.74979	down	MSTRG.124683	1.02861	up	bta_circ_0001184	5.39397	up
Novel_336	-4.69531	down	gene-ILDR2	-2.74979	down	MSTRG.124683	1.02861	up	bta_circ_0002248	3.85792	up
Novel_336	-4.69531	down	gene-ILDR2	-2.74979	down	MSTRG.124683	1.02861	up	bta_circ_0002331	-0.755059	down
Novel_336	-4.69531	down	gene-ILDR2	-2.74979	down	MSTRG.124683	1.02861	up	bta_circ_0002908	-5.3709	down
Novel_336	-4.69531	down	gene-ILDR2	-2.74979	down	MSTRG.124683	1.02861	up	bta_circ_0002329	-3.78594	down
Novel_336	-4.69531	down	gene-ILDR2	-2.74979	down	MSTRG.124683	1.02861	up	bta_circ_0002327	-4.27137	down
Novel_336	-4.69531	down	gene-ILDR2	-2.74979	down	MSTRG.124683	1.02861	up	bta_circ_0002323	-1.0686	down
Novel_336	-4.69531	down	gene-ILDR2	-2.74979	down	MSTRG.124683	1.02861	up	bta_circ_0002593	3.12095	up
Novel_336	-4.69531	down	gene-ILDR2	-2.74979	down	MSTRG.124688	1.43943	up	bta_circ_0002105	4.12095	up
Novel_336	-4.69531	down	gene-ILDR2	-2.74979	down	MSTRG.124688	1.43943	up	bta_circ_0001184	5.39397	up
Novel_336	-4.69531	down	gene-ILDR2	-2.74979	down	MSTRG.124688	1.43943	up	bta_circ_0002248	3.85792	up
Novel_336	-4.69531	down	gene-ILDR2	-2.74979	down	MSTRG.124688	1.43943	up	bta_circ_0002331	-0.755059	down
Novel_336	-4.69531	down	gene-ILDR2	-2.74979	down	MSTRG.124688	1.43943	up	bta_circ_0002908	-5.3709	down
Novel_336	-4.69531	down	gene-ILDR2	-2.74979	down	MSTRG.124688	1.43943	up	bta_circ_0002329	-3.78594	down
Novel_336	-4.69531	down	gene-ILDR2	-2.74979	down	MSTRG.124688	1.43943	up	bta_circ_0002327	-4.27137	down
Novel_336	-4.69531	down	gene-ILDR2	-2.74979	down	MSTRG.124688	1.43943	up	bta_circ_0002323	-1.0686	down
Novel_336	-4.69531	down	gene-ILDR2	-2.74979	down	MSTRG.124688	1.43943	up	bta_circ_0002593	3.12095	up
Novel_336	-4.69531	down	gene-ILDR2	-2.74979	down	MSTRG.54174	-1.55096	down	bta_circ_0002105	4.12095	up
Novel_336	-4.69531	down	gene-ILDR2	-2.74979	down	MSTRG.54174	-1.55096	down	bta_circ_0001184	5.39397	up
Novel_336	-4.69531	down	gene-ILDR2	-2.74979	down	MSTRG.54174	-1.55096	down	bta_circ_0002248	3.85792	up
Novel_336	-4.69531	down	gene-ILDR2	-2.74979	down	MSTRG.54174	-1.55096	down	bta_circ_0002331	-0.755059	down
Novel_336	-4.69531	down	gene-ILDR2	-2.74979	down	MSTRG.54174	-1.55096	down	bta_circ_0002908	-5.3709	down
Novel_336	-4.69531	down	gene-ILDR2	-2.74979	down	MSTRG.54174	-1.55096	down	bta_circ_0002329	-3.78594	down
Novel_336	-4.69531	down	gene-ILDR2	-2.74979	down	MSTRG.54174	-1.55096	down	bta_circ_0002327	-4.27137	down
Novel_336	-4.69531	down	gene-ILDR2	-2.74979	down	MSTRG.54174	-1.55096	down	bta_circ_0002323	-1.0686	down
Novel_336	-4.69531	down	gene-ILDR2	-2.74979	down	MSTRG.54174	-1.55096	down	bta_circ_0002593	3.12095	up
Novel_336	-4.69531	down	gene-ILDR2	-2.74979	down	MSTRG.119171	1.53952	up	bta_circ_0002105	4.12095	up
Novel_336	-4.69531	down	gene-ILDR2	-2.74979	down	MSTRG.119171	1.53952	up	bta_circ_0001184	5.39397	up
Novel_336	-4.69531	down	gene-ILDR2	-2.74979	down	MSTRG.119171	1.53952	up	bta_circ_0002248	3.85792	up
Novel_336	-4.69531	down	gene-ILDR2	-2.74979	down	MSTRG.119171	1.53952	up	bta_circ_0002331	-0.755059	down
Novel_336	-4.69531	down	gene-ILDR2	-2.74979	down	MSTRG.119171	1.53952	up	bta_circ_0002908	-5.3709	down
Novel_336	-4.69531	down	gene-ILDR2	-2.74979	down	MSTRG.119171	1.53952	up	bta_circ_0002329	-3.78594	down
Novel_336	-4.69531	down	gene-ILDR2	-2.74979	down	MSTRG.119171	1.53952	up	bta_circ_0002327	-4.27137	down
Novel_336	-4.69531	down	gene-ILDR2	-2.74979	down	MSTRG.119171	1.53952	up	bta_circ_0002323	-1.0686	down
Novel_336	-4.69531	down	gene-ILDR2	-2.74979	down	MSTRG.119171	1.53952	up	bta_circ_0002593	3.12095	up
Novel_336	-4.69531	down	gene-ILDR2	-2.74979	down	MSTRG.2612	1.11073	up	bta_circ_0002105	4.12095	up
Novel_336	-4.69531	down	gene-ILDR2	-2.74979	down	MSTRG.2612	1.11073	up	bta_circ_0001184	5.39397	up
Novel_336	-4.69531	down	gene-ILDR2	-2.74979	down	MSTRG.2612	1.11073	up	bta_circ_0002248	3.85792	up
Novel_336	-4.69531	down	gene-ILDR2	-2.74979	down	MSTRG.2612	1.11073	up	bta_circ_0002331	-0.755059	down
Novel_336	-4.69531	down	gene-ILDR2	-2.74979	down	MSTRG.2612	1.11073	up	bta_circ_0002908	-5.3709	down
Novel_336	-4.69531	down	gene-ILDR2	-2.74979	down	MSTRG.2612	1.11073	up	bta_circ_0002329	-3.78594	down
Novel_336	-4.69531	down	gene-ILDR2	-2.74979	down	MSTRG.2612	1.11073	up	bta_circ_0002327	-4.27137	down
Novel_336	-4.69531	down	gene-ILDR2	-2.74979	down	MSTRG.2612	1.11073	up	bta_circ_0002323	-1.0686	down
Novel_336	-4.69531	down	gene-ILDR2	-2.74979	down	MSTRG.2612	1.11073	up	bta_circ_0002593	3.12095	up
Novel_336	-4.69531	down	gene-ILDR2	-2.74979	down	MSTRG.92350	1.10677	up	bta_circ_0002105	4.12095	up
Novel_336	-4.69531	down	gene-ILDR2	-2.74979	down	MSTRG.92350	1.10677	up	bta_circ_0001184	5.39397	up
Novel_336	-4.69531	down	gene-ILDR2	-2.74979	down	MSTRG.92350	1.10677	up	bta_circ_0002248	3.85792	up
Novel_336	-4.69531	down	gene-ILDR2	-2.74979	down	MSTRG.92350	1.10677	up	bta_circ_0002331	-0.755059	down
Novel_336	-4.69531	down	gene-ILDR2	-2.74979	down	MSTRG.92350	1.10677	up	bta_circ_0002908	-5.3709	down
Novel_336	-4.69531	down	gene-ILDR2	-2.74979	down	MSTRG.92350	1.10677	up	bta_circ_0002329	-3.78594	down
Novel_336	-4.69531	down	gene-ILDR2	-2.74979	down	MSTRG.92350	1.10677	up	bta_circ_0002327	-4.27137	down
Novel_336	-4.69531	down	gene-ILDR2	-2.74979	down	MSTRG.92350	1.10677	up	bta_circ_0002323	-1.0686	down
Novel_336	-4.69531	down	gene-ILDR2	-2.74979	down	MSTRG.92350	1.10677	up	bta_circ_0002593	3.12095	up
Novel_336	-4.69531	down	gene-ILDR2	-2.74979	down	MSTRG.57997	3.10819	up	bta_circ_0002105	4.12095	up
Novel_336	-4.69531	down	gene-ILDR2	-2.74979	down	MSTRG.57997	3.10819	up	bta_circ_0001184	5.39397	up
Novel_336	-4.69531	down	gene-ILDR2	-2.74979	down	MSTRG.57997	3.10819	up	bta_circ_0002248	3.85792	up
Novel_336	-4.69531	down	gene-ILDR2	-2.74979	down	MSTRG.57997	3.10819	up	bta_circ_0002331	-0.755059	down
Novel_336	-4.69531	down	gene-ILDR2	-2.74979	down	MSTRG.57997	3.10819	up	bta_circ_0002908	-5.3709	down
Novel_336	-4.69531	down	gene-ILDR2	-2.74979	down	MSTRG.57997	3.10819	up	bta_circ_0002329	-3.78594	down
Novel_336	-4.69531	down	gene-ILDR2	-2.74979	down	MSTRG.57997	3.10819	up	bta_circ_0002327	-4.27137	down
Novel_336	-4.69531	down	gene-ILDR2	-2.74979	down	MSTRG.57997	3.10819	up	bta_circ_0002323	-1.0686	down
Novel_336	-4.69531	down	gene-ILDR2	-2.74979	down	MSTRG.57997	3.10819	up	bta_circ_0002593	3.12095	up
Novel_336	-4.69531	down	gene-ILDR2	-2.74979	down	MSTRG.117870	1.33767	up	bta_circ_0002105	4.12095	up
Novel_336	-4.69531	down	gene-ILDR2	-2.74979	down	MSTRG.117870	1.33767	up	bta_circ_0001184	5.39397	up
Novel_336	-4.69531	down	gene-ILDR2	-2.74979	down	MSTRG.117870	1.33767	up	bta_circ_0002248	3.85792	up
Novel_336	-4.69531	down	gene-ILDR2	-2.74979	down	MSTRG.117870	1.33767	up	bta_circ_0002331	-0.755059	down
Novel_336	-4.69531	down	gene-ILDR2	-2.74979	down	MSTRG.117870	1.33767	up	bta_circ_0002908	-5.3709	down
Novel_336	-4.69531	down	gene-ILDR2	-2.74979	down	MSTRG.117870	1.33767	up	bta_circ_0002329	-3.78594	down
Novel_336	-4.69531	down	gene-ILDR2	-2.74979	down	MSTRG.117870	1.33767	up	bta_circ_0002327	-4.27137	down
Novel_336	-4.69531	down	gene-ILDR2	-2.74979	down	MSTRG.117870	1.33767	up	bta_circ_0002323	-1.0686	down
Novel_336	-4.69531	down	gene-ILDR2	-2.74979	down	MSTRG.117870	1.33767	up	bta_circ_0002593	3.12095	up
Novel_336	-4.69531	down	gene-ILDR2	-2.74979	down	MSTRG.33228	1.58881	up	bta_circ_0002105	4.12095	up
Novel_336	-4.69531	down	gene-ILDR2	-2.74979	down	MSTRG.33228	1.58881	up	bta_circ_0001184	5.39397	up
Novel_336	-4.69531	down	gene-ILDR2	-2.74979	down	MSTRG.33228	1.58881	up	bta_circ_0002248	3.85792	up
Novel_336	-4.69531	down	gene-ILDR2	-2.74979	down	MSTRG.33228	1.58881	up	bta_circ_0002331	-0.755059	down
Novel_336	-4.69531	down	gene-ILDR2	-2.74979	down	MSTRG.33228	1.58881	up	bta_circ_0002908	-5.3709	down
Novel_336	-4.69531	down	gene-ILDR2	-2.74979	down	MSTRG.33228	1.58881	up	bta_circ_0002329	-3.78594	down
Novel_336	-4.69531	down	gene-ILDR2	-2.74979	down	MSTRG.33228	1.58881	up	bta_circ_0002327	-4.27137	down
Novel_336	-4.69531	down	gene-ILDR2	-2.74979	down	MSTRG.33228	1.58881	up	bta_circ_0002323	-1.0686	down
Novel_336	-4.69531	down	gene-ILDR2	-2.74979	down	MSTRG.33228	1.58881	up	bta_circ_0002593	3.12095	up
Novel_336	-4.69531	down	gene-ILDR2	-2.74979	down	MSTRG.2613	1.40105	up	bta_circ_0002105	4.12095	up
Novel_336	-4.69531	down	gene-ILDR2	-2.74979	down	MSTRG.2613	1.40105	up	bta_circ_0001184	5.39397	up
Novel_336	-4.69531	down	gene-ILDR2	-2.74979	down	MSTRG.2613	1.40105	up	bta_circ_0002248	3.85792	up
Novel_336	-4.69531	down	gene-ILDR2	-2.74979	down	MSTRG.2613	1.40105	up	bta_circ_0002331	-0.755059	down
Novel_336	-4.69531	down	gene-ILDR2	-2.74979	down	MSTRG.2613	1.40105	up	bta_circ_0002908	-5.3709	down
Novel_336	-4.69531	down	gene-ILDR2	-2.74979	down	MSTRG.2613	1.40105	up	bta_circ_0002329	-3.78594	down
Novel_336	-4.69531	down	gene-ILDR2	-2.74979	down	MSTRG.2613	1.40105	up	bta_circ_0002327	-4.27137	down
Novel_336	-4.69531	down	gene-ILDR2	-2.74979	down	MSTRG.2613	1.40105	up	bta_circ_0002323	-1.0686	down
Novel_336	-4.69531	down	gene-ILDR2	-2.74979	down	MSTRG.2613	1.40105	up	bta_circ_0002593	3.12095	up
Novel_336	-4.69531	down	gene-ILDR2	-2.74979	down	MSTRG.2716	1.01474	up	bta_circ_0002105	4.12095	up
Novel_336	-4.69531	down	gene-ILDR2	-2.74979	down	MSTRG.2716	1.01474	up	bta_circ_0001184	5.39397	up
Novel_336	-4.69531	down	gene-ILDR2	-2.74979	down	MSTRG.2716	1.01474	up	bta_circ_0002248	3.85792	up
Novel_336	-4.69531	down	gene-ILDR2	-2.74979	down	MSTRG.2716	1.01474	up	bta_circ_0002331	-0.755059	down
Novel_336	-4.69531	down	gene-ILDR2	-2.74979	down	MSTRG.2716	1.01474	up	bta_circ_0002908	-5.3709	down
Novel_336	-4.69531	down	gene-ILDR2	-2.74979	down	MSTRG.2716	1.01474	up	bta_circ_0002329	-3.78594	down
Novel_336	-4.69531	down	gene-ILDR2	-2.74979	down	MSTRG.2716	1.01474	up	bta_circ_0002327	-4.27137	down
Novel_336	-4.69531	down	gene-ILDR2	-2.74979	down	MSTRG.2716	1.01474	up	bta_circ_0002323	-1.0686	down
Novel_336	-4.69531	down	gene-ILDR2	-2.74979	down	MSTRG.2716	1.01474	up	bta_circ_0002593	3.12095	up
Novel_336	-4.69531	down	gene-ILDR2	-2.74979	down	MSTRG.66530	1.42251	up	bta_circ_0002105	4.12095	up
Novel_336	-4.69531	down	gene-ILDR2	-2.74979	down	MSTRG.66530	1.42251	up	bta_circ_0001184	5.39397	up
Novel_336	-4.69531	down	gene-ILDR2	-2.74979	down	MSTRG.66530	1.42251	up	bta_circ_0002248	3.85792	up
Novel_336	-4.69531	down	gene-ILDR2	-2.74979	down	MSTRG.66530	1.42251	up	bta_circ_0002331	-0.755059	down
Novel_336	-4.69531	down	gene-ILDR2	-2.74979	down	MSTRG.66530	1.42251	up	bta_circ_0002908	-5.3709	down
Novel_336	-4.69531	down	gene-ILDR2	-2.74979	down	MSTRG.66530	1.42251	up	bta_circ_0002329	-3.78594	down
Novel_336	-4.69531	down	gene-ILDR2	-2.74979	down	MSTRG.66530	1.42251	up	bta_circ_0002327	-4.27137	down
Novel_336	-4.69531	down	gene-ILDR2	-2.74979	down	MSTRG.66530	1.42251	up	bta_circ_0002323	-1.0686	down
Novel_336	-4.69531	down	gene-ILDR2	-2.74979	down	MSTRG.66530	1.42251	up	bta_circ_0002593	3.12095	up
Novel_336	-4.69531	down	gene-ILDR2	-2.74979	down	MSTRG.41170	1.14098	up	bta_circ_0002105	4.12095	up
Novel_336	-4.69531	down	gene-ILDR2	-2.74979	down	MSTRG.41170	1.14098	up	bta_circ_0001184	5.39397	up
Novel_336	-4.69531	down	gene-ILDR2	-2.74979	down	MSTRG.41170	1.14098	up	bta_circ_0002248	3.85792	up
Novel_336	-4.69531	down	gene-ILDR2	-2.74979	down	MSTRG.41170	1.14098	up	bta_circ_0002331	-0.755059	down
Novel_336	-4.69531	down	gene-ILDR2	-2.74979	down	MSTRG.41170	1.14098	up	bta_circ_0002908	-5.3709	down
Novel_336	-4.69531	down	gene-ILDR2	-2.74979	down	MSTRG.41170	1.14098	up	bta_circ_0002329	-3.78594	down
Novel_336	-4.69531	down	gene-ILDR2	-2.74979	down	MSTRG.41170	1.14098	up	bta_circ_0002327	-4.27137	down
Novel_336	-4.69531	down	gene-ILDR2	-2.74979	down	MSTRG.41170	1.14098	up	bta_circ_0002323	-1.0686	down
Novel_336	-4.69531	down	gene-ILDR2	-2.74979	down	MSTRG.41170	1.14098	up	bta_circ_0002593	3.12095	up
Novel_336	-4.69531	down	gene-ILDR2	-2.74979	down	MSTRG.106223	-2.13615	down	bta_circ_0002105	4.12095	up
Novel_336	-4.69531	down	gene-ILDR2	-2.74979	down	MSTRG.106223	-2.13615	down	bta_circ_0001184	5.39397	up
Novel_336	-4.69531	down	gene-ILDR2	-2.74979	down	MSTRG.106223	-2.13615	down	bta_circ_0002248	3.85792	up
Novel_336	-4.69531	down	gene-ILDR2	-2.74979	down	MSTRG.106223	-2.13615	down	bta_circ_0002331	-0.755059	down
Novel_336	-4.69531	down	gene-ILDR2	-2.74979	down	MSTRG.106223	-2.13615	down	bta_circ_0002908	-5.3709	down
Novel_336	-4.69531	down	gene-ILDR2	-2.74979	down	MSTRG.106223	-2.13615	down	bta_circ_0002329	-3.78594	down
Novel_336	-4.69531	down	gene-ILDR2	-2.74979	down	MSTRG.106223	-2.13615	down	bta_circ_0002327	-4.27137	down
Novel_336	-4.69531	down	gene-ILDR2	-2.74979	down	MSTRG.106223	-2.13615	down	bta_circ_0002323	-1.0686	down
Novel_336	-4.69531	down	gene-ILDR2	-2.74979	down	MSTRG.106223	-2.13615	down	bta_circ_0002593	3.12095	up
Novel_336	-4.69531	down	gene-ILDR2	-2.74979	down	MSTRG.106220	-2.17184	down	bta_circ_0002105	4.12095	up
Novel_336	-4.69531	down	gene-ILDR2	-2.74979	down	MSTRG.106220	-2.17184	down	bta_circ_0001184	5.39397	up
Novel_336	-4.69531	down	gene-ILDR2	-2.74979	down	MSTRG.106220	-2.17184	down	bta_circ_0002248	3.85792	up
Novel_336	-4.69531	down	gene-ILDR2	-2.74979	down	MSTRG.106220	-2.17184	down	bta_circ_0002331	-0.755059	down
Novel_336	-4.69531	down	gene-ILDR2	-2.74979	down	MSTRG.106220	-2.17184	down	bta_circ_0002908	-5.3709	down
Novel_336	-4.69531	down	gene-ILDR2	-2.74979	down	MSTRG.106220	-2.17184	down	bta_circ_0002329	-3.78594	down
Novel_336	-4.69531	down	gene-ILDR2	-2.74979	down	MSTRG.106220	-2.17184	down	bta_circ_0002327	-4.27137	down
Novel_336	-4.69531	down	gene-ILDR2	-2.74979	down	MSTRG.106220	-2.17184	down	bta_circ_0002323	-1.0686	down
Novel_336	-4.69531	down	gene-ILDR2	-2.74979	down	MSTRG.106220	-2.17184	down	bta_circ_0002593	3.12095	up
Novel_336	-4.69531	down	gene-KIF5C	1.3394	up	MSTRG.113755	1.57147	up	bta_circ_0002105	4.12095	up
Novel_336	-4.69531	down	gene-KIF5C	1.3394	up	MSTRG.113755	1.57147	up	bta_circ_0001184	5.39397	up
Novel_336	-4.69531	down	gene-KIF5C	1.3394	up	MSTRG.113755	1.57147	up	bta_circ_0002248	3.85792	up
Novel_336	-4.69531	down	gene-KIF5C	1.3394	up	MSTRG.113755	1.57147	up	bta_circ_0002331	-0.755059	down
Novel_336	-4.69531	down	gene-KIF5C	1.3394	up	MSTRG.113755	1.57147	up	bta_circ_0002908	-5.3709	down
Novel_336	-4.69531	down	gene-KIF5C	1.3394	up	MSTRG.113755	1.57147	up	bta_circ_0002329	-3.78594	down
Novel_336	-4.69531	down	gene-KIF5C	1.3394	up	MSTRG.113755	1.57147	up	bta_circ_0002327	-4.27137	down
Novel_336	-4.69531	down	gene-KIF5C	1.3394	up	MSTRG.113755	1.57147	up	bta_circ_0002323	-1.0686	down
Novel_336	-4.69531	down	gene-KIF5C	1.3394	up	MSTRG.113755	1.57147	up	bta_circ_0002593	3.12095	up
Novel_336	-4.69531	down	gene-KIF5C	1.3394	up	MSTRG.94519	3.2946	up	bta_circ_0002105	4.12095	up
Novel_336	-4.69531	down	gene-KIF5C	1.3394	up	MSTRG.94519	3.2946	up	bta_circ_0001184	5.39397	up
Novel_336	-4.69531	down	gene-KIF5C	1.3394	up	MSTRG.94519	3.2946	up	bta_circ_0002248	3.85792	up
Novel_336	-4.69531	down	gene-KIF5C	1.3394	up	MSTRG.94519	3.2946	up	bta_circ_0002331	-0.755059	down
Novel_336	-4.69531	down	gene-KIF5C	1.3394	up	MSTRG.94519	3.2946	up	bta_circ_0002908	-5.3709	down
Novel_336	-4.69531	down	gene-KIF5C	1.3394	up	MSTRG.94519	3.2946	up	bta_circ_0002329	-3.78594	down
Novel_336	-4.69531	down	gene-KIF5C	1.3394	up	MSTRG.94519	3.2946	up	bta_circ_0002327	-4.27137	down
Novel_336	-4.69531	down	gene-KIF5C	1.3394	up	MSTRG.94519	3.2946	up	bta_circ_0002323	-1.0686	down
Novel_336	-4.69531	down	gene-KIF5C	1.3394	up	MSTRG.94519	3.2946	up	bta_circ_0002593	3.12095	up
Novel_336	-4.69531	down	gene-KIF5C	1.3394	up	MSTRG.15182	2.0939	up	bta_circ_0002105	4.12095	up
Novel_336	-4.69531	down	gene-KIF5C	1.3394	up	MSTRG.15182	2.0939	up	bta_circ_0001184	5.39397	up
Novel_336	-4.69531	down	gene-KIF5C	1.3394	up	MSTRG.15182	2.0939	up	bta_circ_0002248	3.85792	up
Novel_336	-4.69531	down	gene-KIF5C	1.3394	up	MSTRG.15182	2.0939	up	bta_circ_0002331	-0.755059	down
Novel_336	-4.69531	down	gene-KIF5C	1.3394	up	MSTRG.15182	2.0939	up	bta_circ_0002908	-5.3709	down
Novel_336	-4.69531	down	gene-KIF5C	1.3394	up	MSTRG.15182	2.0939	up	bta_circ_0002329	-3.78594	down
Novel_336	-4.69531	down	gene-KIF5C	1.3394	up	MSTRG.15182	2.0939	up	bta_circ_0002327	-4.27137	down
Novel_336	-4.69531	down	gene-KIF5C	1.3394	up	MSTRG.15182	2.0939	up	bta_circ_0002323	-1.0686	down
Novel_336	-4.69531	down	gene-KIF5C	1.3394	up	MSTRG.15182	2.0939	up	bta_circ_0002593	3.12095	up
Novel_336	-4.69531	down	gene-KIF5C	1.3394	up	MSTRG.15761	-2.70088	down	bta_circ_0002105	4.12095	up
Novel_336	-4.69531	down	gene-KIF5C	1.3394	up	MSTRG.15761	-2.70088	down	bta_circ_0001184	5.39397	up
Novel_336	-4.69531	down	gene-KIF5C	1.3394	up	MSTRG.15761	-2.70088	down	bta_circ_0002248	3.85792	up
Novel_336	-4.69531	down	gene-KIF5C	1.3394	up	MSTRG.15761	-2.70088	down	bta_circ_0002331	-0.755059	down
Novel_336	-4.69531	down	gene-KIF5C	1.3394	up	MSTRG.15761	-2.70088	down	bta_circ_0002908	-5.3709	down
Novel_336	-4.69531	down	gene-KIF5C	1.3394	up	MSTRG.15761	-2.70088	down	bta_circ_0002329	-3.78594	down
Novel_336	-4.69531	down	gene-KIF5C	1.3394	up	MSTRG.15761	-2.70088	down	bta_circ_0002327	-4.27137	down
Novel_336	-4.69531	down	gene-KIF5C	1.3394	up	MSTRG.15761	-2.70088	down	bta_circ_0002323	-1.0686	down
Novel_336	-4.69531	down	gene-KIF5C	1.3394	up	MSTRG.15761	-2.70088	down	bta_circ_0002593	3.12095	up
Novel_336	-4.69531	down	gene-KIF5C	1.3394	up	MSTRG.33274	1.17245	up	bta_circ_0002105	4.12095	up
Novel_336	-4.69531	down	gene-KIF5C	1.3394	up	MSTRG.33274	1.17245	up	bta_circ_0001184	5.39397	up
Novel_336	-4.69531	down	gene-KIF5C	1.3394	up	MSTRG.33274	1.17245	up	bta_circ_0002248	3.85792	up
Novel_336	-4.69531	down	gene-KIF5C	1.3394	up	MSTRG.33274	1.17245	up	bta_circ_0002331	-0.755059	down
Novel_336	-4.69531	down	gene-KIF5C	1.3394	up	MSTRG.33274	1.17245	up	bta_circ_0002908	-5.3709	down
Novel_336	-4.69531	down	gene-KIF5C	1.3394	up	MSTRG.33274	1.17245	up	bta_circ_0002329	-3.78594	down
Novel_336	-4.69531	down	gene-KIF5C	1.3394	up	MSTRG.33274	1.17245	up	bta_circ_0002327	-4.27137	down
Novel_336	-4.69531	down	gene-KIF5C	1.3394	up	MSTRG.33274	1.17245	up	bta_circ_0002323	-1.0686	down
Novel_336	-4.69531	down	gene-KIF5C	1.3394	up	MSTRG.33274	1.17245	up	bta_circ_0002593	3.12095	up
Novel_336	-4.69531	down	gene-KIF5C	1.3394	up	MSTRG.105867	-1.21562	down	bta_circ_0002105	4.12095	up
Novel_336	-4.69531	down	gene-KIF5C	1.3394	up	MSTRG.105867	-1.21562	down	bta_circ_0001184	5.39397	up
Novel_336	-4.69531	down	gene-KIF5C	1.3394	up	MSTRG.105867	-1.21562	down	bta_circ_0002248	3.85792	up
Novel_336	-4.69531	down	gene-KIF5C	1.3394	up	MSTRG.105867	-1.21562	down	bta_circ_0002331	-0.755059	down
Novel_336	-4.69531	down	gene-KIF5C	1.3394	up	MSTRG.105867	-1.21562	down	bta_circ_0002908	-5.3709	down
Novel_336	-4.69531	down	gene-KIF5C	1.3394	up	MSTRG.105867	-1.21562	down	bta_circ_0002329	-3.78594	down
Novel_336	-4.69531	down	gene-KIF5C	1.3394	up	MSTRG.105867	-1.21562	down	bta_circ_0002327	-4.27137	down
Novel_336	-4.69531	down	gene-KIF5C	1.3394	up	MSTRG.105867	-1.21562	down	bta_circ_0002323	-1.0686	down
Novel_336	-4.69531	down	gene-KIF5C	1.3394	up	MSTRG.105867	-1.21562	down	bta_circ_0002593	3.12095	up
Novel_336	-4.69531	down	gene-KIF5C	1.3394	up	gene-LOC105609336	2.64252	up	bta_circ_0002105	4.12095	up
Novel_336	-4.69531	down	gene-KIF5C	1.3394	up	gene-LOC105609336	2.64252	up	bta_circ_0001184	5.39397	up
Novel_336	-4.69531	down	gene-KIF5C	1.3394	up	gene-LOC105609336	2.64252	up	bta_circ_0002248	3.85792	up
Novel_336	-4.69531	down	gene-KIF5C	1.3394	up	gene-LOC105609336	2.64252	up	bta_circ_0002331	-0.755059	down
Novel_336	-4.69531	down	gene-KIF5C	1.3394	up	gene-LOC105609336	2.64252	up	bta_circ_0002908	-5.3709	down
Novel_336	-4.69531	down	gene-KIF5C	1.3394	up	gene-LOC105609336	2.64252	up	bta_circ_0002329	-3.78594	down
Novel_336	-4.69531	down	gene-KIF5C	1.3394	up	gene-LOC105609336	2.64252	up	bta_circ_0002327	-4.27137	down
Novel_336	-4.69531	down	gene-KIF5C	1.3394	up	gene-LOC105609336	2.64252	up	bta_circ_0002323	-1.0686	down
Novel_336	-4.69531	down	gene-KIF5C	1.3394	up	gene-LOC105609336	2.64252	up	bta_circ_0002593	3.12095	up
Novel_336	-4.69531	down	gene-KIF5C	1.3394	up	MSTRG.129947	1.32883	up	bta_circ_0002105	4.12095	up
Novel_336	-4.69531	down	gene-KIF5C	1.3394	up	MSTRG.129947	1.32883	up	bta_circ_0001184	5.39397	up
Novel_336	-4.69531	down	gene-KIF5C	1.3394	up	MSTRG.129947	1.32883	up	bta_circ_0002248	3.85792	up
Novel_336	-4.69531	down	gene-KIF5C	1.3394	up	MSTRG.129947	1.32883	up	bta_circ_0002331	-0.755059	down
Novel_336	-4.69531	down	gene-KIF5C	1.3394	up	MSTRG.129947	1.32883	up	bta_circ_0002908	-5.3709	down
Novel_336	-4.69531	down	gene-KIF5C	1.3394	up	MSTRG.129947	1.32883	up	bta_circ_0002329	-3.78594	down
Novel_336	-4.69531	down	gene-KIF5C	1.3394	up	MSTRG.129947	1.32883	up	bta_circ_0002327	-4.27137	down
Novel_336	-4.69531	down	gene-KIF5C	1.3394	up	MSTRG.129947	1.32883	up	bta_circ_0002323	-1.0686	down
Novel_336	-4.69531	down	gene-KIF5C	1.3394	up	MSTRG.129947	1.32883	up	bta_circ_0002593	3.12095	up
Novel_336	-4.69531	down	gene-KIF5C	1.3394	up	MSTRG.121865	1.88962	up	bta_circ_0002105	4.12095	up
Novel_336	-4.69531	down	gene-KIF5C	1.3394	up	MSTRG.121865	1.88962	up	bta_circ_0001184	5.39397	up
Novel_336	-4.69531	down	gene-KIF5C	1.3394	up	MSTRG.121865	1.88962	up	bta_circ_0002248	3.85792	up
Novel_336	-4.69531	down	gene-KIF5C	1.3394	up	MSTRG.121865	1.88962	up	bta_circ_0002331	-0.755059	down
Novel_336	-4.69531	down	gene-KIF5C	1.3394	up	MSTRG.121865	1.88962	up	bta_circ_0002908	-5.3709	down
Novel_336	-4.69531	down	gene-KIF5C	1.3394	up	MSTRG.121865	1.88962	up	bta_circ_0002329	-3.78594	down
Novel_336	-4.69531	down	gene-KIF5C	1.3394	up	MSTRG.121865	1.88962	up	bta_circ_0002327	-4.27137	down
Novel_336	-4.69531	down	gene-KIF5C	1.3394	up	MSTRG.121865	1.88962	up	bta_circ_0002323	-1.0686	down
Novel_336	-4.69531	down	gene-KIF5C	1.3394	up	MSTRG.121865	1.88962	up	bta_circ_0002593	3.12095	up
Novel_336	-4.69531	down	gene-KIF5C	1.3394	up	MSTRG.83407	1.3206	up	bta_circ_0002105	4.12095	up
Novel_336	-4.69531	down	gene-KIF5C	1.3394	up	MSTRG.83407	1.3206	up	bta_circ_0001184	5.39397	up
Novel_336	-4.69531	down	gene-KIF5C	1.3394	up	MSTRG.83407	1.3206	up	bta_circ_0002248	3.85792	up
Novel_336	-4.69531	down	gene-KIF5C	1.3394	up	MSTRG.83407	1.3206	up	bta_circ_0002331	-0.755059	down
Novel_336	-4.69531	down	gene-KIF5C	1.3394	up	MSTRG.83407	1.3206	up	bta_circ_0002908	-5.3709	down
Novel_336	-4.69531	down	gene-KIF5C	1.3394	up	MSTRG.83407	1.3206	up	bta_circ_0002329	-3.78594	down
Novel_336	-4.69531	down	gene-KIF5C	1.3394	up	MSTRG.83407	1.3206	up	bta_circ_0002327	-4.27137	down
Novel_336	-4.69531	down	gene-KIF5C	1.3394	up	MSTRG.83407	1.3206	up	bta_circ_0002323	-1.0686	down
Novel_336	-4.69531	down	gene-KIF5C	1.3394	up	MSTRG.83407	1.3206	up	bta_circ_0002593	3.12095	up
Novel_336	-4.69531	down	gene-KIF5C	1.3394	up	MSTRG.113758	1.71876	up	bta_circ_0002105	4.12095	up
Novel_336	-4.69531	down	gene-KIF5C	1.3394	up	MSTRG.113758	1.71876	up	bta_circ_0001184	5.39397	up
Novel_336	-4.69531	down	gene-KIF5C	1.3394	up	MSTRG.113758	1.71876	up	bta_circ_0002248	3.85792	up
Novel_336	-4.69531	down	gene-KIF5C	1.3394	up	MSTRG.113758	1.71876	up	bta_circ_0002331	-0.755059	down
Novel_336	-4.69531	down	gene-KIF5C	1.3394	up	MSTRG.113758	1.71876	up	bta_circ_0002908	-5.3709	down
Novel_336	-4.69531	down	gene-KIF5C	1.3394	up	MSTRG.113758	1.71876	up	bta_circ_0002329	-3.78594	down
Novel_336	-4.69531	down	gene-KIF5C	1.3394	up	MSTRG.113758	1.71876	up	bta_circ_0002327	-4.27137	down
Novel_336	-4.69531	down	gene-KIF5C	1.3394	up	MSTRG.113758	1.71876	up	bta_circ_0002323	-1.0686	down
Novel_336	-4.69531	down	gene-KIF5C	1.3394	up	MSTRG.113758	1.71876	up	bta_circ_0002593	3.12095	up
Novel_336	-4.69531	down	gene-KIF5C	1.3394	up	MSTRG.51457	3.42013	up	bta_circ_0002105	4.12095	up
Novel_336	-4.69531	down	gene-KIF5C	1.3394	up	MSTRG.51457	3.42013	up	bta_circ_0001184	5.39397	up
Novel_336	-4.69531	down	gene-KIF5C	1.3394	up	MSTRG.51457	3.42013	up	bta_circ_0002248	3.85792	up
Novel_336	-4.69531	down	gene-KIF5C	1.3394	up	MSTRG.51457	3.42013	up	bta_circ_0002331	-0.755059	down
Novel_336	-4.69531	down	gene-KIF5C	1.3394	up	MSTRG.51457	3.42013	up	bta_circ_0002908	-5.3709	down
Novel_336	-4.69531	down	gene-KIF5C	1.3394	up	MSTRG.51457	3.42013	up	bta_circ_0002329	-3.78594	down
Novel_336	-4.69531	down	gene-KIF5C	1.3394	up	MSTRG.51457	3.42013	up	bta_circ_0002327	-4.27137	down
Novel_336	-4.69531	down	gene-KIF5C	1.3394	up	MSTRG.51457	3.42013	up	bta_circ_0002323	-1.0686	down
Novel_336	-4.69531	down	gene-KIF5C	1.3394	up	MSTRG.51457	3.42013	up	bta_circ_0002593	3.12095	up
Novel_336	-4.69531	down	gene-KIF5C	1.3394	up	MSTRG.102340	1.70812	up	bta_circ_0002105	4.12095	up
Novel_336	-4.69531	down	gene-KIF5C	1.3394	up	MSTRG.102340	1.70812	up	bta_circ_0001184	5.39397	up
Novel_336	-4.69531	down	gene-KIF5C	1.3394	up	MSTRG.102340	1.70812	up	bta_circ_0002248	3.85792	up
Novel_336	-4.69531	down	gene-KIF5C	1.3394	up	MSTRG.102340	1.70812	up	bta_circ_0002331	-0.755059	down
Novel_336	-4.69531	down	gene-KIF5C	1.3394	up	MSTRG.102340	1.70812	up	bta_circ_0002908	-5.3709	down
Novel_336	-4.69531	down	gene-KIF5C	1.3394	up	MSTRG.102340	1.70812	up	bta_circ_0002329	-3.78594	down
Novel_336	-4.69531	down	gene-KIF5C	1.3394	up	MSTRG.102340	1.70812	up	bta_circ_0002327	-4.27137	down
Novel_336	-4.69531	down	gene-KIF5C	1.3394	up	MSTRG.102340	1.70812	up	bta_circ_0002323	-1.0686	down
Novel_336	-4.69531	down	gene-KIF5C	1.3394	up	MSTRG.102340	1.70812	up	bta_circ_0002593	3.12095	up
Novel_336	-4.69531	down	gene-KIF5C	1.3394	up	MSTRG.97535	-2.90401	down	bta_circ_0002105	4.12095	up
Novel_336	-4.69531	down	gene-KIF5C	1.3394	up	MSTRG.97535	-2.90401	down	bta_circ_0001184	5.39397	up
Novel_336	-4.69531	down	gene-KIF5C	1.3394	up	MSTRG.97535	-2.90401	down	bta_circ_0002248	3.85792	up
Novel_336	-4.69531	down	gene-KIF5C	1.3394	up	MSTRG.97535	-2.90401	down	bta_circ_0002331	-0.755059	down
Novel_336	-4.69531	down	gene-KIF5C	1.3394	up	MSTRG.97535	-2.90401	down	bta_circ_0002908	-5.3709	down
Novel_336	-4.69531	down	gene-KIF5C	1.3394	up	MSTRG.97535	-2.90401	down	bta_circ_0002329	-3.78594	down
Novel_336	-4.69531	down	gene-KIF5C	1.3394	up	MSTRG.97535	-2.90401	down	bta_circ_0002327	-4.27137	down
Novel_336	-4.69531	down	gene-KIF5C	1.3394	up	MSTRG.97535	-2.90401	down	bta_circ_0002323	-1.0686	down
Novel_336	-4.69531	down	gene-KIF5C	1.3394	up	MSTRG.97535	-2.90401	down	bta_circ_0002593	3.12095	up
Novel_336	-4.69531	down	gene-KIF5C	1.3394	up	MSTRG.132698	1.10463	up	bta_circ_0002105	4.12095	up
Novel_336	-4.69531	down	gene-KIF5C	1.3394	up	MSTRG.132698	1.10463	up	bta_circ_0001184	5.39397	up
Novel_336	-4.69531	down	gene-KIF5C	1.3394	up	MSTRG.132698	1.10463	up	bta_circ_0002248	3.85792	up
Novel_336	-4.69531	down	gene-KIF5C	1.3394	up	MSTRG.132698	1.10463	up	bta_circ_0002331	-0.755059	down
Novel_336	-4.69531	down	gene-KIF5C	1.3394	up	MSTRG.132698	1.10463	up	bta_circ_0002908	-5.3709	down
Novel_336	-4.69531	down	gene-KIF5C	1.3394	up	MSTRG.132698	1.10463	up	bta_circ_0002329	-3.78594	down
Novel_336	-4.69531	down	gene-KIF5C	1.3394	up	MSTRG.132698	1.10463	up	bta_circ_0002327	-4.27137	down
Novel_336	-4.69531	down	gene-KIF5C	1.3394	up	MSTRG.132698	1.10463	up	bta_circ_0002323	-1.0686	down
Novel_336	-4.69531	down	gene-KIF5C	1.3394	up	MSTRG.132698	1.10463	up	bta_circ_0002593	3.12095	up
Novel_336	-4.69531	down	gene-KIF5C	1.3394	up	MSTRG.120041	-2.23841	down	bta_circ_0002105	4.12095	up
Novel_336	-4.69531	down	gene-KIF5C	1.3394	up	MSTRG.120041	-2.23841	down	bta_circ_0001184	5.39397	up
Novel_336	-4.69531	down	gene-KIF5C	1.3394	up	MSTRG.120041	-2.23841	down	bta_circ_0002248	3.85792	up
Novel_336	-4.69531	down	gene-KIF5C	1.3394	up	MSTRG.120041	-2.23841	down	bta_circ_0002331	-0.755059	down
Novel_336	-4.69531	down	gene-KIF5C	1.3394	up	MSTRG.120041	-2.23841	down	bta_circ_0002908	-5.3709	down
Novel_336	-4.69531	down	gene-KIF5C	1.3394	up	MSTRG.120041	-2.23841	down	bta_circ_0002329	-3.78594	down
Novel_336	-4.69531	down	gene-KIF5C	1.3394	up	MSTRG.120041	-2.23841	down	bta_circ_0002327	-4.27137	down
Novel_336	-4.69531	down	gene-KIF5C	1.3394	up	MSTRG.120041	-2.23841	down	bta_circ_0002323	-1.0686	down
Novel_336	-4.69531	down	gene-KIF5C	1.3394	up	MSTRG.120041	-2.23841	down	bta_circ_0002593	3.12095	up
Novel_336	-4.69531	down	gene-KIF5C	1.3394	up	MSTRG.34569	-1.07257	down	bta_circ_0002105	4.12095	up
Novel_336	-4.69531	down	gene-KIF5C	1.3394	up	MSTRG.34569	-1.07257	down	bta_circ_0001184	5.39397	up
Novel_336	-4.69531	down	gene-KIF5C	1.3394	up	MSTRG.34569	-1.07257	down	bta_circ_0002248	3.85792	up
Novel_336	-4.69531	down	gene-KIF5C	1.3394	up	MSTRG.34569	-1.07257	down	bta_circ_0002331	-0.755059	down
Novel_336	-4.69531	down	gene-KIF5C	1.3394	up	MSTRG.34569	-1.07257	down	bta_circ_0002908	-5.3709	down
Novel_336	-4.69531	down	gene-KIF5C	1.3394	up	MSTRG.34569	-1.07257	down	bta_circ_0002329	-3.78594	down
Novel_336	-4.69531	down	gene-KIF5C	1.3394	up	MSTRG.34569	-1.07257	down	bta_circ_0002327	-4.27137	down
Novel_336	-4.69531	down	gene-KIF5C	1.3394	up	MSTRG.34569	-1.07257	down	bta_circ_0002323	-1.0686	down
Novel_336	-4.69531	down	gene-KIF5C	1.3394	up	MSTRG.34569	-1.07257	down	bta_circ_0002593	3.12095	up
Novel_336	-4.69531	down	gene-KIF5C	1.3394	up	MSTRG.3378	2.19383	up	bta_circ_0002105	4.12095	up
Novel_336	-4.69531	down	gene-KIF5C	1.3394	up	MSTRG.3378	2.19383	up	bta_circ_0001184	5.39397	up
Novel_336	-4.69531	down	gene-KIF5C	1.3394	up	MSTRG.3378	2.19383	up	bta_circ_0002248	3.85792	up
Novel_336	-4.69531	down	gene-KIF5C	1.3394	up	MSTRG.3378	2.19383	up	bta_circ_0002331	-0.755059	down
Novel_336	-4.69531	down	gene-KIF5C	1.3394	up	MSTRG.3378	2.19383	up	bta_circ_0002908	-5.3709	down
Novel_336	-4.69531	down	gene-KIF5C	1.3394	up	MSTRG.3378	2.19383	up	bta_circ_0002329	-3.78594	down
Novel_336	-4.69531	down	gene-KIF5C	1.3394	up	MSTRG.3378	2.19383	up	bta_circ_0002327	-4.27137	down
Novel_336	-4.69531	down	gene-KIF5C	1.3394	up	MSTRG.3378	2.19383	up	bta_circ_0002323	-1.0686	down
Novel_336	-4.69531	down	gene-KIF5C	1.3394	up	MSTRG.3378	2.19383	up	bta_circ_0002593	3.12095	up
Novel_336	-4.69531	down	gene-KIF5C	1.3394	up	MSTRG.10409	1.83517	up	bta_circ_0002105	4.12095	up
Novel_336	-4.69531	down	gene-KIF5C	1.3394	up	MSTRG.10409	1.83517	up	bta_circ_0001184	5.39397	up
Novel_336	-4.69531	down	gene-KIF5C	1.3394	up	MSTRG.10409	1.83517	up	bta_circ_0002248	3.85792	up
Novel_336	-4.69531	down	gene-KIF5C	1.3394	up	MSTRG.10409	1.83517	up	bta_circ_0002331	-0.755059	down
Novel_336	-4.69531	down	gene-KIF5C	1.3394	up	MSTRG.10409	1.83517	up	bta_circ_0002908	-5.3709	down
Novel_336	-4.69531	down	gene-KIF5C	1.3394	up	MSTRG.10409	1.83517	up	bta_circ_0002329	-3.78594	down
Novel_336	-4.69531	down	gene-KIF5C	1.3394	up	MSTRG.10409	1.83517	up	bta_circ_0002327	-4.27137	down
Novel_336	-4.69531	down	gene-KIF5C	1.3394	up	MSTRG.10409	1.83517	up	bta_circ_0002323	-1.0686	down
Novel_336	-4.69531	down	gene-KIF5C	1.3394	up	MSTRG.10409	1.83517	up	bta_circ_0002593	3.12095	up
Novel_336	-4.69531	down	gene-KIF5C	1.3394	up	MSTRG.117761	2.75226	up	bta_circ_0002105	4.12095	up
Novel_336	-4.69531	down	gene-KIF5C	1.3394	up	MSTRG.117761	2.75226	up	bta_circ_0001184	5.39397	up
Novel_336	-4.69531	down	gene-KIF5C	1.3394	up	MSTRG.117761	2.75226	up	bta_circ_0002248	3.85792	up
Novel_336	-4.69531	down	gene-KIF5C	1.3394	up	MSTRG.117761	2.75226	up	bta_circ_0002331	-0.755059	down
Novel_336	-4.69531	down	gene-KIF5C	1.3394	up	MSTRG.117761	2.75226	up	bta_circ_0002908	-5.3709	down
Novel_336	-4.69531	down	gene-KIF5C	1.3394	up	MSTRG.117761	2.75226	up	bta_circ_0002329	-3.78594	down
Novel_336	-4.69531	down	gene-KIF5C	1.3394	up	MSTRG.117761	2.75226	up	bta_circ_0002327	-4.27137	down
Novel_336	-4.69531	down	gene-KIF5C	1.3394	up	MSTRG.117761	2.75226	up	bta_circ_0002323	-1.0686	down
Novel_336	-4.69531	down	gene-KIF5C	1.3394	up	MSTRG.117761	2.75226	up	bta_circ_0002593	3.12095	up
Novel_336	-4.69531	down	gene-KIF5C	1.3394	up	MSTRG.117762	2.21466	up	bta_circ_0002105	4.12095	up
Novel_336	-4.69531	down	gene-KIF5C	1.3394	up	MSTRG.117762	2.21466	up	bta_circ_0001184	5.39397	up
Novel_336	-4.69531	down	gene-KIF5C	1.3394	up	MSTRG.117762	2.21466	up	bta_circ_0002248	3.85792	up
Novel_336	-4.69531	down	gene-KIF5C	1.3394	up	MSTRG.117762	2.21466	up	bta_circ_0002331	-0.755059	down
Novel_336	-4.69531	down	gene-KIF5C	1.3394	up	MSTRG.117762	2.21466	up	bta_circ_0002908	-5.3709	down
Novel_336	-4.69531	down	gene-KIF5C	1.3394	up	MSTRG.117762	2.21466	up	bta_circ_0002329	-3.78594	down
Novel_336	-4.69531	down	gene-KIF5C	1.3394	up	MSTRG.117762	2.21466	up	bta_circ_0002327	-4.27137	down
Novel_336	-4.69531	down	gene-KIF5C	1.3394	up	MSTRG.117762	2.21466	up	bta_circ_0002323	-1.0686	down
Novel_336	-4.69531	down	gene-KIF5C	1.3394	up	MSTRG.117762	2.21466	up	bta_circ_0002593	3.12095	up
Novel_336	-4.69531	down	gene-KIF5C	1.3394	up	MSTRG.9383	-2.50923	down	bta_circ_0002105	4.12095	up
Novel_336	-4.69531	down	gene-KIF5C	1.3394	up	MSTRG.9383	-2.50923	down	bta_circ_0001184	5.39397	up
Novel_336	-4.69531	down	gene-KIF5C	1.3394	up	MSTRG.9383	-2.50923	down	bta_circ_0002248	3.85792	up
Novel_336	-4.69531	down	gene-KIF5C	1.3394	up	MSTRG.9383	-2.50923	down	bta_circ_0002331	-0.755059	down
Novel_336	-4.69531	down	gene-KIF5C	1.3394	up	MSTRG.9383	-2.50923	down	bta_circ_0002908	-5.3709	down
Novel_336	-4.69531	down	gene-KIF5C	1.3394	up	MSTRG.9383	-2.50923	down	bta_circ_0002329	-3.78594	down
Novel_336	-4.69531	down	gene-KIF5C	1.3394	up	MSTRG.9383	-2.50923	down	bta_circ_0002327	-4.27137	down
Novel_336	-4.69531	down	gene-KIF5C	1.3394	up	MSTRG.9383	-2.50923	down	bta_circ_0002323	-1.0686	down
Novel_336	-4.69531	down	gene-KIF5C	1.3394	up	MSTRG.9383	-2.50923	down	bta_circ_0002593	3.12095	up
Novel_336	-4.69531	down	gene-KIF5C	1.3394	up	MSTRG.62509	-1.21018	down	bta_circ_0002105	4.12095	up
Novel_336	-4.69531	down	gene-KIF5C	1.3394	up	MSTRG.62509	-1.21018	down	bta_circ_0001184	5.39397	up
Novel_336	-4.69531	down	gene-KIF5C	1.3394	up	MSTRG.62509	-1.21018	down	bta_circ_0002248	3.85792	up
Novel_336	-4.69531	down	gene-KIF5C	1.3394	up	MSTRG.62509	-1.21018	down	bta_circ_0002331	-0.755059	down
Novel_336	-4.69531	down	gene-KIF5C	1.3394	up	MSTRG.62509	-1.21018	down	bta_circ_0002908	-5.3709	down
Novel_336	-4.69531	down	gene-KIF5C	1.3394	up	MSTRG.62509	-1.21018	down	bta_circ_0002329	-3.78594	down
Novel_336	-4.69531	down	gene-KIF5C	1.3394	up	MSTRG.62509	-1.21018	down	bta_circ_0002327	-4.27137	down
Novel_336	-4.69531	down	gene-KIF5C	1.3394	up	MSTRG.62509	-1.21018	down	bta_circ_0002323	-1.0686	down
Novel_336	-4.69531	down	gene-KIF5C	1.3394	up	MSTRG.62509	-1.21018	down	bta_circ_0002593	3.12095	up
Novel_336	-4.69531	down	gene-KIF5C	1.3394	up	MSTRG.109172	1.16364	up	bta_circ_0002105	4.12095	up
Novel_336	-4.69531	down	gene-KIF5C	1.3394	up	MSTRG.109172	1.16364	up	bta_circ_0001184	5.39397	up
Novel_336	-4.69531	down	gene-KIF5C	1.3394	up	MSTRG.109172	1.16364	up	bta_circ_0002248	3.85792	up
Novel_336	-4.69531	down	gene-KIF5C	1.3394	up	MSTRG.109172	1.16364	up	bta_circ_0002331	-0.755059	down
Novel_336	-4.69531	down	gene-KIF5C	1.3394	up	MSTRG.109172	1.16364	up	bta_circ_0002908	-5.3709	down
Novel_336	-4.69531	down	gene-KIF5C	1.3394	up	MSTRG.109172	1.16364	up	bta_circ_0002329	-3.78594	down
Novel_336	-4.69531	down	gene-KIF5C	1.3394	up	MSTRG.109172	1.16364	up	bta_circ_0002327	-4.27137	down
Novel_336	-4.69531	down	gene-KIF5C	1.3394	up	MSTRG.109172	1.16364	up	bta_circ_0002323	-1.0686	down
Novel_336	-4.69531	down	gene-KIF5C	1.3394	up	MSTRG.109172	1.16364	up	bta_circ_0002593	3.12095	up
Novel_336	-4.69531	down	gene-KIF5C	1.3394	up	MSTRG.125806	1.11658	up	bta_circ_0002105	4.12095	up
Novel_336	-4.69531	down	gene-KIF5C	1.3394	up	MSTRG.125806	1.11658	up	bta_circ_0001184	5.39397	up
Novel_336	-4.69531	down	gene-KIF5C	1.3394	up	MSTRG.125806	1.11658	up	bta_circ_0002248	3.85792	up
Novel_336	-4.69531	down	gene-KIF5C	1.3394	up	MSTRG.125806	1.11658	up	bta_circ_0002331	-0.755059	down
Novel_336	-4.69531	down	gene-KIF5C	1.3394	up	MSTRG.125806	1.11658	up	bta_circ_0002908	-5.3709	down
Novel_336	-4.69531	down	gene-KIF5C	1.3394	up	MSTRG.125806	1.11658	up	bta_circ_0002329	-3.78594	down
Novel_336	-4.69531	down	gene-KIF5C	1.3394	up	MSTRG.125806	1.11658	up	bta_circ_0002327	-4.27137	down
Novel_336	-4.69531	down	gene-KIF5C	1.3394	up	MSTRG.125806	1.11658	up	bta_circ_0002323	-1.0686	down
Novel_336	-4.69531	down	gene-KIF5C	1.3394	up	MSTRG.125806	1.11658	up	bta_circ_0002593	3.12095	up
Novel_336	-4.69531	down	gene-KIF5C	1.3394	up	gene-LOC114108819	1.04722	up	bta_circ_0002105	4.12095	up
Novel_336	-4.69531	down	gene-KIF5C	1.3394	up	gene-LOC114108819	1.04722	up	bta_circ_0001184	5.39397	up
Novel_336	-4.69531	down	gene-KIF5C	1.3394	up	gene-LOC114108819	1.04722	up	bta_circ_0002248	3.85792	up
Novel_336	-4.69531	down	gene-KIF5C	1.3394	up	gene-LOC114108819	1.04722	up	bta_circ_0002331	-0.755059	down
Novel_336	-4.69531	down	gene-KIF5C	1.3394	up	gene-LOC114108819	1.04722	up	bta_circ_0002908	-5.3709	down
Novel_336	-4.69531	down	gene-KIF5C	1.3394	up	gene-LOC114108819	1.04722	up	bta_circ_0002329	-3.78594	down
Novel_336	-4.69531	down	gene-KIF5C	1.3394	up	gene-LOC114108819	1.04722	up	bta_circ_0002327	-4.27137	down
Novel_336	-4.69531	down	gene-KIF5C	1.3394	up	gene-LOC114108819	1.04722	up	bta_circ_0002323	-1.0686	down
Novel_336	-4.69531	down	gene-KIF5C	1.3394	up	gene-LOC114108819	1.04722	up	bta_circ_0002593	3.12095	up
Novel_336	-4.69531	down	gene-KIF5C	1.3394	up	MSTRG.120033	1.31806	up	bta_circ_0002105	4.12095	up
Novel_336	-4.69531	down	gene-KIF5C	1.3394	up	MSTRG.120033	1.31806	up	bta_circ_0001184	5.39397	up
Novel_336	-4.69531	down	gene-KIF5C	1.3394	up	MSTRG.120033	1.31806	up	bta_circ_0002248	3.85792	up
Novel_336	-4.69531	down	gene-KIF5C	1.3394	up	MSTRG.120033	1.31806	up	bta_circ_0002331	-0.755059	down
Novel_336	-4.69531	down	gene-KIF5C	1.3394	up	MSTRG.120033	1.31806	up	bta_circ_0002908	-5.3709	down
Novel_336	-4.69531	down	gene-KIF5C	1.3394	up	MSTRG.120033	1.31806	up	bta_circ_0002329	-3.78594	down
Novel_336	-4.69531	down	gene-KIF5C	1.3394	up	MSTRG.120033	1.31806	up	bta_circ_0002327	-4.27137	down
Novel_336	-4.69531	down	gene-KIF5C	1.3394	up	MSTRG.120033	1.31806	up	bta_circ_0002323	-1.0686	down
Novel_336	-4.69531	down	gene-KIF5C	1.3394	up	MSTRG.120033	1.31806	up	bta_circ_0002593	3.12095	up
Novel_336	-4.69531	down	gene-KIF5C	1.3394	up	MSTRG.121457	1.11894	up	bta_circ_0002105	4.12095	up
Novel_336	-4.69531	down	gene-KIF5C	1.3394	up	MSTRG.121457	1.11894	up	bta_circ_0001184	5.39397	up
Novel_336	-4.69531	down	gene-KIF5C	1.3394	up	MSTRG.121457	1.11894	up	bta_circ_0002248	3.85792	up
Novel_336	-4.69531	down	gene-KIF5C	1.3394	up	MSTRG.121457	1.11894	up	bta_circ_0002331	-0.755059	down
Novel_336	-4.69531	down	gene-KIF5C	1.3394	up	MSTRG.121457	1.11894	up	bta_circ_0002908	-5.3709	down
Novel_336	-4.69531	down	gene-KIF5C	1.3394	up	MSTRG.121457	1.11894	up	bta_circ_0002329	-3.78594	down
[truncated: 56,205 more rows]
