# Supplementary material for: Whole-Transcriptome Analysis of Preadipocyte and Adipocyte and Construction of Regulatory Networks to Investigate Lipid Metabolism in Sheep
Source: Front Genet. 2021 Jul 29;12:662143. doi: 10.3389/fgene.2021.662143 (PMC8358208; doi:10.3389/fgene.2021.662143)
Supplement: Supplementary Figure 1 — Volcano map of different groups of differential RNAs. (A–C) Expression profiles of mRNAs and LncRNAs (M1 vs. P1, M2 vs. P2, M3 vs. P3). (D–F) Expression profiles of circRNAs (M1 vs. P1, M2 vs. P2, M3 vs. P3). Green points represent down-regulated RNAs; red points represent up-regulated RNAs; gray points represent not significantly expressed RNAs in the volcano plots. (G–I) Expression profiles of miRNAs (M1 vs. P1, M2 vs. P2, M3 vs. P3). Blue points represent down-regulated RNAs; yellow points represent up-regulated RNAs; gray points represent not significantly expressed RNAs in the volcano plots. X-axis: Fold change log2 ratio of RNAs. Y-axis: false discovery rate values (-log10 transformed). [file Data_Sheet_1.ZIP › Supplementary figures and tables/TableS2.xlsx]

## Sheet: Sheet1
Table S2 Primer sequences of LncRNAs for quantitative real-time PCR
LncRNAs	Oligo	Primer sequence	Product size	Position
MSTRG.102235	Forward Primer	5' GGTGCCATTGCCTTCTCCT 3'	131 bp	chrNC_040267.1:32049818-
	Reverse Primer	5' GTAATTCCCTGGCTGCACTCT 3'		32061433:-
MSTRG.71379	Forward Primer	5' CATGCATCCTCCCAAGTTGAA 3'	198 bp	chrNC_040260.1:50049753-
	Reverse Primer	5' TGCTATGGCATTCAAGGTCTCT 3'		50057325:+
MSTRG.54995	Forward Primer	5' GCTACACTTCATGGGCTGTCTTT 3'	229 bp	chrNC_040257.1:26304321-
	Reverse Primer	5' CCAGGCACCAACCACCACTA 3'		26424276:+
MSTRG.107440	Forward Primer	5' CTCCTCTGTTCCCTCCTGTCTG 3'	208 bp	chrNC_040268.1:78672493-
	Reverse Primer	5' TAGCAGGTGCAGACGGGAG 3'		78673817:+
MSTRG.61344	Forward Primer	5' GCCTGCGTCTGTTGCCTTAG 3'	112 bp	chrNC_040258.1:44623533-
	Reverse Primer	5' ATTGGGAGATTGGGATTGACA 3'		44652963:-
LOC105606974	Forward Primer	5' ATTGAGGGACTTGCTGGTGG 3'	114 bp	chrNC_040253.1:258708631-
	Reverse Primer	5' TGCAAGGGATTTGACAGGCT 3'		258721999:-
LOC105605357	Forward Primer	5' GGCAGCATGACCTTGTCTGG 3'	140 bp	chrNC_040278.1:12643932-
	Reverse Primer	5' TTGCTCAATCCATTCCTCCTGT 3'		12646966:-
LOC114109530	Forward Primer	5' CTTGTAAACAGCCGAGACTTGC 3'	240 bp	chrNC_040271.1:52087348-
	Reverse Primer	5' CTGAAAGCCTGACCTCCCAC 3'		52095154:+
LOC105609125	Forward Primer	5' CCTGGAGCAGTCGTGAAAGTG 3'	229 bp	chrNC_040257.1:63372022-
	Reverse Primer	5' GCTCTTCCGTAGATGATGGGG 3'		63385936:-
LOC114110446	Forward Primer	5' GAGGAGCAGACACGGAAACC 3'	141 bp	chrNC_040274.1:5639080-
	Reverse Primer	5' AATGAGGACTGGGATGAAGAGAA 3'		5641719:+
