# Supplementary material for: Whole-Transcriptome Analysis of Preadipocyte and Adipocyte and Construction of Regulatory Networks to Investigate Lipid Metabolism in Sheep
Source: Front Genet. 2021 Jul 29;12:662143. doi: 10.3389/fgene.2021.662143 (PMC8358208; doi:10.3389/fgene.2021.662143)
Supplement: Supplementary Figure 1 — Volcano map of different groups of differential RNAs. (A–C) Expression profiles of mRNAs and LncRNAs (M1 vs. P1, M2 vs. P2, M3 vs. P3). (D–F) Expression profiles of circRNAs (M1 vs. P1, M2 vs. P2, M3 vs. P3). Green points represent down-regulated RNAs; red points represent up-regulated RNAs; gray points represent not significantly expressed RNAs in the volcano plots. (G–I) Expression profiles of miRNAs (M1 vs. P1, M2 vs. P2, M3 vs. P3). Blue points represent down-regulated RNAs; yellow points represent up-regulated RNAs; gray points represent not significantly expressed RNAs in the volcano plots. X-axis: Fold change log2 ratio of RNAs. Y-axis: false discovery rate values (-log10 transformed). [file Data_Sheet_1.ZIP › Supplementary figures and tables/TableS3.xlsx]

## Sheet: Sheet1
Table S3 Primer sequences of circRNAs for quantitative real-time PCR
circRNAs	Oligo	Primer sequence	Product size	Position
bta_circ_0002105	Forward Primer	5' GGTAGTCCCGTCTGTAGCATCG 3'	126 bp	NC_040263.1:23671398..
	Reverse Primer	5' GCTTCTCCTGCTTCATCACCA 3'		23815809:+
bta_circ_0000520	Forward Primer	5' TGGAGAGGCAACATGAAATCAG 3'	255 bp	NC_040253.1:191475236..
	Reverse Primer	5' AATCTGACACTGCCCTGGAATC 3'		191552199:-
bta_circ_0002331	Forward Primer	5' TTATCCTGCCTGCTCCATCAA 3'	165 bp	NC_040264.1:66469801..
	Reverse Primer	5' CAGCAAGGTAGCCAGGAAGAG 3'		66593120:+
bta_circ_0001184	Forward Primer	5' CCAGATCACCAGCCTACCTTC 3'	178 bp	NC_040256.1:15991594..
	Reverse Primer	5' GCCATCTGGGTCATCAACGT 3'		16093665:+
bta_circ_0000390	Forward Primer	5' ATGTTCCCTTTCAAGACTGCG 3'	171 bp	NC_040253.1:120303992..
	Reverse Primer	5' ATGGATGGTGGGCGGATT 3'		120348810:+
bta_circ_0002909	Forward Primer	5' CGCAATGCTGTGGTGGCA 3'	232 bp	NC_040271.1:30480927..
	Reverse Primer	5' CCATGTCCTGGGTCTGGTCC 3'		30573486:+
bta_circ_0002651	Forward Primer	5' GTGGAGACTGCACCAAGGAGG 3'	126 bp	NC_040268.1:55330811..
	Reverse Primer	5' CGTCTGCGTGGTGGATGTG 3'		55331699:+
bta_circ_0003474	Forward Primer	5' AAGACTAAACAGCCAAAGTTCACG 3'	97 bp	NC_040278.1:94105440..
	Reverse Primer	5' GATTCCTCCGCTCCCATTC 3'		94114703:-
bta_circ_0002917	Forward Primer	5' CTCAGGGAGGAGGAAATGGA 3'	172 bp	NC_040271.1:4010523..
	Reverse Primer	5' ATTCCCGACAACCACCATCTT 3'		4029153:+
bta_circ_0003259	Forward Primer	5' AGTCGTGAGCACCTGGGAAGT 3'	200 bp	NC_040276.1:14047032..
	Reverse Primer	5' CGGAGCCTTCTTGTCAGCC 3'		14062601:+
