# Supplementary material for: Whole-Transcriptome Analysis of Preadipocyte and Adipocyte and Construction of Regulatory Networks to Investigate Lipid Metabolism in Sheep
Source: Front Genet. 2021 Jul 29;12:662143. doi: 10.3389/fgene.2021.662143 (PMC8358208; doi:10.3389/fgene.2021.662143)
Supplement: Supplementary Figure 1 — Volcano map of different groups of differential RNAs. (A–C) Expression profiles of mRNAs and LncRNAs (M1 vs. P1, M2 vs. P2, M3 vs. P3). (D–F) Expression profiles of circRNAs (M1 vs. P1, M2 vs. P2, M3 vs. P3). Green points represent down-regulated RNAs; red points represent up-regulated RNAs; gray points represent not significantly expressed RNAs in the volcano plots. (G–I) Expression profiles of miRNAs (M1 vs. P1, M2 vs. P2, M3 vs. P3). Blue points represent down-regulated RNAs; yellow points represent up-regulated RNAs; gray points represent not significantly expressed RNAs in the volcano plots. X-axis: Fold change log2 ratio of RNAs. Y-axis: false discovery rate values (-log10 transformed). [file Data_Sheet_1.ZIP › Supplementary figures and tables/TableS4.xlsx]

## Sheet: Sheet1
Table S4 Primer sequences of miRNAs for quantitative real-time PCR
miRNAs	Oligo	Primer sequence
oar-miR-133	Forward Primer	5' TTGGTCCCCTTCAACCAGCTGT 3'
oar-miR-136	Forward Primer	5' ACTCCATTTGTTTTGATGATGGA 3'
oar-miR-143	Forward Primer	5' TGAGATGAAGCACTGTAGCTC 3'
oar-miR-181a	Forward Primer	5' AACATTCAACGCTGTCGGTGAGT 3'
oar-miR-29b	Forward Primer	5' TAGCACCATTTGAAATCAGTGT 3'
Novel_336	Forward Primer	5' ATGGGCTTCCCTGGTGGCTCAGA 3'
Novel_422	Forward Primer	5' CCTCCCCTTCCTCCCTCCCTCCC 3'
Novel_578	Forward Primer	5' GGGTTTCCCTGGTGGCTCAGA 3'
Novel_722	Forward Primer	5' TCGCTCAGTCGTGTCCGACTCT 3'
Novel_831	Forward Primer	5' TGGCAGTGTCTTAGCTGGTTGTTG 3'
U6	Forward Primer	5' CGCTTCGGCAGCACATATAC 3'
	Reverse Primer	5' AAATATGGAACGCTTCACGA 3'
