# Supplementary material for: Whole-Transcriptome Analysis of Preadipocyte and Adipocyte and Construction of Regulatory Networks to Investigate Lipid Metabolism in Sheep
Source: Front Genet. 2021 Jul 29;12:662143. doi: 10.3389/fgene.2021.662143 (PMC8358208; doi:10.3389/fgene.2021.662143)
Supplement: Supplementary Figure 1 — Volcano map of different groups of differential RNAs. (A–C) Expression profiles of mRNAs and LncRNAs (M1 vs. P1, M2 vs. P2, M3 vs. P3). (D–F) Expression profiles of circRNAs (M1 vs. P1, M2 vs. P2, M3 vs. P3). Green points represent down-regulated RNAs; red points represent up-regulated RNAs; gray points represent not significantly expressed RNAs in the volcano plots. (G–I) Expression profiles of miRNAs (M1 vs. P1, M2 vs. P2, M3 vs. P3). Blue points represent down-regulated RNAs; yellow points represent up-regulated RNAs; gray points represent not significantly expressed RNAs in the volcano plots. X-axis: Fold change log2 ratio of RNAs. Y-axis: false discovery rate values (-log10 transformed). [file Data_Sheet_1.ZIP › Supplementary figures and tables/TableS5.xlsx]

## Sheet: Sheet1
Supplementary Table S1. List of 1196 DEmRNAs
mRNA_ID	Group M readcount	Group P readcount	Log2FoldChange	pval	Up/Down	Significant	Location
gene-VIM	5440.79	13407.6	-1.30116	0	down	yes	chrNC_040264.1:32591084-32599108:+
gene-CEMIP	1561.17	6390.9	-2.03339	0	down	yes	chrNC_040269.1:24549005-24709708:+
gene-TGFBI	383.483	3185.69	-3.05437	0	down	yes	chrNC_040256.1:49660429-49693464:+
gene-TPM1	1248.92	5029.92	-2.00986	0	down	yes	chrNC_040258.1:48005335-48034966:-
gene-ACTB	1673.62	5180.82	-1.6302	0	down	yes	chrNC_040275.1:39619958-39623341:+
gene-FLNA	1529.09	4761.09	-1.63862	0	down	yes	chrNC_040278.1:88628865-88653959:+
gene-LOC101108131	1680	106.503	3.97949	0	up	yes	chrNC_040256.1:15986980-16023156:+
gene-TNC	267.272	2022.47	-2.91974	0	down	yes	chrNC_040253.1:8995306-9096612:+
gene-MMP2	3749.42	1182.69	1.6646	0	up	yes	chrNC_040265.1:25235924-25261940:+
gene-THBS1	1462.21	4174.01	-1.51329	0	down	yes	chrNC_040258.1:35222930-35238724:+
gene-ACTG1	1889.39	4859.18	-1.36279	0	down	yes	chrNC_040262.1:11851752-11854626:-
gene-MYH10	789.556	2953.38	-1.90325	0	down	yes	chrNC_040262.1:35242347-35363848:+
gene-IGFBP5	163.121	1511.33	-3.2118	0	down	yes	chrNC_040253.1:233461461-233484486:-
gene-ACACB	1239.13	137.448	3.17237	0	up	yes	chrNC_040268.1:73061109-73193895:-
gene-FLNB	316.653	1514.55	-2.25792	0	down	yes	chrNC_040270.1:45136426-45275640:-
gene-FTH1	2414	825.071	1.54883	0	up	yes	chrNC_040272.1:42366257-42368947:-
gene-ACTA2	334.745	1436.1	-2.10102	0	down	yes	chrNC_040273.1:12345603-12362987:-
gene-MYH9	1057.87	2672.86	-1.33723	0	down	yes	chrNC_040254.1:192773461-192859580:-
gene-ITGB1	902.209	2401.3	-1.41228	0	down	yes	chrNC_040264.1:20250052-20293009:+
gene-C1S	914.221	115.196	2.98845	0	up	yes	chrNC_040254.1:224176808-224188167:-
gene-GAPDH	1306.95	3009.31	-1.20323	0	down	yes	chrNC_040254.1:224633224-224637793:-
gene-CCN2	346.657	1344.41	-1.95539	0	down	yes	chrNC_040259.1:63377167-63379113:-
gene-TAGLN	257.138	1152.23	-2.16382	0	down	yes	chrNC_040266.1:30699019-30704485:+
gene-EDIL3	578.883	19.9557	4.8584	0	up	yes	chrNC_040256.1:87703340-88214063:-
gene-PTX3	673.79	54.6184	3.62484	0	up	yes	chrNC_040252.1:250842659-250849671:-
gene-PKM	1444.91	3073.72	-1.08901	0	down	yes	chrNC_040258.1:20460145-20486832:-
gene-TPM4	1255.24	2782.15	-1.14823	0	down	yes	chrNC_040256.1:7048114-7072856:-
gene-NID2	744.624	94.7484	2.97434	0	up	yes	chrNC_040258.1:45926548-46009557:-
gene-GPM6B	523.224	4.8659	6.74858	0	up	yes	chrNC_040278.1:12526153-12682190:-
gene-LOC101114082	98.1199	686.584	-2.80682	0	down	yes	chrNC_040276.1:43770652-43787103:-
gene-IGF1	784.613	154.943	2.34024	0	up	yes	chrNC_040254.1:183945231-184028095:-
gene-IGFBP6	52.0011	534.593	-3.36183	0	down	yes	chrNC_040254.1:142893627-142897177:-
gene-GJA1	1607.04	637.16	1.33468	0	up	yes	chrNC_040259.1:18642905-18656117:-
gene-PLIN2	734.787	144.009	2.35117	0	up	yes	chrNC_040253.1:94829749-94844397:-
gene-PLOD2	369.791	1123.15	-1.60277	0	down	yes	chrNC_040252.1:264273763-264392816:+
gene-NID1	871.76	234.11	1.89674	0	up	yes	chrNC_040276.1:8342613-8441982:-
gene-FLNC	193.323	788.003	-2.02718	0	down	yes	chrNC_040255.1:101632239-101660820:+
gene-CCN1	282.051	931.848	-1.72414	0	down	yes	chrNC_040252.1:67201768-67204687:+
gene-MAP1B	421.545	1153.11	-1.45177	0	down	yes	chrNC_040267.1:9843154-9936697:-
gene-LTBP2	218.088	788.878	-1.85489	0	down	yes	chrNC_040258.1:89544361-89655404:-
gene-TPM2	53.3851	431.972	-3.01643	0	down	yes	chrNC_040253.1:55568009-55576357:+
gene-LAMA2	342.307	27.6099	3.63204	0	up	yes	chrNC_040259.1:60141654-60975728:+
gene-C1R	552.981	122.03	2.17999	0	up	yes	chrNC_040254.1:224147830-224157289:+
gene-PIK3R1	524.904	110.276	2.25094	0	up	yes	chrNC_040267.1:11836291-11933624:-
gene-HTRA3	66.9291	426.833	-2.67296	0	down	yes	chrNC_040257.1:126597004-126626440:+
gene-FKBP5	306.174	21.0491	3.86252	0	up	yes	chrNC_040271.1:11252822-11371510:-
gene-FZD4	330.246	32.4211	3.34854	0	up	yes	chrNC_040272.1:9583786-9592714:+
gene-NUAK1	104.744	479.483	-2.19462	0	down	yes	chrNC_040254.1:187287203-187359828:-
gene-PTN	173.996	611.354	-1.81295	0	down	yes	chrNC_040255.1:109811705-109920631:-
gene-ACTN1	225.157	690.247	-1.61618	0	down	yes	chrNC_040258.1:84199632-84295087:-
gene-MAN1A1	137.318	526.775	-1.93966	0	down	yes	chrNC_040259.1:21078409-21249083:+
gene-PALLD	249.081	716.436	-1.52422	0	down	yes	chrNC_040253.1:121299356-121373815:-
gene-ACTN4	310.968	814.629	-1.38937	0	down	yes	chrNC_040265.1:51283465-51355959:+
gene-PDGFD	463.907	117.11	1.98597	0	up	yes	chrNC_040266.1:4390957-4676875:+
gene-ADAM19	203.061	609.113	-1.58479	0	down	yes	chrNC_040256.1:72056974-72151367:-
gene-BICC1	767.115	301.959	1.34509	0	up	yes	chrNC_040276.1:13732151-14082320:+
gene-LOC101119706	267.717	32.0384	3.06283	0	up	yes	chrNC_040254.1:91571004-91580419:+
gene-PLS3	236.476	658.209	-1.47685	0	down	yes	chrNC_040278.1:127421793-127521953:-
gene-MSN	328.566	795.493	-1.27567	0	down	yes	chrNC_040278.1:49907979-49987471:+
gene-SLC40A1	241.914	28.594	3.08071	0	up	yes	chrNC_040253.1:129627489-129650613:+
gene-PEG10	319.619	64.7329	2.30378	0	up	yes	chrNC_040255.1:13879215-13887746:+
gene-GLUL	499.398	160.848	1.63449	0	up	yes	chrNC_040263.1:68044188-68054774:-
gene-COL14A1	258.77	39.6926	2.70472	0	up	yes	chrNC_040260.1:103954600-104179153:+
gene-ECM2	630.093	244.99	1.36284	0	up	yes	chrNC_040253.1:30349925-30390457:+
gene-CNN1	19.9206	199.611	-3.32486	0	down	yes	chrNC_040256.1:14195256-14203156:+
gene-TP53INP1	580.514	224.16	1.3728	0	up	yes	chrNC_040260.1:90470942-90486949:+
gene-GASK1B-2	342.851	761.596	-1.15144	0	down	yes	chrNC_040268.1:48264905-48405306:+
gene-GREM1	51.7045	270.796	-2.38884	0	down	yes	chrNC_040258.1:29687553-29700414:-
gene-PLPP3	177.407	14.7617	3.58713	0	up	yes	chrNC_040252.1:32638919-32726784:-
gene-KLF9	244.978	42.6997	2.52036	0	up	yes	chrNC_040253.1:71284364-71311713:+
gene-CSRP1	136.429	425.138	-1.63978	0	down	yes	chrNC_040263.1:84413394-84434391:+
gene-REV3L	323.919	85.5633	1.92057	0	up	yes	chrNC_040259.1:29127873-29302424:+
gene-GPX3	468.158	168.502	1.47423	0	up	yes	chrNC_040256.1:65009323-65017490:+
gene-L1CAM	29.1641	203.384	-2.80194	0	down	yes	chrNC_040278.1:88962425-88976618:+
gene-C25H1orf198	82.6975	314.37	-1.92655	0	down	yes	chrNC_040276.1:3121595-3156581:-
gene-FAT1	390.255	798.391	-1.03268	0	down	yes	chrNC_040277.1:17392183-17514225:-
gene-LGALS1	177.209	477.46	-1.42993	0	down	yes	chrNC_040254.1:230351160-230354921:+
gene-ZBTB16	153.235	0.437384	8.45263	0	up	yes	chrNC_040266.1:27130871-27333884:+
gene-MYL9	32.5254	206.938	-2.66956	0	down	yes	chrNC_040264.1:68437179-68445511:+
gene-FBN2	190.308	26.2977	2.85533	0	up	yes	chrNC_040256.1:24159403-24389663:+
gene-ABCA1	219.077	39.3099	2.47847	0	up	yes	chrNC_040253.1:18777629-18909380:+
gene-WFDC1	29.4113	196.058	-2.73684	0	down	yes	chrNC_040265.1:11231077-11261294:+
gene-CAVIN1	291.493	641.206	-1.13733	0	down	yes	chrNC_040262.1:20618724-20632630:+
gene-FYN	270.93	65.4437	2.04959	0	up	yes	chrNC_040259.1:28532181-28978032:+
gene-SPON1	129.36	0.984115	7.03835	0	up	yes	chrNC_040266.1:41473403-41787313:-
gene-PDLIM5	65.0508	269.155	-2.0488	0	down	yes	chrNC_040257.1:34538743-34777787:-
gene-ACTG2	38.5065	210.491	-2.45059	0	down	yes	chrNC_040254.1:102022267-102046452:+
gene-PAPPA	152.84	14.7617	3.37209	0	up	yes	chrNC_040253.1:7590612-7853921:-
gene-ANKRD1	10.4299	140.4	-3.75075	0	down	yes	chrNC_040273.1:14516811-14526148:-
gene-VGLL3	253.135	575.434	-1.18475	0	down	yes	chrNC_040252.1:168560947-168612450:-
gene-LGMN	345.965	109.838	1.65525	0	up	yes	chrNC_040269.1:57718465-57757252:-
gene-MYO10	257.336	63.5301	2.01814	0	up	yes	chrNC_040267.1:61439946-61699779:+
gene-AXL	136.923	385.226	-1.49234	0	down	yes	chrNC_040265.1:53636889-53672972:+
gene-MYL6	118.337	349.853	-1.56385	0	down	yes	chrNC_040254.1:175009736-175012883:-
gene-FST	19.6734	156.365	-2.9906	0	down	yes	chrNC_040267.1:26932247-26938983:-
gene-FBLN1	301.527	92.3975	1.70636	0	up	yes	chrNC_040254.1:236835521-236917525:+
gene-ITGA5	256.743	556.954	-1.11723	0	down	yes	chrNC_040254.1:141686776-141707684:+
gene-PRSS23	37.1224	191.301	-2.36548	0	down	yes	chrNC_040272.1:9708071-9727752:-
gene-SELENOP	116.755	8.14629	3.8412	0	up	yes	chrNC_040267.1:33519963-33529875:+
gene-PRELP	27.3846	162.16	-2.56598	0	down	yes	chrNC_040263.1:699639-713447:+
gene-LIFR	228.37	59.7577	1.93418	0	up	yes	chrNC_040267.1:37881791-37959744:+
gene-CRIM1	124.368	340.504	-1.45306	0	down	yes	chrNC_040254.1:93083162-93293194:-
gene-TSC22D3	142.113	19.737	2.84807	0	up	yes	chrNC_040278.1:135917241-135984847:+
gene-LMO7	153.631	383.75	-1.3207	0	down	yes	chrNC_040261.1:54661892-54880665:+
gene-LOC105607702	129.706	345.096	-1.41175	0	down	yes	chrNC_040258.1:48021896-48024539:-
gene-ADAMTSL1	68.1155	239.632	-1.81477	0	down	yes	chrNC_040253.1:94142692-94639618:+
gene-ERRFI1	108.303	309.012	-1.5126	0	down	yes	chrNC_040263.1:48901671-48915742:+
gene-DDAH1	172.068	408.572	-1.24761	0	down	yes	chrNC_040252.1:66922994-67070387:-
gene-CTSK	423.819	182.335	1.21686	0	up	yes	chrNC_040252.1:106507078-106520249:-
gene-PTPRG	441.713	195.019	1.17949	0	up	yes	chrNC_040270.1:40852270-41626842:-
gene-TSPAN18	28.7687	157.95	-2.4569	0	down	yes	chrNC_040266.1:80954835-81157142:+
gene-SNED1	218.632	59.9217	1.86735	0	up	yes	chrNC_040252.1:620600-702449:-
gene-XPNPEP2	235.043	69.2161	1.76374	0	up	yes	chrNC_040278.1:121439731-121466613:+
gene-GALNT16	74.6403	244.006	-1.70889	0	down	yes	chrNC_040258.1:84591278-84725266:+
gene-PTPRD	115.866	12.8482	3.17282	0	up	yes	chrNC_040253.1:81954622-82518845:-
gene-MICAL2	30.2516	155.873	-2.36529	0	down	yes	chrNC_040266.1:43480809-43635913:-
gene-RGL1	361.487	148.492	1.28356	0	up	yes	chrNC_040263.1:69400102-69535308:+
gene-PDK4	99.85	0.273365	8.51279	0	up	yes	chrNC_040255.1:14709622-14723348:-
gene-LOC101121570	133.957	21.9239	2.6112	0	up	yes	chrNC_040253.1:64334643-64694507:-
gene-EDNRA	250.811	82.8297	1.59838	0	up	yes	chrNC_040268.1:11855021-11928580:-
gene-PRSS35	52.3965	195.73	-1.90132	0	down	yes	chrNC_040259.1:12017851-12035633:+
gene-PLSCR4	117.002	15.5271	2.91367	0	up	yes	chrNC_040252.1:264089077-264220491:+
gene-MTPN	189.418	415.461	-1.13314	0	down	yes	chrNC_040255.1:108445573-108519222:-
gene-TIMP3	188.924	49.6431	1.92814	0	up	yes	chrNC_040254.1:189199882-189254687:+
gene-SEMA3D	24.1716	135.371	-2.48553	0	down	yes	chrNC_040255.1:40010863-40157018:+
gene-CDH13	10.7759	101.419	-3.23444	0	down	yes	chrNC_040265.1:9652843-10826604:+
gene-SLC18A2	115.075	16.6753	2.78679	0	up	yes	chrNC_040273.1:40724618-40763303:+
gene-ARHGAP20	130.497	23.8921	2.44941	0	up	yes	chrNC_040266.1:22595537-22784720:-
gene-PLXNC1	11.9622	101.965	-3.09152	0	down	yes	chrNC_040254.1:139845502-140000855:+
gene-FMOD	51.1608	184.686	-1.85196	0	down	yes	chrNC_040263.1:580370-587615:-
gene-RIPOR3	95.1046	9.84115	3.27262	0	up	yes	chrNC_040264.1:82000342-82076256:-
gene-DCBLD2	138.604	326.617	-1.23663	0	down	yes	chrNC_040252.1:178961451-179042486:-
gene-DUSP1	90.1616	249.473	-1.4683	0	down	yes	chrNC_040267.1:4820874-4823981:-
gene-CLIC1	117.645	292.446	-1.31373	0	down	yes	chrNC_040271.1:29412262-29417606:+
gene-FLRT3	112.751	284.737	-1.33649	0	down	yes	chrNC_040264.1:8017470-8031112:-
gene-NDRG1	159.068	354.664	-1.15681	0	down	yes	chrNC_040260.1:22813449-22868489:+
gene-MYO1C	120.71	295.125	-1.28979	0	down	yes	chrNC_040262.1:40760530-40784543:+
gene-CD248	105.287	270.413	-1.36083	0	down	yes	chrNC_040272.1:46148917-46151548:-
gene-CTSH	113.938	18.9169	2.5905	0	up	yes	chrNC_040269.1:23075644-23097438:-
gene-AFF2	93.5723	10.8253	3.11168	0	up	yes	chrNC_040278.1:93745946-93954248:-
gene-SESN3	172.118	48.659	1.82262	7.2341e-308	up	yes	chrNC_040266.1:16711301-16792507:+
gene-DDIT4	359.509	166.425	1.11116	6.6835e-306	up	yes	chrNC_040276.1:29394565-29396690:+
gene-SORT1	198.316	64.1315	1.6287	5.41944e-303	up	yes	chrNC_040252.1:91156796-91223477:-
gene-IGFBP7	67.8683	202.837	-1.57951	1.59174e-296	down	yes	chrNC_040257.1:79594350-79674075:-
gene-ELN	105.732	17.8234	2.56857	3.73813e-290	up	yes	chrNC_040275.1:33989133-34021619:-
gene-SDK1	130.349	30.0155	2.1186	1.7881e-284	up	yes	chrNC_040275.1:40306251-41023191:-
gene-MYO1D	99.9983	251.441	-1.33025	2.41765e-284	down	yes	chrNC_040262.1:45952023-46406020:-
gene-SYNC	10.0839	85.7274	-3.08771	5.02974e-284	down	yes	chrNC_040253.1:250574117-250594808:+
gene-NRP1	172.563	357.781	-1.05196	1.0485e-278	down	yes	chrNC_040264.1:19920967-20067665:+
gene-GXYLT2	229.556	87.5316	1.39097	5.72837e-278	up	yes	chrNC_040270.1:30046086-30124817:-
gene-NEB	136.379	34.2253	1.99449	1.89156e-275	up	yes	chrNC_040253.1:169562723-169765664:+
gene-ACSL4	73.2068	204.915	-1.48497	9.18489e-274	down	yes	chrNC_040278.1:134005859-134080888:+
gene-NEDD9	130.102	31.4917	2.0466	9.3387e-272	up	yes	chrNC_040271.1:48595874-48649043:+
gene-LOC101115117	143.794	38.8179	1.88921	2.67123e-270	up	yes	chrNC_040255.1:13888550-13966182:+
gene-PCOLCE2	57.8339	177.031	-1.61402	3.14159e-267	down	yes	chrNC_040252.1:268801281-268885588:+
gene-COL8A1	97.9222	16.894	2.53513	5.22042e-265	up	yes	chrNC_040252.1:179926837-180093209:+
gene-KIF26B	134.105	34.4987	1.95875	1.40249e-264	up	yes	chrNC_040263.1:34375794-34974888:-
gene-INHBA	11.6656	85.3993	-2.87196	6.13671e-264	down	yes	chrNC_040255.1:86897863-86922457:+
gene-CPT1A	156.3	46.8548	1.73805	4.08456e-262	up	yes	chrNC_040272.1:47903982-47963597:-
gene-CCN4	19.1791	102.02	-2.41124	9.10999e-261	down	yes	chrNC_040260.1:22876251-22907722:-
gene-CNN2	88.8764	225.854	-1.34552	4.15398e-260	down	yes	chrNC_040256.1:45643036-45651410:+
gene-SYNPO2	25.1602	113.611	-2.17488	1.85624e-256	down	yes	chrNC_040257.1:7771962-7977627:-
gene-LOC101105044	1.48292	56.5866	-5.25395	2.03929e-256	down	yes	chrNC_040274.1:68258244-68274533:+
gene-ZMAT3	287.884	132.363	1.12098	7.46904e-249	up	yes	chrNC_040252.1:226570991-226610295:+
gene-FBXO32	53.6323	163.363	-1.60691	3.29607e-245	down	yes	chrNC_040260.1:31646290-31683847:+
gene-SVIL	74.7392	9.56779	2.96561	1.21584e-238	up	yes	chrNC_040264.1:35628449-35891498:-
gene-KCNMB1	9.68841	74.9021	-2.95067	5.40702e-238	down	yes	chrNC_040267.1:2563864-2580378:-
gene-CDCP1	70.241	188.731	-1.42595	1.38331e-237	down	yes	chrNC_040270.1:56011499-56073191:+
gene-SLC2A1	57.3396	166.425	-1.53727	2.65535e-234	down	yes	chrNC_040252.1:17961951-17990001:-
gene-CSRP2	27.5329	112.462	-2.03022	8.64782e-233	down	yes	chrNC_040254.1:119954935-119975560:-
gene-SFRP4	5.98111	63.5301	-3.40895	6.17766e-230	down	yes	chrNC_040255.1:55920730-55931176:-
gene-FGF7	52.8908	157.568	-1.57488	7.59993e-230	down	yes	chrNC_040258.1:62562550-62625884:-
gene-PTGS2	12.6048	80.0414	-2.66677	2.69467e-229	down	yes	chrNC_040263.1:72745679-72753302:-
gene-ANPEP	97.675	20.8304	2.2293	1.43724e-227	up	yes	chrNC_040269.1:18619242-18647228:-
gene-SYNPO	93.1274	19.4636	2.25843	1.647e-220	up	yes	chrNC_040256.1:64701375-64742258:+
gene-TUBB6	52.0505	151.663	-1.54289	7.69204e-215	down	yes	chrNC_040274.1:48287650-48296399:+
gene-SLC1A3	104.348	25.8057	2.01564	3.75494e-214	up	yes	chrNC_040267.1:39598827-39679505:-
gene-ITGB8	51.6551	150.57	-1.54345	2.02766e-213	down	yes	chrNC_040255.1:32484208-32575841:+
gene-PAMR1	13.5934	78.5105	-2.52998	2.0561e-212	down	yes	chrNC_040266.1:71095807-71214999:-
gene-FBLN7	55.8072	4.53786	3.62037	6.93941e-212	up	yes	chrNC_040254.1:112437579-112495277:+
gene-NET1	145.919	49.2058	1.56827	1.01143e-211	up	yes	chrNC_040264.1:44652989-44688655:-
gene-ELL2	50.4193	147.945	-1.55302	1.2715e-211	down	yes	chrNC_040256.1:101091266-101166373:-
gene-NEO1	187.738	75.0114	1.32354	3.36009e-211	up	yes	chrNC_040258.1:21191025-21426609:+
gene-GASK1B	73.8494	183.483	-1.31299	5.94815e-204	down	yes	chrNC_040268.1:48092132-48119448:+
gene-ITIH5	45.2291	1.4215	4.99176	4.76189e-203	up	yes	chrNC_040264.1:12668832-12752499:-
gene-PLXNA2	32.3277	113.283	-1.80908	2.62896e-201	down	yes	chrNC_040263.1:78628381-78855350:+
gene-MAN2B1	185.217	76.1596	1.28212	1.75839e-198	up	yes	chrNC_040256.1:11222947-11238338:+
gene-CCN3	66.1383	9.67713	2.77283	9.78247e-198	up	yes	chrNC_040260.1:60188520-60196869:-
gene-SGCD	130.151	42.4263	1.61716	1.45225e-197	up	yes	chrNC_040256.1:70699464-70938306:+
gene-C12H1orf115	25.2591	98.0835	-1.95721	7.10304e-194	down	yes	chrNC_040263.1:26243162-26255255:+
gene-APOD	42.461	0.492058	6.43117	3.0647e-192	up	yes	chrNC_040252.1:210115847-210128535:+
gene-P3H2	22.4415	92.0148	-2.03569	1.6692e-191	down	yes	chrNC_040252.1:215627576-215804923:+
gene-ZFP36L2	132.623	45.324	1.54898	3.31943e-189	up	yes	chrNC_040254.1:86294287-86298503:+
gene-CSF1	168.163	67.3025	1.32113	7.19104e-189	up	yes	chrNC_040252.1:91805516-91826571:+
gene-KITLG	151.11	56.9693	1.40734	6.14255e-187	up	yes	chrNC_040254.1:134105873-134235735:-
gene-LY75	48.0961	3.88179	3.63113	2.70236e-183	up	yes	chrNC_040253.1:161712348-161798943:+
gene-TF	56.2521	6.94348	3.01818	3.61566e-183	up	yes	chrNC_040252.1:278317951-278357928:-
gene-JPH2	12.7037	69.7628	-2.45721	6.94985e-183	down	yes	chrNC_040264.1:75713111-75786805:-
gene-LMOD1	11.3196	66.5371	-2.55533	2.45856e-182	down	yes	chrNC_040263.1:84117807-84143921:+
gene-ARHGAP42	78.9902	183.811	-1.21848	4.78223e-182	down	yes	chrNC_040266.1:8511796-8847141:-
gene-DPT	6.9203	55.9305	-3.01473	6.16258e-182	down	yes	chrNC_040263.1:39539554-39576253:-
gene-DHRS3	147.649	55.9852	1.39906	4.24672e-181	up	yes	chrNC_040263.1:44475918-44527440:+
gene-ANXA3	38.8031	118.422	-1.60969	9.16861e-179	down	yes	chrNC_040257.1:103302465-103376735:+
gene-S100A4	22.6393	88.9531	-1.97422	5.13454e-178	down	yes	chrNC_040252.1:110157198-110159660:-
gene-GLT8D2	57.0924	7.81825	2.86838	6.28878e-177	up	yes	chrNC_040254.1:185469786-185506629:-
gene-SPINK5	1.03804	38.5445	-5.21459	4.35815e-175	down	yes	chrNC_040256.1:61843953-61931728:+
gene-RFTN1	84.8231	21.3225	1.99208	7.67078e-172	up	yes	chrNC_040252.1:296939370-297170989:-
gene-ONECUT2	45.4268	4.15515	3.45057	1.28349e-166	up	yes	chrNC_040274.1:62769751-62827945:+
gene-PDLIM7	92.6331	198.245	-1.09768	2.45132e-166	down	yes	chrNC_040256.1:39224013-39242957:-
gene-CD109	114.827	229.791	-1.00085	8.98736e-166	down	yes	chrNC_040259.1:477575-617526:+
gene-GHR	77.9522	18.9169	2.04292	2.75149e-163	up	yes	chrNC_040267.1:33625221-33923727:-
gene-ZDHHC22	16.3616	72.4965	-2.1476	7.37263e-162	down	yes	chrNC_040258.1:92334714-92343628:-
gene-UCHL1	48.1949	128.427	-1.414	2.6182e-160	down	yes	chrNC_040257.1:65695580-65707627:+
gene-CMKLR1	44.1416	4.20983	3.39031	1.10494e-159	up	yes	chrNC_040268.1:73769496-73811136:+
gene-FAM49A	126.691	47.6202	1.41167	8.83598e-158	up	yes	chrNC_040254.1:25974725-26077476:-
gene-CCND1	33.0691	102.403	-1.6307	9.81659e-158	down	yes	chrNC_040272.1:48706240-48718770:+
gene-IGFBP2	1.68064	36.5216	-4.44166	1.52083e-157	down	yes	chrNC_040253.1:233422726-233452151:+
gene-YPEL2	89.4695	26.0244	1.78153	3.95906e-156	up	yes	chrNC_040262.1:53579461-53644800:-
gene-PLAU	58.5754	143.189	-1.28955	2.81324e-155	down	yes	chrNC_040276.1:30881125-30887077:+
gene-CELF2	50.4687	130.286	-1.36822	8.92309e-155	down	yes	chrNC_040264.1:15705600-16261695:+
gene-TRIB2	50.0733	6.94348	2.85031	1.88212e-154	up	yes	chrNC_040254.1:22203342-22232756:+
gene-NEXN	16.2627	70.3096	-2.11215	8.13122e-154	down	yes	chrNC_040252.1:58439706-58492680:+
gene-APBB1IP	87.6406	25.915	1.75781	3.37171e-150	up	yes	chrNC_040264.1:18167806-18248003:-
gene-ADAMTS17	39.6434	3.33506	3.5713	1.38156e-149	up	yes	chrNC_040269.1:6053439-6445671:+
gene-AKAP6	5.88225	45.9254	-2.96485	2.12252e-147	down	yes	chrNC_040269.1:41661800-42056887:+
gene-ASAP3	154.817	68.1773	1.1832	9.30272e-147	up	yes	chrNC_040253.1:258900712-258950637:+
gene-CDON	177.407	83.5951	1.08557	1.92024e-146	up	yes	chrNC_040272.1:30328876-30427584:-
gene-WWC2	65.4462	150.078	-1.19733	5.38591e-145	down	yes	chrNC_040277.1:14839774-14987835:+
gene-MGST1	94.8575	31.0543	1.61097	9.29661e-144	up	yes	chrNC_040254.1:213542918-213564570:-
gene-SSBP2	123.972	48.823	1.34438	1.62133e-143	up	yes	chrNC_040256.1:85002169-85433410:-
gene-NES	5.78339	44.6679	-2.94925	1.07941e-142	down	yes	chrNC_040252.1:112785847-112795193:-
gene-LOC101103238	63.6173	145.704	-1.19555	1.68118e-140	down	yes	chrNC_040257.1:98754559-98756785:+
gene-SLC38A4	109.538	40.6768	1.42916	3.24601e-139	up	yes	chrNC_040254.1:149871978-149939361:+
gene-SHTN1	64.3093	15.2538	2.07586	7.90637e-138	up	yes	chrNC_040273.1:40427044-40540504:-
gene-NDUFA4L2	31.4873	93.6003	-1.57174	5.66711e-137	down	yes	chrNC_040254.1:174015378-174017694:+
gene-CPM	34.7992	2.56963	3.75942	1.68573e-136	up	yes	chrNC_040254.1:161976764-162052333:+
gene-RECK	83.3896	25.915	1.68608	5.28618e-135	up	yes	chrNC_040253.1:55135254-55218619:-
gene-VEGFC	35.6395	99.7237	-1.48446	3.24367e-134	down	yes	chrNC_040277.1:7718309-7809666:-
gene-MOSPD2	104.447	38.6539	1.43409	1.62342e-133	up	yes	chrNC_040278.1:13744227-13833987:+
gene-MAOA	44.3393	6.56077	2.75665	1.95121e-132	up	yes	chrNC_040278.1:44356283-44436532:+
gene-NPTXR	19.7723	71.075	-1.84586	1.51668e-130	down	yes	chrNC_040254.1:231251388-231272915:-
gene-AUTS2	141.817	63.4754	1.15976	1.93895e-130	up	yes	chrNC_040275.1:30516073-31720798:-
gene-FBXO21	127.729	54.181	1.23723	3.67319e-130	up	yes	chrNC_040268.1:66876950-66915153:+
gene-C6	28.7192	0.874769	5.03697	5.62658e-130	up	yes	chrNC_040267.1:35080632-35153671:+
gene-SDC2	46.366	115.141	-1.31227	1.2393e-128	down	yes	chrNC_040260.1:88641325-88763091:-
gene-TOX	10.1827	50.5179	-2.31067	7.19806e-124	down	yes	chrNC_040260.1:40679315-40988419:-
gene-TNFSF15	27.5823	0.984115	4.80877	3.03373e-123	up	yes	chrNC_040253.1:9320808-9342418:+
gene-SPP1	9.985	49.8072	-2.31852	1.2109e-122	down	yes	chrNC_040257.1:41447315-41460231:-
gene-FOXO3	123.28	53.1422	1.21401	4.63996e-122	up	yes	chrNC_040259.1:31845643-31965771:-
gene-PLA2R1	87.4923	30.8356	1.50456	2.47852e-120	up	yes	chrNC_040253.1:161539340-161665681:+
gene-TGFB2	45.1796	8.14629	2.47146	6.28727e-120	up	yes	chrNC_040263.1:23881886-23975387:+
gene-TTC7A	13.9889	57.2974	-2.03419	6.74701e-120	down	yes	chrNC_040254.1:82522323-82637420:-
gene-AJUBA	36.2327	96.1699	-1.40829	7.99405e-120	down	yes	chrNC_040258.1:23181286-23190359:+
gene-RALGAPA2	53.0886	12.1921	2.12246	2.44043e-117	up	yes	chrNC_040264.1:41222520-41509651:-
gene-TGM2	30.7953	2.56963	3.58308	6.22551e-117	up	yes	chrNC_040264.1:69802728-69836966:-
gene-ARL4A	28.2249	1.69486	4.05773	1.32521e-116	up	yes	chrNC_040255.1:23382332-23385915:+
gene-SLC2A9	29.8561	2.29627	3.70066	4.0984e-116	up	yes	chrNC_040257.1:115479402-115688350:-
gene-SIX2	27.6318	1.53085	4.17393	5.00015e-116	up	yes	chrNC_040254.1:84590007-84594195:+
gene-RFLNB	18.1905	64.1862	-1.81908	8.62153e-116	down	yes	chrNC_040262.1:41104751-41113329:-
gene-CDH2	11.8139	51.7207	-2.13025	6.8906e-115	down	yes	chrNC_040274.1:33314870-33556452:+
gene-HMGXB3	63.8644	136.519	-1.09601	6.91141e-115	down	yes	chrNC_040256.1:64034280-64094852:+
gene-SGCB	94.0666	35.9202	1.38889	7.56701e-115	up	yes	chrNC_040257.1:74453800-74481773:-
gene-NFIA	96.2415	37.3417	1.36587	1.47945e-114	up	yes	chrNC_040252.1:38200951-38597623:+
gene-STAC	13.7912	55.0558	-1.99715	1.31994e-112	down	yes	chrNC_040270.1:10744511-10860887:+
gene-ST8SIA4	38.6054	6.01404	2.6824	2.47936e-112	up	yes	chrNC_040256.1:106211472-106317989:-
gene-UBASH3B	8.25492	43.5744	-2.40015	5.95506e-112	down	yes	chrNC_040266.1:36122550-36276407:+
gene-LHFPL6	39.94	99.4503	-1.31614	7.17428e-112	down	yes	chrNC_040261.1:25160630-25422865:+
gene-FMN1	14.3843	55.9305	-1.95914	1.46578e-111	down	yes	chrNC_040258.1:29297294-29616238:+
gene-NFIB	53.3357	13.1762	2.01717	1.49297e-110	up	yes	chrNC_040253.1:89273039-89496531:-
gene-DNM1	59.8606	16.6206	1.84863	1.76478e-110	up	yes	chrNC_040254.1:8291321-8334916:-
gene-WWC1	17.0536	60.4684	-1.82611	9.15367e-110	down	yes	chrNC_040256.1:83949011-84104709:+
gene-PAK1	36.4798	92.8349	-1.34757	2.36981e-108	down	yes	chrNC_040272.1:20202196-20363557:+
gene-GCA	0.642599	23.6734	-5.20321	2.90902e-108	down	yes	chrNC_040253.1:159319978-159337714:-
gene-HSD17B11	30.8942	83.5951	-1.43608	1.78855e-107	down	yes	chrNC_040257.1:112542999-112590362:-
gene-SH3RF2	10.9736	48.167	-2.13401	2.31283e-107	down	yes	chrNC_040256.1:59603424-59755346:+
gene-LDLRAD4	42.6093	8.31031	2.35819	2.61998e-107	up	yes	chrNC_040274.1:48768913-48929220:+
gene-UBTD2	122.489	56.2586	1.12251	2.8771e-107	up	yes	chrNC_040267.1:4274296-4334872:-
gene-PCK2	42.5104	101.692	-1.25832	9.06467e-107	down	yes	chrNC_040258.1:22354171-22362426:-
gene-AMOT	103.31	43.5744	1.24543	9.83029e-107	up	yes	chrNC_040278.1:130213509-130280476:+
gene-LGALS3BP	62.1838	130.669	-1.0713	4.07341e-106	down	yes	chrNC_040262.1:9844775-9854834:-
gene-LSP1	83.3896	31.0543	1.42507	5.29075e-106	up	yes	chrNC_040272.1:51463182-51499144:-
gene-SERPINI1	5.48681	35.7562	-2.70415	4.52829e-105	down	yes	chrNC_040252.1:238809713-238890951:-
gene-HK2	49.8756	112.134	-1.16882	8.07742e-105	down	yes	chrNC_040254.1:103100689-103168729:+
gene-ROBO1	103.755	44.3945	1.22473	1.89591e-104	up	yes	chrNC_040252.1:157937585-158495599:-
gene-LOC105605390	17.9928	60.1404	-1.74092	2.49804e-102	down	yes	chrNC_040252.1:17955909-17957519:-
gene-FGF10	26.396	2.07758	3.66735	3.17028e-102	up	yes	chrNC_040267.1:32185473-32281897:+
gene-SLC8A1	7.71119	40.0207	-2.37572	8.93381e-102	down	yes	chrNC_040254.1:89142186-89601143:+
gene-ATP6AP1L	2.5704	27.6646	-3.42798	1.02509e-101	down	yes	chrNC_040256.1:86105362-86129285:+
gene-PITPNC1	104.842	45.7614	1.19602	1.03331e-101	up	yes	chrNC_040262.1:13432170-13695031:+
gene-PDCD4	93.1274	38.1618	1.28708	2.2087e-101	up	yes	chrNC_040273.1:34575102-34601359:+
gene-ASXL3	64.4576	20.6117	1.64488	3.04107e-101	up	yes	chrNC_040274.1:28011750-28162209:-
gene-ARL4C	8.50208	41.5515	-2.28901	4.21351e-101	down	yes	chrNC_040252.1:6565750-6566328:+
gene-ABLIM3	17.5479	58.7735	-1.74387	2.79823e-100	down	yes	chrNC_040256.1:63239208-63372613:+
gene-CDIPT	31.6356	82.283	-1.37904	1.21425e-99	down	yes	chrNC_040275.1:26922680-26926608:+
gene-METRNL	54.3243	116.235	-1.09737	2.67665e-98	down	yes	chrNC_040262.1:13280402-13295679:+
gene-HECTD2	35.3429	87.3676	-1.30568	2.49073e-97	down	yes	chrNC_040273.1:14989309-15062120:+
gene-ARAP2	52.8414	14.7617	1.83981	3.94189e-97	up	yes	chrNC_040257.1:61041035-61239134:-
gene-ST3GAL6	48.9364	12.6842	1.94788	4.00308e-97	up	yes	chrNC_040252.1:178873106-178960252:+
gene-KLF11	44.8831	10.6066	2.08121	4.23359e-97	up	yes	chrNC_040254.1:19894611-19906039:+
gene-WSCD2	78.4465	29.8515	1.39391	1.28971e-96	up	yes	chrNC_040268.1:73834625-73951210:-
gene-MRVI1	5.53624	33.8973	-2.61419	3.31862e-96	down	yes	chrNC_040266.1:45021889-45140468:+
gene-PPP1R14A	0.790891	21.4865	-4.76381	3.89271e-96	down	yes	chrNC_040265.1:50950873-50955216:-
gene-PDE3A	86.4543	35.1001	1.30046	9.47774e-96	up	yes	chrNC_040254.1:208379867-208752838:-
gene-LOC101104401	6.37656	35.5922	-2.48071	2.73777e-95	down	yes	chrNC_040257.1:98783934-98785057:+
gene-LIMS2	8.94695	41.0595	-2.19825	3.37585e-95	down	yes	chrNC_040253.1:127505549-127547969:+
gene-SETBP1	57.1419	17.4954	1.70757	9.02711e-95	up	yes	chrNC_040274.1:49685992-50094479:+
gene-F2RL2	30.3999	4.20983	2.85223	1.31772e-94	up	yes	chrNC_040258.1:8647707-8656201:-
gene-CAV1	30.3999	78.6199	-1.37083	1.90731e-94	down	yes	chrNC_040255.1:58169958-58234025:-
gene-GPM6A	61.7884	20.3931	1.59926	2.34239e-93	up	yes	chrNC_040277.1:7060174-7309032:-
gene-JUN	19.1791	59.6483	-1.63695	3.36835e-93	down	yes	chrNC_040252.1:35097694-35100335:-
gene-IL4R	86.652	35.8109	1.27484	4.22238e-93	up	yes	chrNC_040275.1:25439646-25463551:+
gene-CXCL12	36.381	7.16217	2.34472	2.69389e-91	up	yes	chrNC_040276.1:46800342-46828160:+
gene-EPHA2	23.875	66.9198	-1.48693	6.3052e-91	down	yes	chrNC_040253.1:265457841-265485465:+
gene-ACTC1	1.18634	21.3772	-4.17149	3.56439e-90	down	yes	chrNC_040258.1:29995536-30000833:-
gene-KCNE4	49.5295	14.051	1.81762	1.07234e-89	up	yes	chrNC_040253.1:240178604-240181850:+
gene-PDPN	45.3774	11.9187	1.92874	4.74938e-89	up	yes	chrNC_040263.1:57882652-57917667:-
gene-LOC101111528	42.5104	10.4426	2.02534	5.81142e-89	up	yes	chrNC_040253.1:235570874-235630210:+
gene-LOC114110581	30.2516	76.4876	-1.33822	1.1147e-88	down	yes	chrNC_040275.1:20239292-20240561:-
gene-CSPG4	33.86	82.1189	-1.27813	1.11623e-88	down	yes	chrNC_040269.1:31031152-31066707:+
gene-NUAK2	3.95445	28.2113	-2.83472	2.13172e-87	down	yes	chrNC_040263.1:2709622-2727604:-
gene-LOC114108810	7.11802	35.3188	-2.31089	3.40294e-87	down	yes	chrNC_040268.1:55978780-55992754:+
gene-OAF	85.3174	36.3029	1.23275	4.2292e-87	up	yes	chrNC_040266.1:33582749-33603041:+
gene-TINAGL1	15.6695	51.666	-1.72125	8.07143e-87	down	yes	chrNC_040253.1:251517177-251527753:-
gene-PHLDB2	21.8978	62.3273	-1.50908	1.18523e-86	down	yes	chrNC_040252.1:194160120-194401491:+
gene-ST6GALNAC3	35.5901	7.32619	2.28034	1.75062e-86	up	yes	chrNC_040252.1:56472611-57107849:+
gene-LOC101108354	50.0239	14.8164	1.75542	2.07169e-86	up	yes	chrNC_040252.1:215067389-215221931:-
gene-S1PR3	36.5787	7.81825	2.22609	2.56157e-86	up	yes	chrNC_040253.1:25082103-25094998:+
gene-LEPR	18.6354	0.492058	5.24307	9.38273e-86	up	yes	chrNC_040252.1:43101289-43200280:+
gene-PRUNE2	12.9508	46.3081	-1.83822	2.92843e-85	down	yes	chrNC_040253.1:63545080-63836465:+
gene-TRPC4	16.7076	53.0329	-1.66638	3.63527e-85	down	yes	chrNC_040261.1:26476361-26623882:+
gene-LOC101114468	6.772	34.0613	-2.33048	5.42129e-85	down	yes	chrNC_040268.1:55233553-55857681:+
gene-LDLRAD3	49.0847	103.223	-1.07242	2.27522e-84	down	yes	chrNC_040266.1:71596594-71865538:+
gene-RAB27B	81.4123	34.3894	1.24329	2.70601e-84	up	yes	chrNC_040274.1:60172539-60240524:+
gene-MFAP2	21.1069	1.53085	3.78531	6.02843e-84	up	yes	chrNC_040253.1:265095840-265102231:+
gene-DLG2	69.895	27.1178	1.36595	9.92337e-84	up	yes	chrNC_040272.1:13212255-13897443:+
gene-SELENBP1	22.3921	62.1633	-1.47307	1.8662e-83	down	yes	chrNC_040252.1:107009841-107018636:-
gene-PRRG1	57.1419	19.5183	1.54972	1.07058e-82	up	yes	chrNC_040278.1:38055287-38173832:-
gene-USP46	97.3784	45.5427	1.09638	1.52416e-82	up	yes	chrNC_040257.1:75214561-75287816:-
gene-ASB9	24.8636	3.06169	3.02164	3.80307e-82	up	yes	chrNC_040278.1:14137499-14165034:-
gene-BCAR3	11.0725	41.9342	-1.92115	5.14768e-82	down	yes	chrNC_040252.1:74856367-74987563:-
gene-SSH2	96.6864	45.2693	1.09478	8.82867e-82	up	yes	chrNC_040262.1:42260307-42503948:+
gene-CAVIN3	20.9586	59.2109	-1.49832	1.44241e-81	down	yes	chrNC_040266.1:49894607-49896195:+
gene-SEMA6D	34.1566	7.21684	2.24272	1.88756e-81	up	yes	chrNC_040258.1:64410440-64466350:-
gene-SEMA6A	18.3882	0.765423	4.58638	2.14875e-81	up	yes	chrNC_040256.1:37562257-37693916:+
gene-KIAA0513	72.1688	29.1954	1.30563	1.00185e-80	up	yes	chrNC_040265.1:11815580-11868629:+
gene-ZNF704	49.4307	15.4178	1.68081	1.82403e-80	up	yes	chrNC_040260.1:61910524-62231902:-
gene-ROR1	101.926	49.3698	1.04582	4.62308e-80	up	yes	chrNC_040252.1:41393051-41588778:+
gene-LOC101123672	19.1791	1.14813	4.06217	6.68662e-80	up	yes	chrNC_040271.1:29198874-29213469:-
gene-FXYD6	49.925	102.567	-1.03873	1.11247e-79	down	yes	chrNC_040266.1:31303219-31339761:-
gene-ATG4A	78.5948	33.6786	1.2226	2.26834e-79	up	yes	chrNC_040278.1:135508677-135587671:-
gene-TRPS1	69.4995	27.8286	1.32044	3.82811e-79	up	yes	chrNC_040260.1:68042842-68321833:+
gene-SERPING1	78.0511	33.4599	1.22198	8.97431e-79	up	yes	chrNC_040266.1:87137130-87151825:+
gene-ARMC12	22.7381	2.51496	3.1765	9.19683e-79	up	yes	chrNC_040271.1:11405725-11421327:+
gene-LOC101112335	40.0883	10.5519	1.92568	9.95708e-79	up	yes	chrNC_040262.1:20255532-20266049:-
gene-NRG1	12.506	43.6838	-1.80448	1.44593e-78	down	yes	chrNC_040277.1:30787859-31089197:+
gene-DMXL2	52.8414	17.7687	1.57233	3.27968e-78	up	yes	chrNC_040258.1:60529882-60702537:+
gene-LOC101109111	17.1524	0.546731	4.97144	3.85411e-78	up	yes	chrNC_040264.1:45146267-45155356:+
gene-JADE1	30.1527	72.6605	-1.26888	8.09544e-78	down	yes	chrNC_040268.1:32313748-32370738:-
gene-NCAM1	22.3921	59.4296	-1.40819	9.03132e-75	down	yes	chrNC_040266.1:25984110-26351844:+
gene-FGF2	20.4149	1.96823	3.37465	1.28691e-74	up	yes	chrNC_040268.1:40707844-40762443:-
gene-SFMBT2	23.183	3.11636	2.89513	1.15295e-73	up	yes	chrNC_040264.1:12387894-12568255:-
gene-SULF2	20.4643	55.8212	-1.4477	2.95206e-73	down	yes	chrNC_040264.1:79539072-79665258:-
gene-CADM1	12.9508	42.9184	-1.72855	7.3806e-73	down	yes	chrNC_040266.1:28267392-28625057:-
gene-RAB3D	47.404	96.1699	-1.02058	9.59211e-73	down	yes	chrNC_040256.1:14046948-14058044:-
gene-PPP2R2B	11.2702	39.802	-1.82033	1.35526e-72	down	yes	chrNC_040256.1:60228931-60774162:-
gene-TMEM107	48.9364	16.5113	1.56746	2.99205e-72	up	yes	chrNC_040262.1:35604262-35609367:+
gene-PLEK	1.33463	18.1515	-3.76558	3.35734e-72	down	yes	chrNC_040254.1:41705327-41733406:-
gene-PLP2	17.3996	50.4086	-1.53461	3.70927e-72	down	yes	chrNC_040278.1:58302669-58305753:-
gene-CAPG	13.9395	44.4492	-1.67298	4.44266e-72	down	yes	chrNC_040254.1:61270034-61295681:-
gene-MYADM	37.6662	81.6269	-1.11577	1.94138e-71	down	yes	chrNC_040265.1:66130117-66137836:+
gene-TMSB4X	8.0572	33.1865	-2.04225	1.34171e-70	down	yes	chrNC_040278.1:11526235-11528340:+
gene-TSHZ2	43.2518	13.5589	1.67352	3.22166e-70	up	yes	chrNC_040264.1:84020885-84509088:+
gene-PCSK1	3.90502	24.1655	-2.62955	1.47179e-69	down	yes	chrNC_040256.1:101651193-101702969:-
gene-ADAM8	7.06859	30.945	-2.13021	1.67627e-69	down	yes	chrNC_040273.1:55267029-55278679:-
gene-TMEM150C	44.9325	14.7071	1.61125	4.00041e-69	up	yes	chrNC_040257.1:107586454-107699245:-
gene-LAMA5	3.41072	22.908	-2.74771	4.02884e-69	down	yes	chrNC_040264.1:57239711-57291141:+
gene-HSPB7	0.74146	15.8005	-4.41346	4.68215e-69	down	yes	chrNC_040253.1:265570437-265574245:+
gene-RYR3	22.2932	3.17104	2.81358	6.07138e-69	up	yes	chrNC_040258.1:28438013-29014790:-
gene-AKAP12	69.4501	30.1795	1.20241	1.41932e-68	up	yes	chrNC_040259.1:82426610-82536527:+
gene-PLEKHG4	39.6928	83.0484	-1.06507	1.66104e-67	down	yes	chrNC_040265.1:37678933-37689736:+
gene-CFB	17.795	1.58552	3.48845	5.22257e-67	up	yes	chrNC_040271.1:29241535-29247993:-
gene-KIF1A	19.2285	2.13225	3.1728	7.96043e-67	up	yes	chrNC_040252.1:854159-923494:+
gene-LOC101117577	30.647	7.27152	2.07542	1.1448e-66	up	yes	chrNC_040254.1:207494236-207578677:+
gene-PLCXD3	14.2855	0.218692	6.0295	1.26776e-66	up	yes	chrNC_040267.1:34792375-34984071:+
gene-WDFY2	55.659	21.7052	1.35857	1.61053e-66	up	yes	chrNC_040261.1:23380032-23559078:+
gene-PRKG1	75.6289	34.8814	1.11648	2.16596e-66	up	yes	chrNC_040273.1:8241141-9636387:-
gene-FIBIN	44.4876	14.9257	1.5756	2.46168e-66	up	yes	chrNC_040266.1:61254161-61256250:+
gene-PDLIM1	5.58567	27.1178	-2.27944	2.60376e-66	down	yes	chrNC_040273.1:19253166-19291909:-
gene-DPEP1	14.1866	0.218692	6.01948	3.4827e-66	up	yes	chrNC_040265.1:15313324-15325320:+
gene-LOC101120630	26.5937	63.0927	-1.24639	5.37047e-66	down	yes	chrNC_040252.1:206513604-207031039:+
gene-BMPR1B	23.9739	59.0469	-1.3004	5.49427e-66	down	yes	chrNC_040257.1:33988778-34214541:-
gene-VEGFD	14.5821	0.601404	4.59972	5.23727e-65	up	yes	chrNC_040278.1:14226598-14270869:-
gene-ELFN2	3.36129	21.8692	-2.70182	6.13115e-65	down	yes	chrNC_040254.1:193828054-193870726:-
gene-ACTR3B	40.286	12.7388	1.66105	7.41722e-65	up	yes	chrNC_040255.1:125169122-125239724:+
gene-PGM5	32.9208	72.1138	-1.13127	1.04048e-64	down	yes	chrNC_040253.1:73399879-73606092:-
gene-ANGPT4	23.3807	4.04581	2.53082	1.20597e-64	up	yes	chrNC_040264.1:62518819-62565885:+
gene-SIX4	79.0891	37.8338	1.0638	2.96744e-64	up	yes	chrNC_040258.1:75731241-75743594:-
gene-ENC1	27.3352	63.4208	-1.2142	9.95421e-64	down	yes	chrNC_040267.1:7409792-7422386:+
gene-LOC114113810	34.552	9.73181	1.82799	1.2866e-63	up	yes	chrNC_040254.1:207324190-207400406:+
gene-ISLR	21.6012	3.49908	2.62607	2.75785e-62	up	yes	chrNC_040269.1:32412916-32416084:-
gene-SLITRK6	0.247153	13.2309	-5.74236	5.88602e-62	down	yes	chrNC_040261.1:66253981-66260610:-
gene-SAMHD1	79.3857	38.7632	1.03419	1.16706e-61	up	yes	chrNC_040264.1:68707820-68774632:-
gene-FILIP1L	14.7303	42.5903	-1.53173	4.34915e-61	down	yes	chrNC_040252.1:180111600-180420953:-
gene-PTPRK	19.0308	49.4244	-1.37689	1.8484e-60	down	yes	chrNC_040259.1:59153529-59772390:-
gene-APOE	37.4685	11.8641	1.65908	2.3822e-60	up	yes	chrNC_040265.1:56129003-56134043:+
gene-DENND3	13.5934	40.294	-1.56766	7.93711e-60	down	yes	chrNC_040260.1:16975988-17028201:-
gene-FUT8	37.6168	76.925	-1.03208	1.30696e-59	down	yes	chrNC_040258.1:80928744-81244180:+
gene-SLC35G1	32.9208	9.51311	1.79101	4.52303e-59	up	yes	chrNC_040273.1:17221553-17231388:+
gene-GPRC5B	37.1224	75.7222	-1.02842	2.24042e-58	down	yes	chrNC_040275.1:17665034-17686397:-
gene-PLEKHA5	68.3626	32.0384	1.09341	2.99591e-58	up	yes	chrNC_040254.1:210062015-210469979:-
gene-ENO4	15.0764	1.25748	3.58368	3.24628e-58	up	yes	chrNC_040273.1:40396704-40424822:+
gene-ADAMTSL3	17.3502	2.13225	3.0245	6.2162e-58	up	yes	chrNC_040269.1:21525011-21905250:+
gene-TFPI	13.0991	0.601404	4.44499	9.51555e-58	up	yes	chrNC_040253.1:131971971-132060134:+
gene-ACSS3	29.5595	7.92759	1.89867	1.7831e-57	up	yes	chrNC_040254.1:124879389-125053109:+
gene-STK17B	22.491	53.7436	-1.25675	3.35364e-57	down	yes	chrNC_040253.1:212145559-212172642:-
gene-BLVRA	40.0389	13.9963	1.51635	1.02454e-56	up	yes	chrNC_040255.1:84845600-84898522:-
gene-HGF	16.4604	44.0118	-1.41889	1.80263e-56	down	yes	chrNC_040255.1:43701138-43788818:+
gene-HSPB6	12.9014	38.0525	-1.56046	3.11267e-56	down	yes	chrNC_040265.1:49195539-49198121:-
gene-SLC16A3	21.5518	51.8847	-1.2675	5.30424e-56	down	yes	chrNC_040262.1:12460782-12472317:+
gene-NXPH3	1.43349	15.0351	-3.39073	1.19473e-55	down	yes	chrNC_040262.1:26287358-26291570:+
gene-LOC106990096	13.198	0.0546731	7.91527	1.71396e-55	up	yes	chrNC_040263.1:5735436-5874891:-
gene-ZBTB34	54.3738	23.3454	1.21977	2.7816e-55	up	yes	chrNC_040254.1:9499236-9525667:-
gene-VAT1L	23.9245	55.1651	-1.20527	4.80214e-55	down	yes	chrNC_040265.1:4926873-5097041:+
gene-TRIM66	56.697	25.0949	1.17588	2.02351e-54	up	yes	chrNC_040266.1:47049480-47089652:+
gene-SLC7A2	23.8256	5.41263	2.13811	3.552e-54	up	yes	chrNC_040277.1:21216851-21286137:-
gene-ALDH1A3	2.5704	17.6047	-2.7759	4.27248e-54	down	yes	chrNC_040269.1:5336712-5380680:-
gene-IGF2	12.2588	0.601404	4.34934	1.27804e-53	up	yes	chrNC_040272.1:51230091-51254815:+
gene-FGD6	39.0997	14.051	1.47649	2.36557e-53	up	yes	chrNC_040254.1:140738545-140849725:-
gene-RGS3	14.2855	39.474	-1.46635	2.581e-53	down	yes	chrNC_040253.1:10468465-10604905:-
gene-AHR	32.2288	10.1692	1.66415	2.20999e-52	up	yes	chrNC_040255.1:29270128-29320681:+
gene-NPR3	11.9622	0.601404	4.31401	3.67855e-52	up	yes	chrNC_040267.1:43314567-43389867:-
gene-LOC101115808	17.5479	2.73365	2.6824	4.45682e-52	up	yes	chrNC_040262.1:1808268-1862846:-
gene-LOC114117868	65.1496	31.5464	1.04628	7.16328e-52	up	yes	chrNC_040265.1:16822542-16862099:+
gene-PIGA	37.419	13.3402	1.48799	1.04165e-51	up	yes	chrNC_040278.1:14206930-14221423:-
gene-ALDH1A1	21.9967	4.81123	2.19281	1.04868e-51	up	yes	chrNC_040253.1:68108099-68163247:+
gene-LRRC32	7.66176	27.5006	-1.84371	1.39642e-51	down	yes	chrNC_040266.1:59345555-59359362:-
gene-MID1	46.9097	19.3543	1.27724	2.15874e-51	up	yes	chrNC_040278.1:8002084-8412299:+
gene-ANGPTL4	46.2671	19.0809	1.27786	9.47495e-51	up	yes	chrNC_040256.1:15327030-15333559:+
gene-JADE2	21.0575	4.48319	2.23173	1.26934e-50	up	yes	chrNC_040256.1:48131924-48182104:+
gene-ABCA6	52.9897	23.5641	1.16912	1.57335e-50	up	yes	chrNC_040262.1:1868614-1929449:-
gene-LOC101121119	4.94307	21.9239	-2.14903	2.64253e-50	down	yes	chrNC_040267.1:67774090-68282374:+
gene-DNM3	27.3352	7.87292	1.79579	1.57691e-49	up	yes	chrNC_040263.1:42558015-43205154:+
gene-FHL2	21.4529	49.4244	-1.20405	1.99349e-49	down	yes	chrNC_040254.1:103592265-103646718:+
gene-ALCAM	4.00389	19.737	-2.30143	2.65652e-49	down	yes	chrNC_040252.1:186847183-187080810:+
gene-CHN2	16.6087	41.8796	-1.33431	3.58225e-49	down	yes	chrNC_040255.1:73408402-73750731:-
gene-RARG	10.4299	31.7104	-1.60423	5.10052e-49	down	yes	chrNC_040254.1:142791208-142812593:+
gene-MROH5	0.840322	11.9187	-3.82614	1.53497e-48	down	yes	chrNC_040260.1:16746029-16804634:+
gene-SCUBE2	14.1372	1.69486	3.06025	4.76922e-48	up	yes	chrNC_040266.1:46647469-46719177:+
gene-LIF	3.46015	18.2608	-2.39984	5.50926e-48	down	yes	chrNC_040268.1:78496495-78513398:-
gene-CCDC136	3.36129	18.0421	-2.42428	5.66059e-48	down	yes	chrNC_040255.1:101597763-101625833:+
gene-DIPK1A	20.7115	47.6749	-1.2028	1.15316e-47	down	yes	chrNC_040252.1:74158761-74283989:-
gene-SPATA18	10.8748	0.0546731	7.63594	3.71102e-47	up	yes	chrNC_040257.1:74491003-74538501:+
gene-LOC114111650	14.7303	2.0229	2.86429	5.56937e-47	up	yes	chrNC_040278.1:94105211-94138387:-
gene-COL18A1	11.6162	0.874769	3.73109	1.43904e-46	up	yes	chrNC_040252.1:288558113-288650103:+
gene-TRPC3	19.278	4.10048	2.23309	1.57828e-46	up	yes	chrNC_040268.1:41761438-41835223:+
gene-SATB1	27.434	8.47432	1.6948	5.54161e-46	up	yes	chrNC_040252.1:299109757-299187815:-
gene-ZDHHC2	21.9472	48.8777	-1.15514	6.86015e-46	down	yes	chrNC_040277.1:21539224-21605402:-
gene-BHLHE41	14.1866	36.9043	-1.37926	1.03163e-45	down	yes	chrNC_040254.1:202616693-202621398:+
gene-GNG4	19.8711	4.53786	2.13059	2.75727e-45	up	yes	chrNC_040276.1:7958875-8029138:-
gene-EXOC1L	9.44126	0.109346	6.43201	3.32909e-44	up	yes	chrNC_040257.1:78403611-78419575:+
gene-CDA	3.46015	17.3314	-2.32448	5.20638e-44	down	yes	chrNC_040253.1:261568540-261593059:-
gene-CHL1	0.939183	11.1533	-3.56992	2.07823e-43	down	yes	chrNC_040270.1:27229260-27454337:-
gene-EBF2	15.719	2.78833	2.49503	2.24814e-43	up	yes	chrNC_040253.1:41658514-41878534:+
gene-S100A2	5.93168	22.0879	-1.89674	2.429e-43	down	yes	chrNC_040252.1:110170708-110174426:-
gene-SBSPON	0.197723	9.1304	-5.52913	3.096e-43	down	yes	chrNC_040260.1:53863808-53896407:-
gene-CYGB	16.5593	3.28038	2.3357	2.32553e-42	up	yes	chrNC_040262.1:8041726-8050087:-
gene-PLAUR	11.023	30.6716	-1.47638	3.14101e-42	down	yes	chrNC_040265.1:55382650-55395939:-
gene-THRB	13.544	1.96823	2.78268	3.96089e-42	up	yes	chrNC_040277.1:45344484-45425093:+
gene-CA13	8.89752	0.109346	6.34643	7.11731e-42	up	yes	chrNC_040260.1:99514535-99554943:-
gene-IL6	0.296584	9.02106	-4.92678	7.53074e-42	down	yes	chrNC_040255.1:34989656-34994011:+
gene-STC1	17.3502	3.71777	2.22244	8.15237e-42	up	yes	chrNC_040253.1:44122882-44137567:+
gene-SLC6A6	28.9664	10.1145	1.51795	1.38854e-41	up	yes	chrNC_040270.1:59671368-59752700:-
gene-WHRN	20.0194	5.13927	1.96177	3.55102e-41	up	yes	chrNC_040253.1:9586111-9676699:+
gene-LOC105608322	13.9395	2.2416	2.63658	5.37906e-41	up	yes	chrNC_040256.1:54649531-54652944:+
gene-PKNOX2	27.9778	9.67713	1.53163	9.79683e-41	up	yes	chrNC_040272.1:29594730-29889199:+
gene-VWA1	16.4604	38.7085	-1.23365	1.50315e-40	down	yes	chrNC_040263.1:54876098-54881318:-
gene-LOC114116387	10.9736	1.09346	3.32706	1.77864e-40	up	yes	chrNC_040260.1:79614438-79615727:-
gene-PTGFR	20.5632	5.52198	1.8968	1.79999e-40	up	yes	chrNC_040252.1:59050113-59114293:+
gene-MIF	26.1983	52.8689	-1.01295	2.55906e-40	down	yes	chrNC_040268.1:80765044-80765756:+
gene-TTC9	19.97	5.24861	1.92783	3.52935e-40	up	yes	chrNC_040258.1:85832602-85867130:+
gene-SH3BP5	34.4532	13.8323	1.3166	5.71809e-40	up	yes	chrNC_040252.1:295892251-295962406:-
gene-AK1	19.5251	43.0824	-1.14177	6.15557e-40	down	yes	chrNC_040254.1:8606168-8613899:+
gene-CCDC162P	31.3391	11.9734	1.38813	1.8977e-39	up	yes	chrNC_040259.1:31130680-31327996:-
gene-TNNT3	14.6809	2.73365	2.42504	2.24037e-39	up	yes	chrNC_040272.1:51443015-51459400:-
gene-CD151	21.3541	45.5427	-1.09271	2.33956e-39	down	yes	chrNC_040272.1:52251804-52256949:-
gene-LBH	15.5707	3.17104	2.2958	3.73022e-39	up	yes	chrNC_040254.1:38739909-38765958:+
gene-EGLN3	26.2971	8.96638	1.55231	4.0399e-39	up	yes	chrNC_040269.1:43136057-43165585:-
gene-C9H8orf34	1.68064	12.1921	-2.85886	4.08822e-39	down	yes	chrNC_040260.1:49709112-50045961:+
gene-C7	12.6048	1.85888	2.76147	4.9718e-39	up	yes	chrNC_040267.1:35299248-35356644:-
gene-AMPD3	14.8292	2.843	2.38296	5.48219e-39	up	yes	chrNC_040266.1:45222951-45272350:-
gene-TGFA	3.41072	16.0192	-2.23166	6.27107e-39	down	yes	chrNC_040254.1:98811931-98889162:-
gene-TMEM108	1.97723	12.8482	-2.70001	7.36849e-39	down	yes	chrNC_040252.1:278761054-279188038:-
gene-LOC114113157	1.68064	12.0827	-2.84586	1.30985e-38	down	yes	chrNC_040253.1:233503390-233504762:-
gene-C3H12orf75	16.5098	38.0525	-1.20466	1.73709e-38	down	yes	chrNC_040254.1:186637660-186683070:+
gene-STXBP2	2.52096	13.9963	-2.473	1.93893e-38	down	yes	chrNC_040256.1:14795522-14804279:+
gene-AKAP5	2.07609	12.8482	-2.62962	8.09992e-38	down	yes	chrNC_040258.1:80046646-80053454:+
gene-KCNJ8	8.25492	0.328038	4.65332	9.78303e-38	up	yes	chrNC_040254.1:207596733-207604559:+
gene-C6H4orf54	0.69203	9.23975	-3.73895	1.88661e-37	down	yes	chrNC_040257.1:28682614-28701481:+
gene-MASP1	2.66926	14.051	-2.39616	2.91868e-37	down	yes	chrNC_040252.1:218530719-218582953:+
gene-LPL	10.2816	1.09346	3.23309	3.80865e-37	up	yes	chrNC_040253.1:48325425-48351715:-
gene-LOC101103233	12.1105	1.85888	2.70375	8.87162e-37	up	yes	chrNC_040256.1:54639404-54643537:+
gene-OLFML2B	16.6581	3.99113	2.06136	9.68458e-37	up	yes	chrNC_040252.1:120577406-120625903:-
gene-ASB11	14.1866	2.78833	2.34706	9.70221e-37	up	yes	chrNC_040278.1:14175661-14207482:-
gene-NNMT	8.94695	0.0273365	8.35442	1.30981e-36	up	yes	chrNC_040266.1:27355996-27361792:+
gene-TRIB1	17.9928	4.75656	1.91943	3.60008e-36	up	yes	chrNC_040260.1:30101551-30109887:-
gene-IFNAR2	29.5595	11.536	1.35748	4.08462e-36	up	yes	chrNC_040252.1:130412000-130447525:-
gene-BMF	27.6318	10.3332	1.41904	4.10969e-36	up	yes	chrNC_040258.1:35739942-35760734:-
gene-HR	18.3882	4.97525	1.88594	4.17023e-36	up	yes	chrNC_040253.1:45696851-45716036:+
gene-PER1	19.8711	5.79534	1.77771	5.34296e-36	up	yes	chrNC_040262.1:35633496-35648948:+
gene-LRRC8C	14.0877	33.4599	-1.24799	6.71555e-36	down	yes	chrNC_040252.1:70844280-70927105:+
gene-LOC101122428	1.08748	10.0052	-3.20169	6.75781e-36	down	yes	chrNC_040254.1:220997216-221010136:+
gene-RRAD	4.49819	17.386	-1.95051	9.99037e-36	down	yes	chrNC_040265.1:37406034-37409355:-
gene-HRK	17.2513	4.42852	1.96181	1.01033e-35	up	yes	chrNC_040268.1:67141675-67165427:+
gene-LOC101104661	10.5287	27.7739	-1.3994	1.43782e-35	down	yes	chrNC_040257.1:98933039-98935051:+
gene-LOC101102124	7.85948	0.382711	4.3601	4.80229e-35	up	yes	chrNC_040253.1:180130179-181905416:+
gene-SLAMF9	0.395445	7.87292	-4.31535	6.23935e-35	down	yes	chrNC_040252.1:117815912-117818860:-
gene-TNFAIP8	29.5595	11.8641	1.31703	1.49294e-34	up	yes	chrNC_040256.1:34165244-34308422:-
gene-BCL2L1	26.05	9.67713	1.42863	1.78887e-34	up	yes	chrNC_040264.1:63558811-63611636:-
gene-BIRC3	43.2518	21.1585	1.03153	2.9587e-34	up	yes	chrNC_040266.1:6745560-6763684:-
gene-OCA2	14.9281	3.4444	2.1157	3.66844e-34	up	yes	chrNC_040253.1:122885125-123224809:-
gene-DUT	19.624	41.0048	-1.06317	3.95555e-34	down	yes	chrNC_040258.1:63822073-63833814:-
gene-LOC101102310	10.4299	1.4215	2.87524	6.80993e-34	up	yes	chrNC_040256.1:54662211-54666301:+
gene-KIAA1211	5.83282	19.3543	-1.73039	7.09885e-34	down	yes	chrNC_040257.1:78632327-78920455:+
gene-LOC101116442	22.6887	7.76357	1.54718	7.85704e-34	up	yes	chrNC_040274.1:30674628-30780051:+
gene-ITPKC	37.0236	17.0033	1.12263	1.11028e-33	up	yes	chrNC_040265.1:52688994-52706662:-
gene-LOC101116975	23.9739	8.58367	1.4818	1.48028e-33	up	yes	chrNC_040254.1:144791905-144846035:+
gene-EPDR1	4.05332	15.9645	-1.9777	1.60616e-33	down	yes	chrNC_040255.1:55938274-55973486:+
gene-FNDC1	1.87837	11.4267	-2.60485	1.71444e-33	down	yes	chrNC_040259.1:90195631-90311441:+
gene-S100A14	13.6429	31.7104	-1.21681	7.58678e-33	down	yes	chrNC_040252.1:110212648-110215143:-
gene-CLSTN2	0.0988614	6.83413	-6.11121	9.55285e-33	down	yes	chrNC_040252.1:270998157-271467242:-
gene-LOC105609492	8.65037	23.6734	-1.45244	3.127e-32	down	yes	chrNC_040254.1:230376284-230405325:+
gene-PIK3R3	23.529	8.63834	1.44561	7.84914e-32	up	yes	chrNC_040252.1:21276561-21380654:-
gene-WASF3	31.1908	13.6136	1.19607	1.63252e-31	up	yes	chrNC_040261.1:34791558-34866236:-
gene-VAV3	7.4146	0.0273365	8.0834	1.88756e-31	up	yes	chrNC_040252.1:89478487-89904012:-
gene-LOC101123376	19.4263	6.2874	1.62747	2.6444e-31	up	yes	chrNC_040256.1:54628238-54633267:+
gene-TIAM2	17.9928	37.5057	-1.05969	3.34172e-31	down	yes	chrNC_040259.1:86188968-86338818:+
gene-FOXO1	35.2441	16.4566	1.09872	4.20843e-31	up	yes	chrNC_040261.1:24248756-24341040:+
gene-EYA1	9.09525	1.14813	2.98582	7.78557e-31	up	yes	chrNC_040260.1:52202641-52381784:-
gene-UNC5C	26.5937	10.8253	1.29668	1.49695e-30	up	yes	chrNC_040257.1:33778698-33980639:+
gene-SLC3A1	14.8292	3.88179	1.93365	2.17609e-30	up	yes	chrNC_040254.1:85271324-85304451:-
gene-CFAP44	11.1219	2.07758	2.42043	3.52395e-30	up	yes	chrNC_040252.1:195663810-195788748:-
gene-SOGA3	10.1333	1.64019	2.62717	3.71863e-30	up	yes	chrNC_040259.1:12356267-12433917:+
gene-GCLC	29.4607	12.7935	1.20338	3.93165e-30	up	yes	chrNC_040271.1:8553158-8598243:+
gene-SH3RF3	15.8672	4.48319	1.82345	4.63541e-30	up	yes	chrNC_040254.1:66472031-66631819:+
gene-B4GALT4	26.0994	10.7159	1.28426	1.3568e-29	up	yes	chrNC_040252.1:202053942-202081675:-
gene-CHEK2	20.7115	7.38086	1.48857	2.09457e-29	up	yes	chrNC_040268.1:77382861-77420010:-
gene-FOXO4	28.5215	12.3561	1.20683	2.38273e-29	up	yes	chrNC_040278.1:66559700-66566788:+
gene-TRERF1	15.9167	33.7333	-1.08363	3.23769e-29	down	yes	chrNC_040271.1:17689152-17897357:-
gene-PDLIM2	7.90891	21.4865	-1.44188	4.16318e-29	down	yes	chrNC_040253.1:45249366-45262996:-
gene-ARHGAP22	10.5782	25.6963	-1.28047	4.8966e-29	down	yes	chrNC_040276.1:44693729-44872779:-
gene-HTR1B	0.74146	7.65423	-3.36782	5.03835e-29	down	yes	chrNC_040259.1:5252513-5256736:-
gene-EHD4	11.6162	27.2272	-1.22891	7.35129e-29	down	yes	chrNC_040258.1:37296810-37382918:-
gene-ATP10A	5.93168	18.0968	-1.60922	7.84982e-29	down	yes	chrNC_040269.1:2415920-2596685:-
gene-LAMA3	4.39933	15.3631	-1.80412	9.27452e-29	down	yes	chrNC_040274.1:37473526-37552888:-
gene-PCBP3	24.9131	10.1692	1.2927	1.34754e-28	up	yes	chrNC_040252.1:288841440-288987408:+
gene-MPST	25.9511	10.8799	1.25413	2.001e-28	up	yes	chrNC_040254.1:193477833-193488068:+
gene-MBP	1.87837	10.2785	-2.45208	2.04465e-28	down	yes	chrNC_040274.1:2478830-2583292:+
gene-PALD1	11.1713	2.29627	2.28244	2.21499e-28	up	yes	chrNC_040276.1:27590392-27678584:+
gene-LOC101111337	27.3352	11.8094	1.21082	2.4524e-28	up	yes	chrNC_040252.1:113967691-113985549:+
gene-IER3	10.3804	25.1496	-1.27667	2.49032e-28	down	yes	chrNC_040271.1:30069611-30070927:+
gene-S100B	10.7759	25.751	-1.25682	2.61951e-28	down	yes	chrNC_040252.1:289631492-289638861:-
gene-PEG3	30.3999	13.887	1.13033	3.02351e-28	up	yes	chrNC_040265.1:69211429-69226617:-
gene-OSBPL3	20.662	7.59956	1.44299	4.38608e-28	up	yes	chrNC_040255.1:77695905-77892170:+
gene-GAREM1	20.3654	7.43554	1.45361	5.41663e-28	up	yes	chrNC_040274.1:29287625-29523702:+
gene-CCN3-2	8.6998	1.25748	2.79045	9.6469e-28	up	yes	chrNC_040260.1:62990746-62998006:-
gene-ANGPT1	6.37656	0.382711	4.05845	1.02015e-27	up	yes	chrNC_040260.1:77458354-77927523:+
gene-LOC101123632	12.3082	2.95235	2.05969	1.47201e-27	up	yes	chrNC_040256.1:54634473-54637278:+
gene-ANK3	11.7151	26.8991	-1.19919	1.63375e-27	down	yes	chrNC_040276.1:15449276-15830608:-
gene-LOC101107061	6.42599	18.5342	-1.5282	1.80037e-27	down	yes	chrNC_040252.1:248207767-248361121:-
gene-KNG1	7.66176	0.874769	3.1307	2.34178e-27	up	yes	chrNC_040252.1:219010080-219035552:-
gene-XK	0.494307	6.61544	-3.74236	2.62054e-27	down	yes	chrNC_040278.1:38624632-38675844:+
gene-ADGRL1	15.2247	4.59254	1.72905	5.62617e-27	up	yes	chrNC_040256.1:9852370-9902414:+
gene-LOC101123120	7.4146	0.820096	3.1765	7.39493e-27	up	yes	chrNC_040256.1:54621839-54627113:+
gene-NEGR1	0.988614	7.81825	-2.98337	1.01749e-26	down	yes	chrNC_040252.1:49849272-50913217:-
gene-N4BP2L1	27.4835	12.3561	1.15334	1.74676e-26	up	yes	chrNC_040260.1:48790594-48814322:-
gene-MGLL	2.12552	10.2785	-2.27375	3.93695e-26	down	yes	chrNC_040270.1:61694713-61782287:+
gene-RNF144B	15.3729	4.81123	1.67592	4.02477e-26	up	yes	chrNC_040271.1:42522972-42672901:-
gene-FJX1	10.5287	24.6029	-1.22449	4.24614e-26	down	yes	chrNC_040266.1:71288426-71290719:+
gene-NHS	9.39183	1.74954	2.42443	8.6742e-26	up	yes	chrNC_040278.1:16680475-16741008:+
gene-RIMS2	10.4299	2.2416	2.21812	9.4468e-26	up	yes	chrNC_040260.1:81164511-81765659:-
gene-WIPF3	10.6276	2.35094	2.1765	1.2242e-25	up	yes	chrNC_040255.1:73201783-73228462:-
gene-PALB2	32.6243	16.2379	1.00658	2.82424e-25	up	yes	chrNC_040275.1:21951235-21976021:-
gene-DACT3	11.5668	2.89767	1.99702	4.85483e-25	up	yes	chrNC_040265.1:57255707-57265533:-
gene-ANKRD33B	26.5937	12.1374	1.13162	5.87149e-25	up	yes	chrNC_040267.1:68561478-68662652:-
gene-C2	12.2094	3.28038	1.89605	1.06635e-24	up	yes	chrNC_040271.1:29247993-29259756:-
gene-KIAA1522	2.47153	10.6066	-2.10148	1.48025e-24	down	yes	chrNC_040253.1:250494984-250523514:-
gene-ZNF853	7.06859	0.874769	3.01445	1.53408e-24	up	yes	chrNC_040275.1:39262110-39269625:+
gene-AHRR	18.0916	6.72479	1.42776	1.98717e-24	up	yes	chrNC_040267.1:78167473-78240974:-
gene-CD14	14.6809	4.70188	1.64263	2.32441e-24	up	yes	chrNC_040256.1:54124152-54125271:-
gene-SERPINB10	0.247153	5.30329	-4.42341	2.41746e-24	down	yes	chrNC_040274.1:68279845-68302067:+
gene-LOC105611838	12.6048	3.55375	1.82656	2.85621e-24	up	yes	chrNC_040252.1:248037405-248081904:+
gene-HSPA12B	2.76812	11.0986	-2.0034	3.46706e-24	down	yes	chrNC_040264.1:53502467-53519604:-
gene-SLITRK5	3.41072	12.3014	-1.85068	4.00168e-24	down	yes	chrNC_040261.1:69377825-69387098:+
gene-SPRY1	9.3424	1.91356	2.28754	4.60501e-24	up	yes	chrNC_040268.1:40194563-40201371:-
gene-ECE1	24.0727	10.6612	1.17502	4.67134e-24	up	yes	chrNC_040253.1:260855154-260976267:+
gene-NTNG1	0.939183	7.1075	-2.91986	5.78949e-24	down	yes	chrNC_040252.1:88998350-89367913:+
gene-SLC16A2	26.05	12.0281	1.11488	6.14051e-24	up	yes	chrNC_040278.1:75478582-75614479:-
gene-ARSG	19.624	7.81825	1.3277	9.06982e-24	up	yes	chrNC_040262.1:1472112-1573758:+
gene-GANC	23.2819	10.2239	1.18727	1.11155e-23	up	yes	chrNC_040258.1:37646576-37721144:+
gene-FAM214B	10.4299	23.5641	-1.17587	1.31355e-23	down	yes	chrNC_040253.1:56081815-56093446:+
gene-ADGRB1	7.76062	1.25748	2.62564	1.82299e-23	up	yes	chrNC_040260.1:16047550-16113175:-
gene-HMCN1	17.4985	6.56077	1.41529	2.16712e-23	up	yes	chrNC_040263.1:71448161-72260715:+
gene-SPHK1	13.0991	27.3912	-1.06424	2.2071e-23	down	yes	chrNC_040262.1:7915043-7920220:+
gene-NTRK2	4.3499	13.7776	-1.66327	2.40901e-23	down	yes	chrNC_040253.1:36315425-36649206:-
gene-LOC101115931	17.0042	6.34208	1.42286	6.02802e-23	up	yes	chrNC_040275.1:1804087-1891478:+
gene-LOC101103472	14.8292	5.02992	1.55983	6.1817e-23	up	yes	chrNC_040256.1:54672226-54675609:+
gene-CRIP1	1.38406	7.92759	-2.51798	6.35644e-23	down	yes	chrNC_040269.1:70463485-70465985:+
gene-SYT12	16.8064	6.23273	1.43108	6.99301e-23	up	yes	chrNC_040272.1:46768944-46791736:+
gene-MN1	10.3804	2.56963	2.01423	7.10614e-23	up	yes	chrNC_040268.1:76601496-76650459:-
gene-LOC101113335	0.197723	4.8659	-4.62116	7.23023e-23	down	yes	chrNC_040256.1:43983461-43996835:+
gene-ISM1	0.296584	5.08459	-4.09962	1.48325e-22	down	yes	chrNC_040264.1:6910442-6999704:+
gene-LOC101106199	0.0494307	4.59254	-6.53774	2.81579e-22	down	yes	chrNC_040266.1:52094769-52096364:+
gene-SCARA5	6.96973	1.03879	2.7462	3.33374e-22	up	yes	chrNC_040253.1:110475814-110609329:-
gene-OMD	8.30436	1.64019	2.34	4.05734e-22	up	yes	chrNC_040253.1:30443276-30451812:+
gene-CBLN2	0.346015	5.13927	-3.89266	4.07682e-22	down	yes	chrNC_040274.1:5641742-5646895:+
gene-CDH1	0.642599	5.95936	-3.21317	4.1005e-22	down	yes	chrNC_040265.1:38824746-38897172:+
gene-LOC101122475	5.43738	15.2538	-1.48818	4.44211e-22	down	yes	chrNC_040271.1:53991369-53994567:+
gene-AVIL	13.3463	4.37384	1.60946	1.07577e-21	up	yes	chrNC_040254.1:173473705-173493319:+
gene-DBF4B	2.71869	10.3332	-1.92631	1.43733e-21	down	yes	chrNC_040262.1:18584511-18625684:-
gene-DES	1.08748	6.88881	-2.66327	2.60083e-21	down	yes	chrNC_040253.1:236159050-236166148:+
gene-GFRA3	0.593168	5.63133	-3.24696	3.65406e-21	down	yes	chrNC_040256.1:52035763-52055859:-
gene-SMOC2	0.988614	6.61544	-2.74236	3.97294e-21	down	yes	chrNC_040259.1:97314588-97476969:+
gene-FGF18	10.0344	2.62431	1.93495	4.16104e-21	up	yes	chrNC_040267.1:3510832-3546557:+
gene-CAMK2A	2.32324	9.40377	-2.0171	6.57279e-21	down	yes	chrNC_040256.1:64280068-64345623:-
gene-BMPER	9.54012	2.40561	1.9876	8.14911e-21	up	yes	chrNC_040255.1:69482503-69739482:-
gene-LOC106990140	8.65037	1.96823	2.13586	1.03454e-20	up	yes	chrNC_040252.1:175094333-175137674:-
gene-SOX5	7.61233	1.47617	2.36648	1.16478e-20	up	yes	chrNC_040254.1:205132332-205599843:+
gene-ITGA3	5.14079	14.2697	-1.47289	1.8257e-20	down	yes	chrNC_040262.1:26731866-26761289:+
gene-CAPN6	4.15218	0.109346	5.24689	1.96232e-20	up	yes	chrNC_040278.1:132176018-132200792:+
gene-LOC101112891	5.33851	0.546731	3.28754	2.3968e-20	up	yes	chrNC_040271.1:29160750-29174941:-
gene-EFHD1	19.97	8.85704	1.17294	3.54409e-20	up	yes	chrNC_040252.1:8428387-8472552:-
gene-CBX2	16.9547	6.88881	1.29936	3.99138e-20	up	yes	chrNC_040262.1:10501733-10511045:+
gene-LOC114112948	2.5704	9.67713	-1.91259	4.01626e-20	down	yes	chrNC_040253.1:36867365-36914025:-
gene-SLITRK2	0.247153	4.42852	-4.16335	5.1927e-20	down	yes	chrNC_040278.1:97065776-97073274:-
gene-SEMA5B	3.21299	10.8253	-1.75241	5.47844e-20	down	yes	chrNC_040252.1:205324709-205457869:-
gene-TNFAIP3	6.07997	0.874769	2.79709	6.42598e-20	up	yes	chrNC_040259.1:69205973-69221929:+
gene-GNG7	10.9242	3.28038	1.73559	6.58972e-20	up	yes	chrNC_040256.1:19440209-19580342:+
gene-SLC25A20	13.544	4.81123	1.49318	7.13938e-20	up	yes	chrNC_040270.1:53023690-53060717:+
gene-IL1R2	6.67314	1.14813	2.53907	1.02202e-19	up	yes	chrNC_040254.1:106166036-106202403:-
gene-LXN	2.37267	9.18507	-1.95278	1.13002e-19	down	yes	chrNC_040252.1:249571935-249579601:+
gene-RAB6B	12.3082	24.7669	-1.00879	1.22318e-19	down	yes	chrNC_040252.1:278207638-278270550:+
gene-RGS20	18.1905	7.81825	1.21827	1.4355e-19	up	yes	chrNC_040260.1:37641925-37690358:+
gene-ABCA10	18.2399	7.87292	1.21213	1.78422e-19	up	yes	chrNC_040262.1:1940193-1991239:-
gene-SLC9A5	16.3616	6.67011	1.29453	2.25552e-19	up	yes	chrNC_040265.1:37655189-37675491:+
gene-AMN	10.1333	2.95235	1.77917	3.54259e-19	up	yes	chrNC_040269.1:68128818-68139286:+
gene-PLTP	9.19411	2.46029	1.90188	4.58794e-19	up	yes	chrNC_040264.1:78020044-78030682:-
gene-MRGPRF	1.63121	7.54488	-2.20955	5.48278e-19	down	yes	chrNC_040272.1:48094043-48103342:-
gene-TRABD2B	1.38406	6.99815	-2.33807	7.1653e-19	down	yes	chrNC_040252.1:22948582-23170207:-
gene-LOC114114906	8.79866	19.3543	-1.1373	9.80867e-19	down	yes	chrNC_040256.1:79471215-79473099:-
gene-TRIL	4.39933	0.328038	3.74535	1.04616e-18	up	yes	chrNC_040255.1:73989312-73995046:+
gene-LOC114110447	2.07609	8.36498	-2.01049	1.0632e-18	down	yes	chrNC_040274.1:37618661-37711979:-
gene-ATP1B1	3.50958	10.9893	-1.64673	1.0733e-18	down	yes	chrNC_040263.1:40006265-40035555:+
gene-ROBO2	8.35379	2.07758	2.00753	1.20904e-18	up	yes	chrNC_040252.1:155970769-156639420:+
gene-CLDN15	5.6351	14.4884	-1.36238	1.26312e-18	down	yes	chrNC_040275.1:36148080-36154715:+
gene-NMNAT2	19.8711	9.23975	1.10475	2.18251e-18	up	yes	chrNC_040263.1:68866975-69085962:-
gene-LVRN	4.15218	0.273365	3.92497	2.92453e-18	up	yes	chrNC_040258.1:5631423-5702234:+
gene-DMRT2	20.7609	9.89582	1.06898	3.16425e-18	up	yes	chrNC_040253.1:74575045-74581952:+
gene-CLSTN3	4.74535	0.492058	3.26961	3.50405e-18	up	yes	chrNC_040254.1:224042263-224072847:-
gene-SLC43A2	10.2322	3.17104	1.69008	4.08111e-18	up	yes	chrNC_040262.1:40650642-40694410:+
gene-BANK1	9.58955	20.1744	-1.07299	7.44932e-18	down	yes	chrNC_040257.1:26394938-26725625:-
gene-LOC101123419	3.60844	0.109346	5.0444	7.99135e-18	up	yes	chrNC_040271.1:29179281-29192545:+
gene-SLC39A8	2.37267	8.63834	-1.86424	1.43521e-17	down	yes	chrNC_040257.1:26164795-26247258:+
gene-LOC101102726	6.52485	1.31215	2.31401	1.67627e-17	up	yes	chrNC_040256.1:54593458-54598659:+
gene-LOC101122744	5.78339	0.984115	2.55502	2.08829e-17	up	yes	chrNC_040252.1:171321818-171462780:+
gene-EPB41L3	2.52096	8.85704	-1.81285	2.31942e-17	down	yes	chrNC_040274.1:44048234-44275873:-
gene-HPGD	7.16745	1.64019	2.1276	2.36721e-17	up	yes	chrNC_040253.1:114729075-114764712:+
gene-GALE	9.04582	19.1902	-1.08505	2.41513e-17	down	yes	chrNC_040253.1:258647442-258651999:+
gene-SLC9A3	0.0494307	3.4444	-6.1227	2.67636e-17	down	yes	chrNC_040267.1:78089680-78123950:+
gene-PCNX2	0.988614	5.74067	-2.53774	3.59627e-17	down	yes	chrNC_040276.1:5543088-5854483:-
gene-LOC105604171	3.46015	0.109346	4.98386	4.17654e-17	up	yes	chrNC_040272.1:26854918-26856945:-
gene-SIX1	13.7417	5.52198	1.31531	6.80411e-17	up	yes	chrNC_040258.1:75675024-75677893:-
gene-GTDC1	15.0764	6.39675	1.23688	7.58714e-17	up	yes	chrNC_040253.1:177117345-177561111:+
gene-INA	0.148292	3.49908	-4.56046	8.38377e-17	down	yes	chrNC_040273.1:26427149-26439680:+
gene-LCP1	2.07609	7.87292	-1.92303	9.00791e-17	down	yes	chrNC_040261.1:18485129-18543591:-
gene-ATOH8	11.2208	3.99113	1.4913	1.05597e-16	up	yes	chrNC_040254.1:61667969-61709121:+
gene-SH3BGRL2	4.84421	0.656077	2.88432	1.19252e-16	up	yes	chrNC_040259.1:7384403-7553245:+
gene-TCF7L1	16.3616	7.32619	1.15917	1.57974e-16	up	yes	chrNC_040254.1:61007290-61199015:+
gene-CTSL	2.02666	7.7089	-1.92742	1.68496e-16	down	yes	chrNC_040253.1:33620823-33626616:-
gene-SLC26A7	19.5251	9.51311	1.03734	1.75784e-16	up	yes	chrNC_040260.1:94749686-94901069:-
gene-LOC101115508	8.89752	2.67898	1.73172	1.86263e-16	up	yes	chrNC_040277.1:37181585-37380668:+
gene-CYP24	5.28908	0.874769	2.59604	2.6161e-16	up	yes	chrNC_040264.1:85053639-85071958:-
gene-NCKAP5	3.21299	0.0546731	5.87694	2.74551e-16	up	yes	chrNC_040253.1:189794001-190830111:+
gene-S100A5	1.2852	6.17806	-2.26516	2.8626e-16	down	yes	chrNC_040252.1:110151349-110154792:-
gene-MORC1	1.18634	5.95936	-2.32865	3.1434e-16	down	yes	chrNC_040252.1:191021591-191283716:-
gene-KIFC3	4.59705	12.0281	-1.38762	3.97633e-16	down	yes	chrNC_040265.1:27326287-27361213:-
gene-MBNL3	13.6429	5.63133	1.2766	4.30012e-16	up	yes	chrNC_040278.1:111104627-111178566:+
gene-CALCRL	9.83671	3.28038	1.58431	4.57446e-16	up	yes	chrNC_040253.1:132072147-132198400:+
gene-FGF11	11.023	3.99113	1.46565	4.68389e-16	up	yes	chrNC_040262.1:36230641-36237207:-
gene-CA8	0.148292	3.33506	-4.4912	5.43203e-16	down	yes	chrNC_040260.1:41671211-41758363:-
gene-KIF5C	7.66176	2.07758	1.88277	5.99812e-16	up	yes	chrNC_040253.1:171948437-172112776:-
gene-MSI1	6.1294	1.31215	2.22381	7.91514e-16	up	yes	chrNC_040268.1:71858223-71881451:-
gene-LOC101107119	3.16356	0.0273365	6.85458	1.28881e-15	up	yes	chrNC_040264.1:44771792-44788982:+
gene-SLCO5A1	1.58178	6.61544	-2.06429	1.39152e-15	down	yes	chrNC_040260.1:50896736-51059425:-
gene-MYOM3	1.2852	6.01404	-2.22634	1.40617e-15	down	yes	chrNC_040253.1:258334681-258387095:+
gene-C24H16orf71	11.023	4.10048	1.42666	1.76271e-15	up	yes	chrNC_040275.1:3872970-3883562:+
gene-PLEKHG1	7.31574	1.96823	1.89411	2.07873e-15	up	yes	chrNC_040259.1:81841491-82095540:+
gene-LOC101115605	5.53624	13.2309	-1.25693	2.58086e-15	down	yes	chrNC_040253.1:167217880-167451827:-
gene-ANO5	14.3349	6.2874	1.189	3.2661e-15	up	yes	chrNC_040278.1:79643636-79741518:+
gene-TXNDC16	5.98111	1.31215	2.18848	3.29682e-15	up	yes	chrNC_040258.1:12469624-12567011:+
gene-S1PR1	7.36517	2.0229	1.86429	3.31126e-15	up	yes	chrNC_040252.1:83116248-83120978:+
gene-ITGA10	10.3804	3.77244	1.4603	3.91219e-15	up	yes	chrNC_040252.1:104936134-104953559:-
gene-LOC101106384	5.43738	13.0122	-1.25888	4.04472e-15	down	yes	chrNC_040274.1:19053639-19054262:+
gene-RAVER2	8.99638	2.95235	1.60748	4.17208e-15	up	yes	chrNC_040252.1:42200184-42362326:+
gene-LOC101102402	9.63898	3.33506	1.53117	4.41837e-15	up	yes	chrNC_040262.1:54397509-54432151:+
gene-WDR27	11.2208	4.31917	1.37734	5.40713e-15	up	yes	chrNC_040259.1:97979291-98160964:-
gene-ITPKA	2.47153	8.09161	-1.71102	7.07923e-15	down	yes	chrNC_040258.1:36917109-36925431:+
gene-PLEKHH1	3.46015	0.273365	3.66193	7.96858e-15	up	yes	chrNC_040258.1:82919548-82975784:+
gene-LDB2	4.25104	11.044	-1.37737	8.81087e-15	down	yes	chrNC_040257.1:123685806-124154351:-
gene-TBC1D2	6.1294	13.887	-1.17991	1.26747e-14	down	yes	chrNC_040253.1:52189140-52232059:+
gene-NIPAL4	0.444876	3.88179	-3.12525	1.29521e-14	down	yes	chrNC_040256.1:72042218-72057400:+
gene-LOC101117299	6.1294	1.47617	2.05389	1.82627e-14	up	yes	chrNC_040275.1:35234477-35257221:+
gene-WASF1	4.74535	0.820096	2.53265	1.98497e-14	up	yes	chrNC_040259.1:30261470-30329555:+
gene-SALL2	16.9053	8.25563	1.03402	2.09151e-14	up	yes	chrNC_040256.1:44592722-44597905:-
gene-MET	5.38794	12.6842	-1.23522	2.18188e-14	down	yes	chrNC_040255.1:57952842-58069712:-
gene-LOC101110259	3.80616	0.437384	3.12136	2.41192e-14	up	yes	chrNC_040264.1:77145700-77155011:+
gene-ITGB7	2.37267	7.76357	-1.71021	2.51498e-14	down	yes	chrNC_040254.1:142812689-142829239:+
gene-LRRC71	1.7795	6.67011	-1.90624	2.72451e-14	down	yes	chrNC_040252.1:113011049-113025508:+
gene-TRIM45	9.93557	3.6631	1.43954	2.8377e-14	up	yes	chrNC_040252.1:99376898-99386648:-
gene-TMEM100	3.31186	9.34909	-1.49719	3.0353e-14	down	yes	chrNW_020997908.1:271157-276955:+
gene-MEST	2.71869	8.31031	-1.61199	4.04172e-14	down	yes	chrNC_040255.1:103054709-103067545:+
gene-CCDC30	11.4679	4.70188	1.28629	6.49801e-14	up	yes	chrNC_040252.1:17611487-17748448:+
gene-POU2F3	6.07997	1.53085	1.98974	7.68318e-14	up	yes	chrNC_040266.1:33617110-33703045:+
gene-LOC105607906	0.840322	4.64721	-2.46735	8.60084e-14	down	yes	chrNC_040254.1:102034084-102037439:+
gene-TMEM106A	2.76812	8.25563	-1.57647	1.2235e-13	down	yes	chrNC_040262.1:19936247-19943193:-
gene-LOC101103244	1.38406	5.74067	-2.05231	1.24698e-13	down	yes	chrNC_040260.1:48412549-48603765:+
gene-PWWP3B	15.5707	7.54488	1.04526	1.33955e-13	up	yes	chrNC_040278.1:140887374-140919605:+
gene-MMP15	9.09525	3.28038	1.47125	1.40014e-13	up	yes	chrNC_040265.1:27542026-27562630:+
gene-EPHB6	2.61983	0.0546731	5.5825	1.49879e-13	up	yes	chrNC_040255.1:114869908-114877344:+
gene-LOC101112989	12.7531	5.63133	1.1793	1.52897e-13	up	yes	chrNC_040260.1:15338691-15344107:+
gene-GFOD1	4.44876	10.9346	-1.29743	1.70172e-13	down	yes	chrNC_040271.1:46526766-46622474:+
gene-SLC22A16	4.15218	0.656077	2.66193	1.8934e-13	up	yes	chrNC_040259.1:29983500-30016815:+
gene-OBSCN	3.46015	0.382711	3.1765	2.30706e-13	up	yes	chrNC_040256.1:2674403-2864939:-
gene-LOC101115115	2.61983	0.0273365	6.5825	2.39479e-13	up	yes	chrNC_040255.1:45496773-45534024:-
gene-CHRM2	0.0247153	2.62431	-6.73039	2.75236e-13	down	yes	chrNC_040255.1:109672982-109678514:+
gene-KCNJ3	11.4679	4.8659	1.23682	3.55903e-13	up	yes	chrNC_040253.1:166726910-166910949:-
gene-MAGI2	14.1372	6.67011	1.08371	3.75472e-13	up	yes	chrNC_040255.1:48074710-48852314:+
gene-PIK3IP1	10.5287	4.2645	1.30388	3.86683e-13	up	yes	chrNC_040268.1:79283909-79294703:-
gene-TMEM40	0.593168	3.93646	-2.73039	3.8698e-13	down	yes	chrNC_040270.1:58277525-58321149:+
gene-TSPO	6.2777	13.5589	-1.11093	3.9171e-13	down	yes	chrNC_040254.1:234893294-234906077:+
gene-ALDOC	5.98111	13.1215	-1.13345	3.96615e-13	down	yes	chrNC_040262.1:43341219-43345048:+
gene-LOC101108945	4.44876	0.820096	2.43954	4.0965e-13	up	yes	chrNC_040265.1:64444410-64454487:-
gene-MYORG	4.64648	0.929442	2.3217	6.05436e-13	up	yes	chrNC_040253.1:39158304-39166370:+
gene-C1QTNF2	4.74535	11.1533	-1.23289	8.49239e-13	down	yes	chrNC_040256.1:74844390-74870921:-
gene-ADAP1	12.3082	5.52198	1.15637	9.20486e-13	up	yes	chrNC_040275.1:42577979-42612028:+
gene-HAS1	0.494307	3.60842	-2.86789	1.01026e-12	down	yes	chrNC_040265.1:61566623-61577947:-
gene-RGS8	0.247153	2.95235	-3.57838	1.12725e-12	down	yes	chrNC_040263.1:68275592-68308441:-
gene-LOC101114861	2.4221	0.0546731	5.46929	1.27628e-12	up	yes	chrNC_040255.1:45279146-45320384:-
gene-SOCS2	3.36129	8.91171	-1.40669	1.45412e-12	down	yes	chrNC_040254.1:139298423-139303587:+
gene-PENK	0.148292	2.62431	-4.14542	1.88405e-12	down	yes	chrNC_040260.1:39289399-39293914:-
gene-ABCB11	2.37267	0.0546731	5.43954	2.1877e-12	up	yes	chrNC_040253.1:151447951-151537288:+
gene-GGT5	3.11413	0.328038	3.24689	2.19561e-12	up	yes	chrNC_040268.1:80916197-80927607:-
gene-LOC101112469	0.69203	3.99113	-2.52789	2.38596e-12	down	yes	chrNC_040254.1:143655252-143663535:-
gene-LOC101108627	11.1713	4.8659	1.19902	2.50381e-12	up	yes	chrNC_040276.1:27208866-27262126:+
gene-DLGAP1	0.593168	3.71777	-2.64792	3.89668e-12	down	yes	chrNC_040274.1:42767994-43283366:-
gene-ANKRD35	3.60844	0.546731	2.72247	3.91156e-12	up	yes	chrNC_040252.1:104913155-104933266:-
gene-TMEM178A	7.90891	2.843	1.47607	4.71486e-12	up	yes	chrNC_040254.1:89967028-90025097:-
gene-EFNB2	3.60844	9.1304	-1.3393	5.1269e-12	down	yes	chrNC_040261.1:92328988-92377943:-
gene-LAYN	3.95445	0.71075	2.47607	5.34296e-12	up	yes	chrNC_040266.1:24367095-24392454:+
gene-FTCDNL1	6.96973	2.29627	1.60181	5.51978e-12	up	yes	chrNC_040253.1:216145548-216188161:-
gene-CASQ1	0.939183	4.42852	-2.23735	6.29842e-12	down	yes	chrNC_040252.1:118067990-118077400:+
gene-LOC101104745	10.2816	4.37384	1.23309	6.48215e-12	up	yes	chrNC_040256.1:54759679-54764321:+
gene-ATL1	1.68064	5.85002	-1.79943	7.18707e-12	down	yes	chrNC_040258.1:44936632-44988042:-
gene-VSIR	2.17495	6.72479	-1.62851	7.36446e-12	down	yes	chrNC_040276.1:28964032-28989403:-
gene-EML6	7.11802	2.40561	1.56507	7.47999e-12	up	yes	chrNC_040254.1:73892696-74181776:-
gene-ARRB1	3.11413	0.382711	3.0245	1.06443e-11	up	yes	chrNC_040266.1:57585251-57662568:-
gene-ANXA13	0.889752	4.2645	-2.2609	1.14094e-11	down	yes	chrNC_040260.1:31460362-31518076:+
gene-LYPD1	2.66926	0.218692	3.60946	1.14928e-11	up	yes	chrNC_040253.1:190831593-190882477:+
gene-AIG1	2.27381	6.83413	-1.58765	1.19815e-11	down	yes	chrNC_040259.1:74175962-74434190:+
gene-LOC101107122	9.3424	3.82711	1.28754	1.26742e-11	up	yes	chrNC_040264.1:11189778-11268545:+
gene-KIAA1147	12.2588	5.79534	1.08085	1.48003e-11	up	yes	chrNC_040255.1:113790752-113842251:-
gene-DISP3	3.7073	9.1304	-1.30031	1.51457e-11	down	yes	chrNC_040263.1:45550022-45586700:-
gene-SLC24A1	5.68453	1.64019	1.79318	1.58308e-11	up	yes	chrNC_040258.1:13392167-13419261:+
gene-NR4A1	0.988614	4.42852	-2.16335	1.68293e-11	down	yes	chrNC_040254.1:143823797-143840500:-
gene-CFAP100	4.30047	0.929442	2.21006	1.79559e-11	up	yes	chrNC_040270.1:62599900-62625505:+
gene-LOC101102413	2.17495	0.0273365	6.31401	1.99325e-11	up	yes	chrNC_040265.1:41855907-41862342:-
gene-GABRB2	2.76812	0.273365	3.34	2.07367e-11	up	yes	chrNC_040256.1:75857259-76167106:-
gene-RGS16	0.346015	2.95235	-3.09296	2.25368e-11	down	yes	chrNC_040263.1:68225086-68230723:-
gene-EXTL1	5.73396	1.69486	1.75836	2.42137e-11	up	yes	chrNC_040253.1:256586855-256605329:-
gene-LRRC15	0.247153	2.67898	-3.43821	2.5357e-11	down	yes	chrNC_040252.1:211258858-211272556:+
gene-LRP1B	3.01527	0.382711	2.97796	3.15511e-11	up	yes	chrNC_040253.1:181988757-182393696:+
gene-LOC105605761	2.4221	0.164019	3.88432	3.28215e-11	up	yes	chrNC_040269.1:68356065-68369747:+
gene-CCDC192	2.12552	0.0273365	6.28084	3.28808e-11	up	yes	chrNC_040256.1:24682838-24894542:-
gene-PLPPR5	2.61983	7.27152	-1.47279	3.62906e-11	down	yes	chrNC_040252.1:80777062-80911004:-
gene-GCNT3	1.58178	5.46731	-1.78928	4.10799e-11	down	yes	chrNC_040258.1:51974161-52003873:-
gene-TST	3.95445	0.820096	2.26961	5.70015e-11	up	yes	chrNC_040254.1:193470150-193477740:-
gene-LDOC1	3.0647	7.92759	-1.37114	5.83185e-11	down	yes	chrNC_040278.1:102676565-102678064:-
gene-GAS2	2.81755	0.328038	3.1025	6.01249e-11	up	yes	chrNC_040278.1:80088480-80227575:+
gene-NRK	4.15218	0.929442	2.15943	7.49485e-11	up	yes	chrNC_040278.1:140538278-140741391:+
gene-CPZ	6.62371	2.29627	1.52835	8.45415e-11	up	yes	chrNC_040257.1:126801013-126823358:+
gene-RPS6KA6	4.74535	1.25748	1.91598	1.18417e-10	up	yes	chrNC_040278.1:81614881-81793606:-
gene-SLC44A5	7.11802	2.62431	1.43954	1.21525e-10	up	yes	chrNC_040252.1:55383748-55578184:-
gene-SLC36A2	5.73396	1.80421	1.66816	1.23234e-10	up	yes	chrNC_040256.1:65275451-65317087:-
gene-WDR78	4.20161	0.984115	2.09404	1.33523e-10	up	yes	chrNC_040252.1:44682551-44788835:-
gene-SLC19A2	2.27381	6.50609	-1.51668	1.57233e-10	down	yes	chrNC_040263.1:40396414-40431126:-
gene-FABP4	2.12552	0.109346	4.28084	1.6211e-10	up	yes	chrNC_040260.1:62825793-62830309:-
gene-SLC22A5	4.59705	1.20281	1.9343	1.76798e-10	up	yes	chrNC_040256.1:20549063-20574988:-
gene-PCYOX1L	1.08748	4.37384	-2.00792	1.78958e-10	down	yes	chrNC_040256.1:63475170-63487678:+
gene-CNTNAP5	2.27381	0.164019	3.79318	1.81586e-10	up	yes	chrNC_040253.1:203610272-204846077:+
gene-LMCD1	1.68064	5.46731	-1.70182	1.84916e-10	down	yes	chrNC_040270.1:18894399-18951115:-
gene-PRDM1	5.19022	1.53085	1.76147	2.0001e-10	up	yes	chrNC_040259.1:34247300-34269916:-
gene-LOC101104028	3.7073	0.765423	2.27604	2.09456e-10	up	yes	chrNC_040252.1:198273800-198982497:-
gene-CPEB3	10.3804	4.81123	1.10939	2.24205e-10	up	yes	chrNC_040273.1:15532455-15690516:-
gene-CCDC146	2.96584	0.437384	2.76147	2.30914e-10	up	yes	chrNC_040255.1:49475091-49617643:-
gene-EPHB3	9.88614	4.48319	1.14088	2.42051e-10	up	yes	chrNC_040252.1:221131076-221150848:-
gene-EFNA4	7.71119	3.06169	1.33262	2.63891e-10	up	yes	chrNC_040252.1:111433591-111437743:+
gene-EDN1	0.889752	3.93646	-2.14542	2.73292e-10	down	yes	chrNC_040271.1:47676403-47683358:-
gene-PCDH19	2.81755	0.382711	2.88011	2.73597e-10	up	yes	chrNC_040278.1:143415701-143544983:+
gene-HLF	4.64648	1.25748	1.8856	2.86419e-10	up	yes	chrNW_020997908.1:758603-811059:-
gene-LOC101116391	3.55901	0.71075	2.32406	2.89058e-10	up	yes	chrNC_040254.1:144866642-144906474:+
gene-TSPAN11	5.43738	1.69486	1.68174	2.92296e-10	up	yes	chrNC_040254.1:227333010-227372974:+
gene-SUSD5	3.46015	8.31031	-1.26407	3.04616e-10	down	yes	chrNC_040270.1:8098226-8144600:-
gene-LRRC55	3.31186	0.601404	2.46123	3.18783e-10	up	yes	chrNC_040266.1:86681875-86694438:+
gene-GPRC5A	3.36129	8.14629	-1.27713	3.29674e-10	down	yes	chrNC_040254.1:217233112-217253460:-
gene-PCDH17	1.03804	4.20983	-2.01989	3.34419e-10	down	yes	chrNC_040261.1:6521995-6636659:-
gene-LOC114109108	4.10275	0.984115	2.05969	3.38048e-10	up	yes	chrNC_040269.1:31496672-31498880:-
gene-NOSTRIN	5.58567	1.80421	1.63036	4.14678e-10	up	yes	chrNC_040253.1:151595238-151661395:-
gene-NUDT13	8.40322	3.55375	1.2416	4.28618e-10	up	yes	chrNC_040276.1:30240606-30257199:+
gene-LOC114108901	4.59705	1.25748	1.87017	4.44182e-10	up	yes	chrNC_040268.1:71819999-71820139:-
gene-PTPRU	3.01527	0.492058	2.61539	5.33513e-10	up	yes	chrNC_040253.1:253754094-253841194:-
gene-VWA3B	8.94695	3.93646	1.1845	5.40418e-10	up	yes	chrNC_040254.1:109116623-109303223:-
gene-HESX1	11.023	5.35796	1.04077	5.429e-10	up	yes	chrNC_040270.1:45862607-45885186:+
gene-ENPEP	2.17495	0.164019	3.72905	5.6793e-10	up	yes	chrNC_040257.1:18037218-18117960:-
gene-C1QTNF3	0.69203	3.4444	-2.31535	6.08242e-10	down	yes	chrNC_040267.1:41918671-41951230:+
gene-PTGS1	2.86698	0.437384	2.71256	6.64146e-10	up	yes	chrNC_040254.1:13938380-13963047:-
gene-LOC114110627	1.82894	0.0273365	6.06403	6.91834e-10	up	yes	chrNC_040252.1:293258777-293263203:-
gene-MEI1	4.74535	1.36683	1.79568	7.08883e-10	up	yes	chrNC_040254.1:233624756-233679157:+
gene-CXADR	0.889752	3.82711	-2.10478	7.74066e-10	down	yes	chrNC_040252.1:150598997-150663499:-
gene-PTH2R	0.395445	2.73365	-2.78928	9.48918e-10	down	yes	chrNC_040253.1:224615249-224709614:+
gene-WIF1	8.10663	3.4444	1.23485	1.02246e-09	up	yes	chrNC_040254.1:165926447-166012849:+
gene-SCRG1	0.988614	3.99113	-2.01332	1.03692e-09	down	yes	chrNC_040253.1:115850625-115862944:+
gene-VWCE	6.72257	2.56963	1.38745	1.16969e-09	up	yes	chrNC_040272.1:41669250-41697009:-
gene-S1PR5	7.46403	3.06169	1.28563	1.48165e-09	up	yes	chrNC_040256.1:13350767-13355394:-
gene-SLCO2A1	10.4299	5.08459	1.03652	1.78052e-09	up	yes	chrNC_040252.1:278073947-278167902:+
gene-OTULINL	6.9203	2.73365	1.34	1.84055e-09	up	yes	chrNC_040267.1:63911034-63940924:-
gene-LOC101121099	3.80616	0.929442	2.0339	1.97319e-09	up	yes	chrNC_040258.1:40339915-41440247:-
gene-SLC26A11	8.25492	3.60842	1.19389	1.97917e-09	up	yes	chrNC_040262.1:10841643-10859602:+
gene-LOC101103413	4.00389	1.03879	1.9465	2.24096e-09	up	yes	chrNC_040264.1:54697062-54703555:+
gene-ABHD15	3.46015	0.765423	2.1765	2.33714e-09	up	yes	chrNC_040262.1:42559127-42564246:+
gene-FGFRL1	3.46015	0.765423	2.1765	2.33714e-09	up	yes	chrNC_040257.1:129348458-129360579:-
gene-SLPI	2.47153	0.328038	2.91347	2.73574e-09	up	yes	chrNC_040264.1:76682744-76684255:-
gene-FOXP2	8.60094	3.88179	1.14777	2.94468e-09	up	yes	chrNC_040255.1:60297993-60883813:-
gene-LOC101117587	2.96584	0.546731	2.43954	3.1901e-09	up	yes	chrNC_040257.1:124991989-125037749:-
gene-LMX1A	3.31186	0.71075	2.22023	3.30957e-09	up	yes	chrNC_040252.1:124618547-124790272:-
gene-EDNRB	0.247153	2.2416	-3.18105	3.56301e-09	down	yes	chrNC_040261.1:57215939-57245902:-
gene-CXCL1	0.148292	1.96823	-3.73039	3.68201e-09	down	yes	chrNC_040257.1:98809672-98810934:+
gene-LOC114111391	2.5704	0.382711	2.74766	3.95503e-09	up	yes	chrNC_040252.1:105176960-105177123:+
gene-GLIPR1	3.26243	7.59956	-1.21997	4.75108e-09	down	yes	chrNC_040254.1:118610864-118667235:+
gene-C1H21orf62	1.68064	0.0546731	4.94204	4.83425e-09	up	yes	chrNC_040252.1:130858830-130879017:+
gene-GPR68	1.13691	4.10048	-1.85068	4.93193e-09	down	yes	chrNC_040269.1:56311588-56327792:-
gene-ARHGEF3	3.90502	1.03879	1.91043	5.47874e-09	up	yes	chrNC_040270.1:45992083-46305596:+
gene-MUC4	2.12552	0.218692	3.28084	5.63935e-09	up	yes	chrNC_040252.1:208562489-208646551:-
gene-ARSI	0.444876	2.67898	-2.59021	5.83415e-09	down	yes	chrNC_040256.1:64351780-64359257:-
gene-BEND5	7.90891	3.49908	1.1765	6.46039e-09	up	yes	chrNC_040252.1:23909256-23958248:-
gene-LOC101107282	1.63121	0.0546731	4.89897	8.47969e-09	up	yes	chrNC_040257.1:103004683-103296734:+
gene-LOC114114885	2.61983	0.437384	2.5825	9.06527e-09	up	yes	chrNC_040256.1:54581742-54586904:+
gene-ADAP2	0.395445	2.51496	-2.66899	9.85733e-09	down	yes	chrNC_040262.1:45610263-45640834:+
gene-MFAP3L	2.07609	0.218692	3.24689	9.86712e-09	up	yes	chrNC_040253.1:120448662-120470135:+
gene-GRID2	2.91641	6.94348	-1.25146	1.12683e-08	down	yes	chrNC_040257.1:35386374-37151984:-
gene-TENM1	2.71869	0.492058	2.46601	1.16549e-08	up	yes	chrNC_040278.1:116056245-116690109:-
gene-ZBTB46	2.71869	0.492058	2.46601	1.16549e-08	up	yes	chrNC_040264.1:56279261-56329799:+
gene-ACHE	0.0494307	1.58552	-5.0034	1.23775e-08	down	yes	chrNC_040275.1:36435611-36440535:+
gene-GRAMD2A	0.988614	3.71777	-1.91096	1.2597e-08	down	yes	chrNC_040258.1:20424826-20452222:-
gene-RARRES1	6.47542	2.62431	1.30304	1.26459e-08	up	yes	chrNC_040252.1:249512233-249554390:+
gene-ADGRB2	6.1294	2.40561	1.34934	1.28853e-08	up	yes	chrNC_040253.1:251330706-251367373:+
gene-PLPPR2	2.61983	6.45142	-1.30015	1.42411e-08	down	yes	chrNC_040256.1:14070316-14078457:+
gene-LRGUK	7.11802	3.06169	1.21715	1.54257e-08	up	yes	chrNC_040255.1:106591591-106701803:+
gene-WNT5A	3.26243	0.765423	2.09162	1.55212e-08	up	yes	chrNC_040270.1:47553131-47572136:+
gene-SEMA3E	0.0247153	1.53085	-5.95278	1.63024e-08	down	yes	chrNC_040255.1:41870686-41995043:+
gene-NCBP2L	2.02666	0.218692	3.21213	1.72489e-08	up	yes	chrNC_040278.1:135895561-135897026:-
gene-LOC105609899	0.197723	1.96823	-3.31535	1.77551e-08	down	yes	chrNC_040252.1:50856235-50860258:-
gene-SLC6A4	4.25104	1.31215	1.69588	2.06966e-08	up	yes	chrNC_040262.1:42066756-42099073:+
gene-TRIM9	1.68064	0.109346	3.94204	2.8273e-08	up	yes	chrNC_040258.1:44506781-44629798:+
gene-LOC105612842	3.60844	0.984115	1.87448	3.1128e-08	up	yes	chrNC_040254.1:157320744-157510417:-
gene-CCN5	0.494307	2.62431	-2.40846	3.22315e-08	down	yes	chrNC_040264.1:76239859-76253325:+
gene-CERS4	3.90502	1.14813	1.76604	3.24356e-08	up	yes	chrNC_040256.1:15211660-15246331:+
gene-CERS1	7.06859	3.11636	1.18156	3.66848e-08	up	yes	chrNC_040256.1:4362806-4381979:+
gene-LEKR1	3.16356	0.765423	2.04722	3.94632e-08	up	yes	chrNC_040252.1:251266796-251496119:-
gene-WDR86	1.63121	0.109346	3.89897	5.02786e-08	up	yes	chrNC_040255.1:124000139-124025453:-
gene-CCL25	6.17884	2.56963	1.26577	5.48158e-08	up	yes	chrNC_040256.1:15064072-15091977:+
gene-CDNF	5.38794	2.07758	1.37483	6.32785e-08	up	yes	chrNC_040264.1:30633970-30654870:-
gene-KLF13	7.46403	3.4444	1.1157	6.51741e-08	up	yes	chrNC_040269.1:25552226-25590011:+
gene-SHC4	6.47542	2.78833	1.21557	7.05054e-08	up	yes	chrNC_040258.1:63030942-63162876:+
gene-ANK1	1.43349	0.0546731	4.71256	8.16576e-08	up	yes	chrNC_040277.1:39936029-40174230:-
gene-SLC1A2	1.43349	0.0546731	4.71256	8.16576e-08	up	yes	chrNC_040266.1:70802035-71080788:-
gene-CFAP70	6.2777	2.67898	1.22855	8.71994e-08	up	yes	chrNC_040276.1:30354946-30438178:-
gene-LOC101117013	1.58178	0.109346	3.85458	8.94378e-08	up	yes	chrNC_040266.1:3246989-3260667:+
gene-KCNAB1	0.543738	2.62431	-2.27095	9.35029e-08	down	yes	chrNC_040252.1:251810519-252319892:-
gene-RAPGEF3	0.790891	3.11636	-1.97831	9.72018e-08	down	yes	chrNC_040254.1:148960578-148982236:+
gene-SAXO2	4.79478	1.74954	1.45449	1.01238e-07	up	yes	chrNC_040269.1:21946488-21964505:-
gene-GALNT15	3.36129	0.929442	1.85458	1.13541e-07	up	yes	chrNC_040252.1:296795707-296839029:+
gene-BEX4	8.45265	4.20983	1.00564	1.26898e-07	up	yes	chrNC_040278.1:137512108-137587761:-
gene-SIK1	1.23577	3.88179	-1.65131	1.46637e-07	down	yes	chrNC_040252.1:286826820-286838419:-
gene-PERP	0.0494307	1.36683	-4.78928	1.50292e-07	down	yes	chrNC_040259.1:69445885-69459904:-
gene-PKHD1	0.296584	2.0229	-2.76991	1.57357e-07	down	yes	chrNC_040271.1:25637505-26091098:-
gene-CGNL1	1.53235	0.109346	3.80877	1.59134e-07	up	yes	chrNC_040258.1:54068903-54241778:-
gene-TBXA2R	0.346015	2.13225	-2.62347	1.69493e-07	down	yes	chrNC_040256.1:18792098-18803797:+
gene-ANKRD37	3.21299	6.94348	-1.11174	2.02309e-07	down	yes	chrNC_040277.1:16625549-16642194:+
gene-ETV4	6.37656	2.843	1.16536	2.31034e-07	up	yes	chrNC_040262.1:19596083-19610817:+
gene-NPL	1.53235	4.31917	-1.49501	2.49665e-07	down	yes	chrNC_040263.1:68422428-68466376:+
gene-NCKAP1L	1.08748	3.55375	-1.70836	2.57332e-07	down	yes	chrNC_040254.1:141571062-141615102:-
gene-LOC101107613	2.17495	0.382711	2.50665	2.60304e-07	up	yes	chrNC_040261.1:24040933-24079800:+
gene-LOC114114086	3.16356	0.874769	1.85458	2.67168e-07	up	yes	chrNC_040254.1:234050187-234054506:-
gene-ZNF790	3.46015	1.03879	1.73593	2.72685e-07	up	yes	chrNC_040265.1:50344590-50371975:+
gene-SLC36A3	1.48292	0.109346	3.76147	2.83194e-07	up	yes	chrNC_040256.1:65249570-65265284:-
gene-LRRIQ3	7.66176	3.77244	1.02218	3.43077e-07	up	yes	chrNC_040252.1:53964907-54160804:-
gene-PTPRR	4.44876	1.64019	1.43954	3.59541e-07	up	yes	chrNC_040254.1:159820970-160099671:+
gene-SBK1	2.81755	0.71075	1.98703	3.68675e-07	up	yes	chrNC_040275.1:26308335-26360856:+
gene-ENPP6	5.38794	2.2416	1.26521	3.90706e-07	up	yes	chrNC_040277.1:15617644-15695797:-
gene-KLF15	3.50958	1.09346	1.6824	4.08216e-07	up	yes	chrNC_040270.1:62562126-62572870:+
gene-KCNT2	1.87837	0.273365	2.78058	4.12671e-07	up	yes	chrNC_040263.1:5939867-6385636:+
gene-EREG	1.18634	3.6631	-1.62655	4.38216e-07	down	yes	chrNC_040257.1:99173303-99194773:+
gene-ABCA2	6.17884	2.78833	1.14794	4.88804e-07	up	yes	chrNC_040254.1:872888-892642:+
gene-ZC2HC1B	4.84421	1.91356	1.34	4.92014e-07	up	yes	chrNC_040259.1:74982595-75012801:+
gene-LYPD5	0.494307	2.35094	-2.24976	5.04843e-07	down	yes	chrNC_040265.1:55509452-55513852:-
gene-LOC105609801	3.46015	1.09346	1.66193	6.17174e-07	up	yes	chrNC_040259.1:31088640-31090187:+
gene-TP53I11	3.36129	1.03879	1.69411	6.31525e-07	up	yes	chrNC_040266.1:81159170-81176751:-
gene-LOC101120030	1.18634	0.0273365	5.43954	6.86026e-07	up	yes	chrNC_040252.1:54209722-54548240:+
gene-METTL24	1.18634	0.0273365	5.43954	6.86026e-07	up	yes	chrNC_040259.1:30087591-30207128:+
gene-HRCT1	1.23577	0.0546731	4.49843	8.08757e-07	up	yes	chrNC_040253.1:55331404-55332506:-
gene-WDR72	1.68064	0.218692	2.94204	8.33229e-07	up	yes	chrNC_040258.1:58368084-58563036:+
gene-KHK	5.43738	2.35094	1.20967	8.65212e-07	up	yes	chrNC_040254.1:35703391-35718992:+
gene-PTGIR	3.50958	1.14813	1.61201	8.98177e-07	up	yes	chrNC_040265.1:57232916-57239902:-
gene-FBXO47	1.53235	0.164019	3.22381	9.11027e-07	up	yes	chrNC_040262.1:23648775-23673392:+
gene-ZCWPW1	2.71869	0.71075	1.9355	9.17408e-07	up	yes	chrNC_040275.1:36785400-36808502:+
gene-LOC114117060	3.11413	0.929442	1.74439	9.87251e-07	up	yes	chrNC_040262.1:54289532-54289695:+
gene-PTPRO	1.13691	0.0273365	5.37814	1.19013e-06	up	yes	chrNC_040254.1:214393955-214484820:-
gene-LOC106991195	1.7795	0.273365	2.70257	1.20436e-06	up	yes	chrNC_040256.1:54268839-54278031:+
gene-NETO1	0.889752	3.00702	-1.75686	1.34377e-06	down	yes	chrNC_040274.1:5365162-5469552:+
gene-IL18R1	2.5704	0.656077	1.97005	1.37194e-06	up	yes	chrNC_040254.1:105738577-105772253:-
gene-SLC28A1	2.5704	0.656077	1.97005	1.37194e-06	up	yes	chrNC_040269.1:19938868-20000703:+
gene-PRDM12	0.0988614	1.31215	-3.73039	1.46759e-06	down	yes	chrNC_040254.1:6091313-6106122:-
gene-UPP1	0.444876	2.13225	-2.2609	1.59075e-06	down	yes	chrNC_040255.1:9142458-9166453:-
gene-ABCA12	1.48292	0.164019	3.1765	1.59939e-06	up	yes	chrNC_040253.1:231685969-231891007:-
gene-COL17A1	1.87837	0.328038	2.51754	1.60378e-06	up	yes	chrNC_040273.1:27134675-27182165:-
gene-RAI2	5.58567	2.51496	1.15119	1.63521e-06	up	yes	chrNC_040278.1:16786851-16860738:-
gene-C14H19orf18	5.09136	2.18692	1.21915	1.66484e-06	up	yes	chrNC_040265.1:70712765-70722351:-
gene-CSDC2	1.03804	3.22571	-1.63575	1.93971e-06	down	yes	chrNC_040254.1:233497200-233512995:+
gene-ZFP69B	3.95445	1.47617	1.42162	2.00258e-06	up	yes	chrNC_040252.1:15621546-15643229:+
gene-RELN	1.97723	0.382711	2.36915	2.00414e-06	up	yes	chrNC_040255.1:50228155-50919808:-
gene-ADAMDEC1	2.4221	0.601404	2.00985	2.03916e-06	up	yes	chrNC_040253.1:43512396-43535197:-
gene-LOC114118403	1.08748	0.0273365	5.31401	2.07156e-06	up	yes	chrNC_040266.1:41496653-41499354:-
gene-TMEM229B	1.13691	0.0546731	4.37814	2.57284e-06	up	yes	chrNC_040258.1:82858759-82872267:-
gene-DAPK2	0.69203	2.56963	-1.89266	2.58553e-06	down	yes	chrNC_040258.1:46995146-47126344:+
gene-CHST15	6.37656	3.11636	1.03291	2.71845e-06	up	yes	chrNC_040273.1:47107849-47188074:-
gene-BCL11A	1.2852	0.109346	3.55502	2.8413e-06	up	yes	chrNC_040254.1:67804083-67904061:+
gene-AMDHD1	2.5704	0.71075	1.85458	3.5203e-06	up	yes	chrNC_040254.1:177959356-177973964:+
gene-LOC114117388	2.86698	0.874769	1.71256	3.5567e-06	up	yes	chrNC_040263.1:45139064-45139179:-
gene-LOC101102480	2.76812	0.820096	1.75504	3.58898e-06	up	yes	chrNC_040256.1:54590054-54592716:+
gene-PTCH2	2.76812	0.820096	1.75504	3.58898e-06	up	yes	chrNC_040252.1:20163555-20179266:-
gene-LOC114118065	1.03804	0.0273365	5.24689	3.61828e-06	up	yes	chrNC_040265.1:67250628-67253730:-
gene-TTC23L	1.03804	0.0273365	5.24689	3.61828e-06	up	yes	chrNC_040267.1:41446002-41511637:-
gene-SIRT3	5.28908	2.40561	1.13661	3.88363e-06	up	yes	chrNC_040272.1:52779877-52804508:+
gene-FAM83B	0.69203	2.51496	-1.86163	4.23706e-06	down	yes	chrNC_040271.1:7028382-7112173:-
gene-ASB5	2.12552	0.492058	2.11092	4.39391e-06	up	yes	chrNC_040277.1:7424602-7464760:-
gene-GLRA3	1.38406	0.164019	3.07697	4.9109e-06	up	yes	chrNC_040253.1:114307276-114569261:+
gene-HMGA2	2.71869	0.820096	1.72905	5.50102e-06	up	yes	chrNC_040254.1:165195501-165209048:-
gene-CD274	0.593168	2.29627	-1.95278	5.68396e-06	down	yes	chrNC_040253.1:79048464-79066176:+
gene-LOC114110089	1.63121	0.273365	2.57704	5.904e-06	up	yes	chrNC_040252.1:170984050-171120028:+
gene-ERICH6B	0.988614	0.0273365	5.1765	6.34254e-06	up	yes	chrNC_040261.1:17886516-17950632:-
gene-GDA	3.26243	1.14813	1.50665	6.526e-06	up	yes	chrNC_040253.1:68706268-68748650:-
gene-HEPH	3.7073	1.4215	1.38296	6.56992e-06	up	yes	chrNC_040278.1:50338416-50474814:+
gene-LOC114116662	3.7073	1.4215	1.38296	6.56992e-06	up	yes	chrNC_040261.1:55684106-55714145:-
gene-TDRD9	3.0647	1.03879	1.56085	7.30188e-06	up	yes	chrNC_040269.1:69182512-69282960:+
gene-LOC101111180	1.48292	0.218692	2.76147	7.37694e-06	up	yes	chrNC_040254.1:175025816-175028313:+
gene-LOC105616540	1.73007	0.328038	2.3989	7.50961e-06	up	yes	chrNC_040263.1:56132660-56151932:-
gene-NRXN1	2.17495	0.546731	1.99208	7.65466e-06	up	yes	chrNC_040254.1:78421231-79629988:+
gene-CCBE1	2.66926	0.820096	1.70257	8.40301e-06	up	yes	chrNC_040274.1:64461830-64691378:-
gene-DOK4	0.889752	2.78833	-1.64792	8.6387e-06	down	yes	chrNC_040265.1:27073386-27080423:-
gene-CAMTA1	3.21299	1.14813	1.48463	9.61068e-06	up	yes	chrNC_040263.1:49175857-49267507:-
gene-LOC101112563	3.90502	1.58552	1.30038	1.02293e-05	up	yes	chrNC_040256.1:13124998-13134982:+
gene-PEAR1	0.543738	2.13225	-1.97139	1.08143e-05	down	yes	chrNC_040252.1:112989258-113010107:+
gene-LOC105605313	5.19022	2.46029	1.07697	1.19139e-05	up	yes	chrNC_040278.1:786560-815211:-
gene-SCN7A	3.7073	1.47617	1.32851	1.23814e-05	up	yes	chrNC_040253.1:154565528-154647719:+
gene-TXLNB	1.7795	0.382711	2.21715	1.47477e-05	up	yes	chrNC_040259.1:70450703-70506549:-
gene-LOC114115462	1.2852	0.164019	2.97005	1.49879e-05	up	yes	chrNC_040257.1:100551608-100551771:+
gene-LOC114108708	2.66926	0.874769	1.60946	1.87287e-05	up	yes	chrNC_040252.1:91587197-91599124:+
gene-RGS4	0.0988614	1.09346	-3.46735	1.89766e-05	down	yes	chrNC_040252.1:121932030-121936791:+
gene-GP5	3.21299	1.20281	1.41751	1.9104e-05	up	yes	chrNC_040252.1:211230801-211232826:+
gene-CISH	2.5704	0.820096	1.64813	1.93991e-05	up	yes	chrNC_040270.1:51737581-51743044:+
gene-DPP10	0.889752	0.0273365	5.0245	1.971e-05	up	yes	chrNC_040253.1:193586941-194218768:+
gene-C5H19orf57	1.63121	0.328038	2.31401	2.07063e-05	up	yes	chrNC_040256.1:10121913-10142770:+
gene-ACSL6	2.91641	1.03879	1.48929	2.37488e-05	up	yes	chrNC_040256.1:20993865-21059221:+
gene-ADAMTS16	0.0494307	0.929442	-4.23289	2.49376e-05	down	yes	chrNC_040267.1:74199771-74383576:-
gene-GPR150	0.0494307	0.929442	-4.23289	2.49376e-05	down	yes	chrNC_040256.1:100827621-100829070:+
gene-HSPB8	2.47153	5.08459	-1.04073	2.49897e-05	down	yes	chrNC_040268.1:65105441-65118554:-
gene-ITIH4	3.26243	1.25748	1.37541	2.54777e-05	up	yes	chrNC_040270.1:50034160-50049917:+
gene-HOXC13	0.939183	0.0546731	4.1025	2.66069e-05	up	yes	chrNC_040254.1:142107536-142115277:-
gene-PPM1E	1.82894	0.437384	2.06403	2.68332e-05	up	yes	chrNC_040262.1:53997213-54221938:-
gene-SHE	1.9278	0.492058	1.97005	2.88868e-05	up	yes	chrNC_040252.1:110865854-110887332:-
gene-LOC101117785	0.296584	1.53085	-2.36782	2.90459e-05	down	yes	chrNC_040266.1:30211944-30214109:-
gene-RAB40B	2.02666	0.546731	1.8902	3.02627e-05	up	yes	chrNC_040262.1:12934131-12964964:-
gene-LRRN2	2.4221	4.97525	-1.03851	3.15418e-05	down	yes	chrNC_040263.1:1988632-2052912:-
gene-CDH4	0.840322	0.0273365	4.94204	3.49523e-05	up	yes	chrNC_040264.1:57525740-57655544:-
gene-KCNJ5	0.0988614	1.03879	-3.39335	3.59612e-05	down	yes	chrNC_040272.1:33353219-33361879:+
gene-LOC105605807	0.840322	2.51496	-1.58152	4.10132e-05	down	yes	chrNC_040262.1:44161336-44171892:-
gene-LOC101105867	3.36129	1.36683	1.29818	4.34685e-05	up	yes	chrNC_040272.1:52681888-52685109:-
gene-NAPRT	3.60844	1.53085	1.23705	4.51584e-05	up	yes	chrNC_040260.1:15379829-15383028:+
gene-MYOM1	0.0494307	0.874769	-4.14542	4.7793e-05	down	yes	chrNC_040274.1:42456138-42573145:-
gene-LOC105605427	3.26243	1.31215	1.31401	4.79113e-05	up	yes	chrNC_040278.1:38105447-38106888:-
gene-COL4A4	0.543738	1.96823	-1.85592	4.89891e-05	down	yes	chrNC_040253.1:244476390-244625739:-
gene-GALNT6	1.03804	0.109346	3.24689	5.03836e-05	up	yes	chrNC_040254.1:144395990-144435617:+
gene-LOC105603125	1.03804	0.109346	3.24689	5.03836e-05	up	yes	chrNC_040269.1:25581623-25582584:+
gene-CCDC85C	0.790891	0.0273365	4.85458	6.22416e-05	up	yes	chrNC_040269.1:65039986-65118862:-
gene-MCTP1	0.790891	0.0273365	4.85458	6.22416e-05	up	yes	chrNC_040256.1:99872059-100294455:-
gene-TRNAS-GGA-27	1.2852	0.218692	2.55502	6.29043e-05	up	yes	chrNC_040253.1:127877854-127877925:+
gene-VANGL2	3.80616	1.69486	1.16717	6.30404e-05	up	yes	chrNC_040252.1:118276140-118287966:+
gene-ATP2B3	0.0988614	0.984115	-3.31535	6.81015e-05	down	yes	chrNC_040278.1:89243069-89286138:-
gene-FZD6	1.43349	3.38973	-1.24164	7.32947e-05	down	yes	chrNC_040260.1:81993514-82030185:-
gene-FNDC4	0.395445	1.64019	-2.05231	7.44142e-05	down	yes	chrNC_040254.1:36057318-36060314:-
gene-SLC4A10	2.02666	0.601404	1.7527	7.45438e-05	up	yes	chrNC_040253.1:159743150-160088190:-
gene-LOC101112356	1.13691	0.164019	2.79318	7.87479e-05	up	yes	chrNC_040271.1:34412007-34415942:+
gene-ADCY7	1.33463	3.22571	-1.27318	7.98516e-05	down	yes	chrNC_040265.1:20037840-20100807:+
gene-LOC114116074	0.346015	1.53085	-2.14542	8.25132e-05	down	yes	chrNC_040259.1:36931715-36933696:-
gene-DDIT4L	0.840322	0.0546731	3.94204	8.64705e-05	up	yes	chrNC_040257.1:28237468-28242587:+
gene-ARL14EPL	0.988614	0.109346	3.1765	8.93325e-05	up	yes	chrNC_040258.1:5702318-5733948:+
gene-TEK	3.90502	1.80421	1.11396	9.46754e-05	up	yes	chrNC_040253.1:103192353-103291737:+
gene-LOC114116372	1.03804	2.73365	-1.39696	9.6179e-05	down	yes	chrNC_040260.1:49491465-49608916:+
gene-ADIG	1.58178	0.382711	2.04722	0.000102623	up	yes	chrNC_040264.1:70274270-70285844:+
gene-LOC101123368	1.68064	0.437384	1.94204	0.000109731	up	yes	chrNC_040254.1:185330435-185411744:-
gene-SPATA17	1.68064	0.437384	1.94204	0.000109731	up	yes	chrNC_040263.1:23111518-23383943:+
gene-FAM184B	0.444876	1.69486	-1.92969	0.000109774	down	yes	chrNC_040257.1:41940280-42059944:-
gene-CCNJL	0.74146	0.0273365	4.76147	0.000111321	up	yes	chrNC_040256.1:74737182-74801869:-
gene-EFNA3	0.74146	0.0273365	4.76147	0.000111321	up	yes	chrNC_040252.1:111446821-111455586:+
gene-TMEM178B	0.74146	0.0273365	4.76147	0.000111321	up	yes	chrNC_040255.1:113586459-113622538:+
gene-LOC101104720	0.69203	2.13225	-1.62347	0.000118682	down	yes	chrNC_040253.1:124312629-124522961:+
gene-ANO1	0.346015	1.47617	-2.09296	0.000141267	down	yes	chrNC_040272.1:49082007-49182615:+
gene-PLAG1	1.43349	0.328038	2.1276	0.000150788	up	yes	chrNC_040260.1:39062460-39075210:-
gene-ZNF536	0.148292	1.03879	-2.80839	0.000153999	down	yes	chrNC_040265.1:43557506-44010300:+
gene-LOC114113453	0.939183	0.109346	3.1025	0.000158189	up	yes	chrNC_040253.1:64515804-64515929:-
gene-LANCL3	2.12552	0.71075	1.5804	0.000164013	up	yes	chrNC_040278.1:38500466-38623305:+
gene-LMNTD1	3.65787	1.69486	1.10983	0.000165236	up	yes	chrNC_040254.1:202802414-203316769:+
gene-MROH2B	0.69203	0.0273365	4.66193	0.00020001	up	yes	chrNC_040267.1:35202006-35277877:+
gene-GAB3	3.85559	1.85888	1.05252	0.000211956	up	yes	chrNC_040278.1:86072797-86168146:-
gene-ZDHHC14	2.27381	0.820096	1.47125	0.000217176	up	yes	chrNC_040259.1:88738843-89026104:+
gene-LOC114117389	1.48292	0.382711	1.95411	0.00026398	up	yes	chrNC_040263.1:45159410-45159525:-
gene-SLC1A1	0.296584	1.31215	-2.14542	0.000267458	down	yes	chrNC_040253.1:78300156-78374312:+
gene-EEPD1	1.7795	0.546731	1.70257	0.000275612	up	yes	chrNC_040255.1:67684017-67806802:-
gene-SYBU	0.889752	0.109346	3.0245	0.000279689	up	yes	chrNC_040260.1:74786816-74874889:+
gene-BACH2	3.95445	1.96823	1.00658	0.000298665	up	yes	chrNC_040259.1:53177708-53269788:+
gene-SYT3	1.13691	0.218692	2.37814	0.000303624	up	yes	chrNC_040265.1:60219566-60233994:-
gene-PLA2G7	1.23577	0.273365	2.1765	0.000358045	up	yes	chrNC_040271.1:21594977-21628272:-
gene-TRNP1	2.47153	0.984115	1.32851	0.000358743	up	yes	chrNC_040253.1:255746068-255752435:-
gene-IL1RL1	0.642599	0.0273365	4.55502	0.000361076	up	yes	chrNC_040254.1:105776122-105795740:-
gene-TSPAN2	0.642599	1.91356	-1.57427	0.000362628	down	yes	chrNC_040252.1:97247729-97289341:-
gene-LOC114108790	1.33463	0.328038	2.0245	0.000396681	up	yes	chrNC_040268.1:19085963-19356560:+
gene-LOC114114928	0.988614	0.164019	2.59154	0.00040411	up	yes	chrNC_040256.1:34123473-34128851:-
gene-SDR16C5	0.346015	1.36683	-1.98192	0.000407229	down	yes	chrNC_040260.1:39168621-39184960:-
gene-TMEM30B	1.82894	0.601404	1.6046	0.000408254	up	yes	chrNC_040258.1:76318755-76319984:-
gene-LOC114117593	1.73007	0.546731	1.66193	0.000422739	up	yes	chrNC_040264.1:54534651-54541142:+
gene-MYO1H	0.0988614	0.820096	-3.05231	0.000459276	down	yes	chrNC_040268.1:72938067-72977676:-
gene-CNGA3	0.840322	0.109346	2.94204	0.00049359	up	yes	chrNC_040254.1:109051255-109092696:-
gene-SYT15	0.247153	1.14813	-2.21581	0.000503858	down	yes	chrNC_040276.1:43616189-43624283:-
gene-ACE2	1.08748	0.218692	2.31401	0.000509073	up	yes	chrNC_040278.1:14426310-14473917:-
gene-C5AR2	1.08748	0.218692	2.31401	0.000509073	up	yes	chrNC_040265.1:57799987-57805901:+
gene-MCMDC2	0.69203	0.0546731	3.66193	0.000512782	up	yes	chrNC_040260.1:47470703-47508220:+
gene-LOC114108665	0.148292	0.929442	-2.64792	0.000519611	down	yes	chrNC_040257.1:98945369-98947504:+
gene-HS6ST2	0.543738	1.69486	-1.64019	0.000546722	down	yes	chrNC_040278.1:110484701-110877098:+
gene-ANOS1	1.68064	3.4444	-1.03524	0.000552168	down	yes	chrNC_040278.1:6109953-6390877:-
gene-LOC114116122	2.32324	0.929442	1.3217	0.000568255	up	yes	chrNC_040259.1:28570295-28734184:+
gene-ADIPOQ	1.87837	0.656077	1.51754	0.000583252	up	yes	chrNC_040252.1:218920656-218933218:-
gene-CLIC5	1.87837	0.656077	1.51754	0.000583252	up	yes	chrNC_040271.1:20856682-21022855:-
gene-VAMP1	2.5704	1.09346	1.23309	0.000594073	up	yes	chrNC_040254.1:224678431-224685384:+
gene-LPCAT2	2.96584	1.36683	1.11761	0.000646908	up	yes	chrNC_040265.1:25269195-25336568:+
gene-CAPN3	0.593168	0.0273365	4.43954	0.000655119	up	yes	chrNC_040258.1:37728249-37783849:+
gene-TRNAC-GCA-173	0.346015	1.31215	-1.92303	0.000685109	down	yes	chrNC_040260.1:40946114-40946185:-
gene-SIPA1L2	0.296584	1.20281	-2.01989	0.000785585	down	yes	chrNC_040276.1:4866881-5111489:-
gene-RASGEF1B	1.73007	0.601404	1.52443	0.00092712	up	yes	chrNC_040257.1:106451143-106489756:-
gene-LOC105614179	0.642599	0.0546731	3.55502	0.000930786	up	yes	chrNC_040269.1:59801937-59809689:-
gene-LOC106990121	0.642599	0.0546731	3.55502	0.000930786	up	yes	chrNC_040264.1:45078196-45089304:+
gene-LOC114112677	0.148292	0.874769	-2.56046	0.000948651	down	yes	chrNW_020998404.1:21088-25982:-
gene-RTN4RL1	1.13691	0.273365	2.05621	0.000958648	up	yes	chrNC_040262.1:40354510-40412491:+
gene-PROKR1	1.63121	0.546731	1.57704	0.000978838	up	yes	chrNC_040254.1:41478831-41492849:-
gene-SLC29A4	1.33463	0.382711	1.80211	0.00104898	up	yes	chrNC_040275.1:39789522-39801585:-
gene-CHST9	0.0247153	0.546731	-4.46735	0.0010519	down	yes	chrNC_040274.1:34463252-34751113:+
gene-LOC105605158	0.0247153	0.546731	-4.46735	0.0010519	down	yes	chrNC_040252.1:89045637-89046641:+
gene-TMEM196	0.889752	0.164019	2.43954	0.00118137	up	yes	chrNC_040255.1:31881718-31947099:-
gene-LOC105611973	0.543738	0.0273365	4.31401	0.0011949	up	yes	chrNC_040254.1:112664258-112665509:+
gene-LOC114115778	0.0494307	0.601404	-3.60485	0.00128302	down	yes	chrNC_040258.1:25521460-25530380:-
gene-MIA	3.01527	1.47617	1.03043	0.00128452	up	yes	chrNC_040265.1:52665725-52669507:-
gene-JPH1	0.444876	1.4215	-1.67594	0.00130555	down	yes	chrNC_040260.1:55129008-55219473:-
gene-DACT2	0.642599	1.74954	-1.44498	0.00137173	down	yes	chrNC_040259.1:97225574-97236065:-
gene-CD101	1.68064	0.601404	1.48261	0.00138554	up	yes	chrNC_040252.1:99249226-99286110:+
gene-SLC12A8	1.58178	0.546731	1.53265	0.00147687	up	yes	chrNC_040252.1:207600512-207741001:-
gene-PRTG	3.0647	1.53085	1.00142	0.00152323	up	yes	chrNC_040258.1:56007546-56146570:+
gene-LOC101116002	1.48292	0.492058	1.59154	0.00155582	up	yes	chrNC_040252.1:68299429-68326134:+
gene-LOC114109229	1.48292	0.492058	1.59154	0.00155582	up	yes	chrNC_040269.1:66390519-66390588:+
gene-GIPC3	0.395445	1.31215	-1.73039	0.00158292	down	yes	chrNC_040256.1:18803961-18810122:-
gene-DIO1	1.2852	0.382711	1.74766	0.00164283	up	yes	chrNC_040252.1:30026834-30047246:+
gene-LOC101108533	0.593168	0.0546731	3.43954	0.00169148	up	yes	chrNC_040252.1:180503358-180527681:+
gene-LOC114111559	0.148292	0.820096	-2.46735	0.0017235	down	yes	chrNC_040278.1:26700717-26705322:-
gene-PROSER2	1.08748	2.40561	-1.14542	0.0017277	down	yes	chrNC_040264.1:16652953-16694718:+
gene-AXIN2	1.82894	0.71075	1.36359	0.00173685	up	yes	chrNC_040262.1:1107581-1136179:+
gene-DTX4	0.840322	0.164019	2.35708	0.00200665	up	yes	chrNC_040266.1:88725541-88764600:+
gene-SHC2	0.840322	0.164019	2.35708	0.00200665	up	yes	chrNC_040256.1:45215854-45243549:-
gene-PSMB9	0.543738	1.53085	-1.49335	0.00215347	down	yes	chrNC_040271.1:8887789-8894294:+
gene-ACSM1	0.494307	0.0273365	4.1765	0.00219158	up	yes	chrNC_040275.1:18433020-18489506:+
gene-FAM160A1	0.494307	0.0273365	4.1765	0.00219158	up	yes	chrNC_040268.1:6850593-7157290:-
gene-LOC101117719	0.494307	0.0273365	4.1765	0.00219158	up	yes	chrNC_040252.1:293361258-293607428:-
gene-FGB	1.23577	0.382711	1.69108	0.00255675	up	yes	chrNC_040268.1:3374690-3382423:-
gene-KCND2	1.13691	0.328038	1.79318	0.00257617	up	yes	chrNC_040255.1:92712657-93269396:+
gene-LOC114114886	0.69203	0.109346	2.66193	0.00267228	up	yes	chrNC_040256.1:54618310-54618994:+
gene-CBLN4	0.494307	1.4215	-1.52393	0.00268911	down	yes	chrNC_040264.1:86749031-86755809:-
gene-LINGO2	0.543738	0.0546731	3.31401	0.00307665	up	yes	chrNC_040253.1:104150150-104152765:-
gene-PPP1R1A	0.543738	0.0546731	3.31401	0.00307665	up	yes	chrNC_040254.1:141530413-141538456:+
gene-CTNNA2	0.148292	0.765423	-2.36782	0.00311368	down	yes	chrNC_040254.1:53267715-54924638:+
gene-KIF6	1.2852	0.437384	1.55502	0.00377643	up	yes	chrNC_040271.1:14762251-15190303:-
gene-GNA14	0.889752	0.218692	2.0245	0.0038248	up	yes	chrNC_040253.1:62851819-63048542:+
gene-LOC101120749	0.889752	0.218692	2.0245	0.0038248	up	yes	chrNC_040256.1:95523651-95887468:+
gene-LOC114111403	0.889752	0.218692	2.0245	0.0038248	up	yes	chrNC_040252.1:105461103-105461266:+
gene-PAQR5	0.889752	0.218692	2.0245	0.0038248	up	yes	chrNC_040258.1:17353980-17483477:+
gene-KDR	0.0247153	0.437384	-4.14542	0.00403755	down	yes	chrNC_040257.1:77717017-77764150:-
gene-LOC101112671	0.0247153	0.437384	-4.14542	0.00403755	down	yes	chrNC_040266.1:53550505-53572363:-
gene-RIMS1	0.0247153	0.437384	-4.14542	0.00403755	down	yes	chrNC_040260.1:1399287-2017396:-
gene-LOC101105724	0.444876	0.0273365	4.0245	0.00404336	up	yes	chrNC_040278.1:47313923-47316974:+
gene-BHLHE22	1.87837	0.820096	1.19561	0.00416824	up	yes	chrNC_040260.1:45617373-45620440:+
gene-TPH2	0.494307	1.36683	-1.46735	0.00421539	down	yes	chrNC_040254.1:114165034-114266167:+
gene-PCBD1	0.74146	1.74954	-1.23853	0.0044666	down	yes	chrNC_040276.1:28088061-28092988:-
gene-OPN1LW	0.0494307	0.492058	-3.31535	0.00485832	down	yes	chrNC_040278.1:88717590-88730444:-
gene-KCNC3	1.68064	0.71075	1.2416	0.00523749	up	yes	chrNC_040265.1:59933969-59946846:-
gene-SLC6A20	1.33463	0.492058	1.43954	0.00531201	up	yes	chrNC_040270.1:55459979-55513580:+
gene-ADRA2B	0.494307	0.0546731	3.1765	0.00559949	up	yes	chrNC_040254.1:110428167-110431800:+
gene-SPAAR	0.494307	0.0546731	3.1765	0.00559949	up	yes	chrNC_040253.1:55327012-55331311:-
gene-FAM107A	0.74146	0.164019	2.1765	0.00569741	up	yes	chrNC_040270.1:44779011-44817868:+
gene-LOC101102059	1.13691	0.382711	1.57078	0.00606663	up	yes	chrNC_040256.1:54557110-54559784:+
gene-IL36B	0.395445	1.14813	-1.53774	0.00662421	down	yes	chrNC_040254.1:63985724-63994212:-
gene-CCDC40	1.73007	0.765423	1.1765	0.00663267	up	yes	chrNC_040262.1:10716400-10764072:+
gene-SDK2	0.642599	1.53085	-1.25234	0.00730152	down	yes	chrNC_040262.1:5356501-5626324:-
gene-LOC114112964	1.63121	0.71075	1.19853	0.00746933	up	yes	chrNC_040253.1:51035901-51036966:+
gene-NTN1	0.247153	0.874769	-1.8235	0.00748122	down	yes	chrNC_040262.1:34770759-34957215:-
gene-WNT2B	0.247153	0.874769	-1.8235	0.00748122	down	yes	chrNC_040252.1:94675335-94690294:+
gene-C1QTNF7	0.395445	0.0273365	3.85458	0.00750675	up	yes	chrNC_040257.1:122063977-122190158:+
gene-DDO	0.395445	0.0273365	3.85458	0.00750675	up	yes	chrNC_040259.1:30023989-30041998:+
gene-LOC101122521	0.395445	0.0273365	3.85458	0.00750675	up	yes	chrNC_040252.1:174971944-174978299:-
gene-PHYHIPL	0.395445	0.0273365	3.85458	0.00750675	up	yes	chrNC_040276.1:14544905-14662035:+
gene-CA2	0.0247153	0.382711	-3.95278	0.00801148	down	yes	chrNC_040260.1:99118936-99136269:-
gene-LOC101119976	0.0247153	0.382711	-3.95278	0.00801148	down	yes	chrNC_040254.1:218665706-218675023:+
gene-LOC101121216	0.593168	0.109346	2.43954	0.00809274	up	yes	chrNC_040272.1:26921628-26925654:+
gene-CRYAB	0.346015	1.03879	-1.586	0.00825389	down	yes	chrNC_040266.1:24753801-24756714:-
gene-RHBDL3	0.69203	1.58552	-1.19605	0.008461	down	yes	chrNC_040262.1:45770692-45823615:+
gene-ZNF662	1.18634	0.437384	1.43954	0.00858736	up	yes	chrNC_040270.1:15892957-15899924:+
gene-CA3	0.197723	0.765423	-1.95278	0.00879533	down	yes	chrNC_040260.1:99152456-99163741:-
gene-LOC101108414	0.197723	0.765423	-1.95278	0.00879533	down	yes	chrNC_040265.1:69147413-69174115:-
gene-CLMN	1.08748	0.382711	1.50665	0.00924028	up	yes	chrNC_040269.1:60365862-60484000:-
gene-LOC105603546	1.08748	0.382711	1.50665	0.00924028	up	yes	chrNC_040270.1:53027365-53028918:+
gene-LOC105607616	1.43349	0.601404	1.25313	0.00939489	up	yes	chrNC_040253.1:54037382-54040111:-
gene-ZC3H12D	0.0494307	0.437384	-3.14542	0.00947548	down	yes	chrNC_040259.1:80477936-80512497:-
gene-SMKR1	0.988614	0.328038	1.59154	0.00978182	up	yes	chrNC_040255.1:102222010-102228400:+
gene-TLL1	0.494307	1.25748	-1.34706	0.0100882	down	yes	chrNC_040268.1:2036942-2215776:+
gene-LOC114108693	0.889752	0.273365	1.70257	0.0101144	up	yes	chrNC_040262.1:16475867-16517248:-
gene-ALB	0.444876	0.0546731	3.0245	0.0101929	up	yes	chrNC_040257.1:98341570-98359447:+
gene-INSYN2	1.33463	0.546731	1.28754	0.0104767	up	yes	chrNC_040273.1:49980288-50045979:-
gene-LOC105609130	0.0988614	0.546731	-2.46735	0.0104966	down	yes	chrNC_040257.1:66397782-66398751:-
gene-LOC101111847	1.58178	0.71075	1.15414	0.0105782	up	yes	chrNC_040252.1:204508367-204539239:+
gene-DBNDD1	0.69203	1.53085	-1.14542	0.0124327	down	yes	chrNC_040265.1:15545132-15552974:-
gene-B3GNT8	0.444876	1.14813	-1.36782	0.0128714	down	yes	chrNC_040265.1:53777935-53794966:-
gene-IQCA1	1.38406	0.601404	1.2025	0.0134872	up	yes	chrNC_040252.1:4644057-4839174:+
gene-LRRC7	0.543738	0.109346	2.31401	0.0139768	up	yes	chrNC_040252.1:48060665-48449608:+
gene-MPP3	0.543738	0.109346	2.31401	0.0139768	up	yes	chrNC_040262.1:19341985-19369369:+
gene-MYCT1	0.346015	0.0273365	3.66193	0.0140305	up	yes	chrNC_040259.1:83790598-83808224:+
gene-PLIN4	0.346015	0.0273365	3.66193	0.0140305	up	yes	chrNC_040256.1:18095218-18106000:+
gene-PRKAG3	0.346015	0.0273365	3.66193	0.0140305	up	yes	chrNC_040253.1:235614569-235624375:-
gene-FAM20A	0.197723	0.71075	-1.84586	0.0150568	down	yes	chrNC_040262.1:1652228-1695763:-
gene-LOC114110971	0.840322	0.273365	1.62011	0.0158391	up	yes	chrNC_040252.1:20160710-20160826:-
gene-LOC101117554	0.296584	0.874769	-1.56046	0.016595	down	yes	chrNC_040275.1:2437647-2439698:+
gene-TG	0.296584	0.874769	-1.56046	0.016595	down	yes	chrNC_040260.1:22956462-23207959:-
gene-C1H1orf162	1.18634	0.492058	1.26961	0.0169816	up	yes	chrNC_040252.1:93653250-93673653:+
gene-USH1C	0.148292	0.601404	-2.01989	0.0175803	down	yes	chrNC_040266.1:37863242-37911910:+
gene-LHFPL3	0.69203	1.47617	-1.09296	0.0181015	down	yes	chrNC_040255.1:51365054-51660246:+
gene-FBXO36	1.58178	0.765423	1.04722	0.0181328	up	yes	chrNC_040253.1:247585037-247690342:+
gene-CAMK2N1	0.395445	0.0546731	2.85458	0.0185472	up	yes	chrNC_040253.1:261683776-261686944:+
gene-DEPTOR	0.395445	0.0546731	2.85458	0.0185472	up	yes	chrNC_040260.1:103742935-103870629:+
gene-F2R	0.395445	0.0546731	2.85458	0.0185472	up	yes	chrNC_040258.1:8746830-8765454:+
gene-LOC105615271	0.395445	0.0546731	2.85458	0.0185472	up	yes	chrNC_040256.1:54279297-54282569:+
gene-LOC114109252	0.395445	0.0546731	2.85458	0.0185472	up	yes	chrNC_040269.1:66319528-66319604:+
gene-TRNAM-CAU-24	0.395445	0.0546731	2.85458	0.0185472	up	yes	chrNC_040271.1:33466877-33466948:-
gene-LOC114113811	1.08748	0.437384	1.31401	0.0189117	up	yes	chrNC_040254.1:207442458-207475634:+
gene-WNT9A	1.48292	0.71075	1.06103	0.0207509	up	yes	chrNC_040256.1:3142509-3172731:+
gene-LOC101115315	0.889752	0.328038	1.43954	0.0228481	up	yes	chrNC_040268.1:19522207-19536993:+
gene-LOC101120207	0.889752	0.328038	1.43954	0.0228481	up	yes	chrNC_040252.1:105608928-105677857:-
gene-ALDH8A1	0.494307	0.109346	2.1765	0.0239848	up	yes	chrNC_040259.1:66273486-66300806:-
gene-ITGAM	0.494307	0.109346	2.1765	0.0239848	up	yes	chrNC_040275.1:28114849-28158056:+
gene-LOC101117325	0.494307	0.109346	2.1765	0.0239848	up	yes	chrNC_040254.1:229780037-229897964:+
gene-LOC114109745	0.494307	0.109346	2.1765	0.0239848	up	yes	chrNC_040271.1:35529173-35529279:+
gene-RBPMS2	1.13691	0.492058	1.20821	0.0246005	up	yes	chrNC_040258.1:46391170-46418236:+
gene-HORMAD1	0.593168	0.164019	1.85458	0.0258834	up	yes	chrNC_040252.1:106434789-106453191:-
gene-HCN1	0.296584	0.0273365	3.43954	0.026414	up	yes	chrNC_040267.1:30636033-31219249:+
gene-LYZ	0.296584	0.0273365	3.43954	0.026414	up	yes	chrNC_040254.1:161611868-161617014:-
gene-TMEM171	0.296584	0.0273365	3.43954	0.026414	up	yes	chrNC_040267.1:8957418-8968212:-
gene-IL11	0.148292	0.546731	-1.88239	0.0307257	down	yes	chrNC_040265.1:66802994-66807324:+
gene-RNF224	0.939183	0.382711	1.29515	0.0309984	up	yes	chrNC_040254.1:698472-703099:-
gene-UCP2	0.0247153	0.273365	-3.46735	0.0324923	down	yes	chrNC_040266.1:56517336-56523911:-
gene-MAPK4	0.346015	0.0546731	2.66193	0.0337098	up	yes	chrNC_040274.1:55657055-55721477:+
gene-LOC114111395	1.08748	0.492058	1.14408	0.035309	up	yes	chrNC_040252.1:105181581-105181744:+
gene-LOC114115384	0.0494307	0.328038	-2.73039	0.0361007	down	yes	chrNC_040257.1:6373554-6376986:-
gene-COLEC10	0.444876	0.109346	2.0245	0.0408413	up	yes	chrNC_040260.1:63238980-63283089:-
