# Supplementary material for: Whole-Transcriptome Analysis of Preadipocyte and Adipocyte and Construction of Regulatory Networks to Investigate Lipid Metabolism in Sheep
Source: Front Genet. 2021 Jul 29;12:662143. doi: 10.3389/fgene.2021.662143 (PMC8358208; doi:10.3389/fgene.2021.662143)
Supplement: Supplementary Figure 1 — Volcano map of different groups of differential RNAs. (A–C) Expression profiles of mRNAs and LncRNAs (M1 vs. P1, M2 vs. P2, M3 vs. P3). (D–F) Expression profiles of circRNAs (M1 vs. P1, M2 vs. P2, M3 vs. P3). Green points represent down-regulated RNAs; red points represent up-regulated RNAs; gray points represent not significantly expressed RNAs in the volcano plots. (G–I) Expression profiles of miRNAs (M1 vs. P1, M2 vs. P2, M3 vs. P3). Blue points represent down-regulated RNAs; yellow points represent up-regulated RNAs; gray points represent not significantly expressed RNAs in the volcano plots. X-axis: Fold change log2 ratio of RNAs. Y-axis: false discovery rate values (-log10 transformed). [file Data_Sheet_1.ZIP › Supplementary figures and tables/TableS6.xlsx]

## Sheet: Sheet1
Supplementary Table S2. List of 754 DELncRNAs
LncRNA_ID	Group M readcount	Group P readcount	Log2FoldChange	pval	Up/Down	Significant	Location
MSTRG.96981	286.55	0.273365	10.0337	0	up	yes	chrNC_040266.1:27182650-27215963:+
MSTRG.116166	191.445	16.5659	3.53064	0	up	yes	chrNC_040271.1:17459831-17545711:-
MSTRG.75308	102.964	367.075	-1.83393	0	down	yes	chrNC_040261.1:25194833-25246508:+
MSTRG.113758	373.696	112.955	1.72612	0	up	yes	chrNC_040270.1:41537752-41566537:-
MSTRG.99711	53.9289	248.981	-2.20691	0	down	yes	chrNC_040266.1:81006606-81028167:+
MSTRG.8193	195.202	485.715	-1.31515	0	down	yes	chrNC_040252.1:168572843-168585441:-
MSTRG.54995	16.757	151.608	-3.17751	0	down	yes	chrNC_040257.1:26304321-26424276:+
MSTRG.96249	275.873	76.9797	1.84145	0	up	yes	chrNC_040266.1:4426777-4546749:+
MSTRG.90775	176.072	29.0861	2.59777	0	up	yes	chrNC_040264.1:82040159-82072727:-
MSTRG.105867	149.627	366.255	-1.29148	0	down	yes	chrNC_040268.1:50004056-50043500:+
MSTRG.96983	112.949	0.164019	9.42759	0	up	yes	chrNC_040266.1:27295198-27306238:+
MSTRG.86815	107.363	290.314	-1.43511	0	down	yes	chrNC_040264.1:15947741-16004256:+
MSTRG.66294	216.012	64.8969	1.73489	0	up	yes	chrNC_040259.1:28532672-28557562:+
MSTRG.3378	183.734	50.9553	1.85031	0	up	yes	chrNC_040252.1:56864829-56886464:+
MSTRG.86226	11.3196	99.1769	-3.13118	0	down	yes	chrNC_040263.1:84159740-84193878:+
MSTRG.113753	283.485	113.337	1.32265	0	up	yes	chrNC_040270.1:41284663-41314396:-
MSTRG.62509	114.827	281.02	-1.2912	2.38332e-303	down	yes	chrNC_040258.1:62589164-62606041:-
MSTRG.57982	136.676	31.273	2.12777	8.46112e-300	up	yes	chrNC_040257.1:110843184-110865785:+
MSTRG.67679	15.1752	101.145	-2.73664	3.39806e-297	down	yes	chrNC_040259.1:57897023-58022600:+
MSTRG.113755	228.221	84.5792	1.43206	1.07953e-288	up	yes	chrNC_040270.1:41372712-41393015:-
MSTRG.106223	17.0042	102.731	-2.59491	3.76376e-285	down	yes	chrNC_040268.1:55746118-55800853:+
MSTRG.72856	283.584	120.609	1.23344	4.01336e-285	up	yes	chrNC_040260.1:68131706-68230390:+
MSTRG.113747	178.346	55.7665	1.67721	2.86406e-284	up	yes	chrNC_040270.1:41596320-41619791:-
MSTRG.66530	206.225	72.0591	1.51697	2.93227e-284	up	yes	chrNC_040259.1:31913224-31949833:-
MSTRG.62502	91.9411	231.54	-1.33248	1.11933e-262	down	yes	chrNC_040258.1:62571844-62586250:-
MSTRG.35769	238.651	100.817	1.24316	3.09937e-243	up	yes	chrNC_040254.1:149823587-149852655:+
MSTRG.103124	112.158	27.7192	2.01658	3.68351e-230	up	yes	chrNC_040267.1:61448036-61468361:+
MSTRG.97535	8.45265	69.5441	-3.04045	1.58593e-227	down	yes	chrNC_040266.1:36122945-36167229:+
MSTRG.32048	60.5032	5.41263	3.48261	7.51904e-223	up	yes	chrNC_040254.1:84576422-84589498:-
MSTRG.9383	11.9128	73.3712	-2.6227	1.2282e-206	down	yes	chrNC_040252.1:194142193-194170282:-
MSTRG.123541	172.563	67.0838	1.36308	3.53769e-203	up	yes	chrNC_040273.1:52877586-52899014:-
MSTRG.101114	65.4957	169.924	-1.37542	7.65379e-203	down	yes	chrNC_040267.1:14538165-14560651:+
MSTRG.96806	89.4201	20.2837	2.14028	2.55627e-198	up	yes	chrNC_040266.1:22724749-22742326:-
MSTRG.2612	183.882	76.2689	1.26961	4.11583e-194	up	yes	chrNC_040252.1:38244442-38278914:+
MSTRG.132954	44.9819	3.82711	3.55502	7.16118e-169	up	yes	chrNC_040277.1:44993346-45009644:+
MSTRG.18456	59.2674	9.78648	2.59838	1.23374e-165	up	yes	chrNC_040253.1:64665613-64682719:-
MSTRG.52404	146.562	58.5002	1.325	1.31773e-165	up	yes	chrNC_040256.1:85362739-85432234:-
MSTRG.24332	63.9139	12.0281	2.40972	5.01906e-164	up	yes	chrNC_040253.1:196751744-196914535:+
MSTRG.32041	66.6326	13.6136	2.29118	4.1079e-161	up	yes	chrNC_040254.1:84445290-84452676:-
MSTRG.14759	67.1763	14.4337	2.21851	3.10459e-156	up	yes	chrNC_040252.1:296966379-296977326:-
MSTRG.107209	39.7423	2.89767	3.77771	4.0376e-156	up	yes	chrNC_040268.1:73811241-73812838:+
MSTRG.3379	55.2141	9.29442	2.5706	1.19718e-152	up	yes	chrNC_040252.1:57032854-57047092:+
MSTRG.91542	187.787	89.1718	1.07444	2.35445e-152	up	yes	chrNC_040265.1:8291942-8329015:+
MSTRG.132953	42.4115	4.70188	3.17315	4.30379e-145	up	yes	chrNC_040277.1:44961121-44993219:+
MSTRG.36544	130.102	52.4315	1.31113	6.76762e-145	up	yes	chrNC_040254.1:165161702-165191445:-
MSTRG.106211	11.2702	55.8759	-2.30971	9.94954e-137	down	yes	chrNC_040268.1:55091483-55138775:+
MSTRG.75311	23.5784	79.1666	-1.74742	9.05149e-135	down	yes	chrNC_040261.1:25311883-25329415:+
MSTRG.102340	73.9483	21.0491	1.81276	1.77769e-132	up	yes	chrNC_040267.1:33740897-33773608:-
MSTRG.15183	33.2174	2.73365	3.60304	1.70535e-126	up	yes	chrNC_040253.1:7750434-7763802:-
MSTRG.66304	64.7542	17.5501	1.8835	2.34245e-122	up	yes	chrNC_040259.1:28832663-28843059:+
MSTRG.1084	54.0277	12.3561	2.12848	8.42586e-120	up	yes	chrNC_040252.1:14341349-14348183:+
MSTRG.113752	86.5037	30.7809	1.49072	2.09692e-117	up	yes	chrNC_040270.1:41267300-41280328:-
MSTRG.106225	4.59705	35.7015	-2.9572	9.58418e-115	down	yes	chrNC_040268.1:55808637-55821560:+
MSTRG.132956	27.4835	1.58552	4.11554	1.61531e-114	up	yes	chrNC_040277.1:45059630-45073236:+
MSTRG.59829	89.6178	33.7333	1.40961	5.986e-112	up	yes	chrNC_040258.1:17216188-17252373:+
MSTRG.113927	4.3499	34.1707	-2.9737	1.70639e-110	down	yes	chrNC_040270.1:45281389-45309484:-
MSTRG.105749	40.3849	7.05283	2.51754	1.20875e-109	up	yes	chrNC_040268.1:40734199-40762048:-
MSTRG.99714	10.5287	47.7296	-2.18055	2.88639e-109	down	yes	chrNC_040266.1:81070258-81075381:+
MSTRG.75309	21.2058	67.1932	-1.66386	3.63894e-107	down	yes	chrNC_040261.1:25251617-25262556:+
MSTRG.119288	35.9855	5.52198	2.70416	9.86785e-106	up	yes	chrNC_040272.1:18244457-18254761:+
MSTRG.8802	55.0658	15.0898	1.86759	3.5442e-103	up	yes	chrNC_040252.1:178874465-178888880:+
MSTRG.102339	66.0394	21.2678	1.63465	8.92661e-103	up	yes	chrNC_040267.1:33897340-33922345:-
MSTRG.121457	115.421	52.8689	1.12641	9.57817e-102	up	yes	chrNC_040273.1:8903603-8969488:-
MSTRG.87601	78.5454	28.9767	1.43863	2.30767e-101	up	yes	chrNC_040264.1:26135290-26148732:+
MSTRG.14760	42.5598	8.96638	2.24689	3.03903e-101	up	yes	chrNC_040252.1:296977487-296984281:-
MSTRG.99712	7.16745	37.7244	-2.39597	5.47189e-97	down	yes	chrNC_040266.1:81046594-81049975:+
MSTRG.86812	31.5862	81.0802	-1.36005	3.36994e-96	down	yes	chrNC_040264.1:15847840-15859241:+
MSTRG.58046	21.4529	1.14813	4.22381	4.3173e-91	up	yes	chrNC_040257.1:115505795-115560534:-
MSTRG.75213	82.5987	33.8426	1.28728	3.69528e-90	up	yes	chrNC_040261.1:23982316-23996201:+
MSTRG.10705	12.1105	44.5039	-1.87767	2.36596e-84	down	yes	chrNC_040252.1:215646911-215655148:+
MSTRG.102254	18.5365	0.765423	4.59797	4.05869e-82	up	yes	chrNC_040267.1:32234103-32241704:+
MSTRG.54169	11.7151	42.9184	-1.87323	3.67781e-81	down	yes	chrNC_040257.1:7872792-7889929:-
MSTRG.105384	2.37267	22.416	-3.23994	5.13012e-79	down	yes	chrNC_040268.1:35023023-35046629:-
MSTRG.106218	4.39933	27.3912	-2.63836	7.12578e-79	down	yes	chrNC_040268.1:55455871-55462982:+
MSTRG.117767	68.4121	27.2272	1.3292	1.02918e-78	up	yes	chrNC_040271.1:39642396-39666274:-
MSTRG.3381	26.396	4.04581	2.70582	4.08183e-78	up	yes	chrNC_040252.1:57075316-57086831:+
MSTRG.83393	53.2368	18.1515	1.55234	2.32386e-77	up	yes	chrNC_040263.1:33896521-33946638:+
MSTRG.54174	6.22827	31.0543	-2.31789	3.62531e-77	down	yes	chrNC_040257.1:7913547-7918528:-
MSTRG.40828	47.9972	15.1444	1.66416	4.08453e-77	up	yes	chrNC_040255.1:7641410-7644341:-
MSTRG.102252	17.9928	0.984115	4.19245	2.10376e-76	up	yes	chrNC_040267.1:32213396-32224018:+
MSTRG.57993	28.5709	5.52198	2.37129	4.80183e-73	up	yes	chrNC_040257.1:110741384-110750508:+
MSTRG.124683	89.2224	42.5356	1.06873	8.79213e-73	up	yes	chrNC_040274.1:36205174-36218113:+
MSTRG.87603	35.4418	9.07573	1.96537	1.10536e-71	up	yes	chrNC_040264.1:26225819-26235851:+
MSTRG.1868	18.1905	51.3927	-1.49838	4.76397e-71	down	yes	chrNC_040252.1:23031130-23049207:-
MSTRG.47618	61.0469	24.2748	1.33046	1.53493e-70	up	yes	chrNC_040256.1:10912137-10927644:-
MSTRG.30789	42.2632	13.0122	1.69954	3.94285e-70	up	yes	chrNC_040254.1:61681022-61696666:+
MSTRG.71013	4.05332	24.5482	-2.59844	9.66295e-70	down	yes	chrNC_040260.1:40762998-40817340:-
MSTRG.129947	49.7767	17.4954	1.5085	1.52501e-69	up	yes	chrNC_040276.1:14004205-14008460:+
MSTRG.107187	19.9206	2.18692	3.18728	1.93508e-69	up	yes	chrNC_040268.1:73137360-73138547:-
MSTRG.3980	29.955	6.61544	2.17889	3.21873e-69	up	yes	chrNC_040252.1:71197338-71211413:-
MSTRG.106220	7.16745	31.0543	-2.11526	3.86414e-69	down	yes	chrNC_040268.1:55578350-55588830:+
MSTRG.57994	25.4568	4.53786	2.48797	6.49134e-69	up	yes	chrNC_040257.1:110755483-110774641:+
MSTRG.75430	70.4387	30.7809	1.19433	8.33689e-69	up	yes	chrNC_040261.1:27695392-27718907:+
MSTRG.32620	6.32713	29.1407	-2.20342	2.64496e-68	down	yes	chrNC_040254.1:89241090-89496342:+
MSTRG.99713	3.75673	23.3454	-2.63559	2.00481e-67	down	yes	chrNC_040266.1:81069005-81083893:+
MSTRG.52417	51.9516	19.5183	1.41234	7.02132e-66	up	yes	chrNC_040256.1:85357343-85376774:-
MSTRG.72320	34.8981	9.67713	1.8505	2.76577e-65	up	yes	chrNC_040260.1:58376035-58388826:+
MSTRG.20013	13.89	41.9889	-1.59596	7.40599e-64	down	yes	chrNC_040253.1:94391316-94404744:+
MSTRG.117765	39.0008	12.3561	1.65828	1.06044e-62	up	yes	chrNC_040271.1:39437327-39445678:-
MSTRG.83445	53.3357	21.2131	1.33014	7.68208e-62	up	yes	chrNC_040263.1:34927058-34962398:-
MSTRG.124681	73.3057	34.4987	1.08738	8.62871e-62	up	yes	chrNC_040274.1:36154126-36400028:+
MSTRG.23403	59.218	25.0403	1.24179	1.04463e-61	up	yes	chrNC_040253.1:168850725-168867603:-
MSTRG.3380	20.0194	2.89767	2.78843	1.51913e-61	up	yes	chrNC_040252.1:57048218-57057576:+
MSTRG.2613	57.389	23.9468	1.26094	2.88467e-61	up	yes	chrNC_040252.1:38337860-38369536:+
MSTRG.117762	27.2857	6.34208	2.10512	1.29901e-60	up	yes	chrNC_040271.1:39221420-39229334:-
MSTRG.14762	18.5365	2.56963	2.85073	2.19489e-58	up	yes	chrNC_040252.1:297060851-297069658:-
MSTRG.103129	25.9511	5.95936	2.12257	2.51973e-58	up	yes	chrNC_040267.1:61612565-61622686:+
MSTRG.132533	3.16356	19.7916	-2.64527	1.16236e-57	down	yes	chrNC_040277.1:30950685-30990511:+
MSTRG.23399	66.5831	31.109	1.09783	3.84672e-57	up	yes	chrNC_040253.1:168751126-168924642:-
MSTRG.128854	33.6623	10.2785	1.7115	9.01482e-57	up	yes	chrNC_040275.1:40417935-40429800:-
MSTRG.86814	12.9508	38.1071	-1.55702	3.89515e-56	down	yes	chrNC_040264.1:15755207-15776769:+
MSTRG.44412	18.4376	47.0188	-1.35058	5.50481e-56	down	yes	chrNC_040255.1:73729947-73738904:-
MSTRG.90974	37.2213	12.4655	1.57819	6.29189e-56	up	yes	chrNC_040264.1:84064495-84113964:+
MSTRG.49565	49.0847	19.901	1.30243	2.73024e-55	up	yes	chrNC_040256.1:34626982-34641054:+
MSTRG.75243	50.1721	20.7211	1.27579	9.51799e-55	up	yes	chrNC_040261.1:24264716-24294570:+
MSTRG.83405	67.4235	32.4211	1.05632	1.95944e-54	up	yes	chrNC_040263.1:34043046-34073804:+
MSTRG.83442	28.0272	7.54488	1.89326	2.18232e-54	up	yes	chrNC_040263.1:34893447-34900358:-
MSTRG.131989	22.3921	52.4861	-1.22895	4.87305e-54	down	yes	chrNC_040277.1:7682042-7691395:+
MSTRG.113756	32.2288	9.9505	1.69551	9.7131e-54	up	yes	chrNC_040270.1:41393099-41394914:-
MSTRG.57996	27.8789	7.65423	1.86485	4.71189e-53	up	yes	chrNC_040257.1:110787602-110806747:+
MSTRG.51265	7.95834	28.43	-1.83687	5.27474e-53	down	yes	chrNC_040256.1:60548311-60556476:-
MSTRG.105746	16.2627	2.13225	2.93112	7.66865e-53	up	yes	chrNC_040268.1:40727941-40732547:-
MSTRG.72319	23.3807	5.57665	2.06785	4.63718e-51	up	yes	chrNC_040260.1:58411779-58433243:+
MSTRG.43875	9.29297	30.2889	-1.70458	5.56476e-51	down	yes	chrNC_040255.1:51388085-51395103:+
MSTRG.1599	42.2632	16.5113	1.35595	8.41199e-51	up	yes	chrNC_040252.1:20357199-20375121:+
MSTRG.6746	0.197723	10.7159	-5.76013	1.59266e-50	down	yes	chrNC_040252.1:117833379-117843856:-
MSTRG.44409	6.57428	25.0949	-1.93249	3.40542e-50	down	yes	chrNC_040255.1:73627569-73635932:-
MSTRG.96803	21.8978	4.97525	2.13794	6.21887e-50	up	yes	chrNC_040266.1:22711858-22719510:-
MSTRG.86816	13.6429	37.1777	-1.44629	2.50405e-49	down	yes	chrNC_040264.1:16004890-16022873:+
MSTRG.137842	12.4071	0.984115	3.6562	6.33259e-49	up	yes	chrNC_040278.1:93790731-93801467:-
MSTRG.83386	62.0849	30.3435	1.03285	1.62876e-48	up	yes	chrNC_040263.1:33740725-33751453:+
MSTRG.13944	1.53235	13.7776	-3.16851	2.44666e-48	down	yes	chrNC_040252.1:278989389-279017274:-
MSTRG.125806	28.1755	8.529	1.72399	2.77828e-48	up	yes	chrNC_040274.1:57598482-57667642:+
MSTRG.125248	34.206	12.0827	1.5013	4.99178e-48	up	yes	chrNC_040274.1:49708496-49736174:+
MSTRG.87600	35.2935	12.8482	1.45784	1.8534e-47	up	yes	chrNC_040264.1:26062881-26065179:+
MSTRG.132951	16.3121	2.67898	2.60619	4.25269e-47	up	yes	chrNC_040277.1:45227497-45237277:+
MSTRG.57985	26.05	7.54488	1.78771	5.3088e-47	up	yes	chrNC_040257.1:110593175-110599674:+
MSTRG.3971	43.3507	18.0421	1.26469	6.29393e-47	up	yes	chrNC_040252.1:71050503-71060934:+
MSTRG.61344	40.0883	15.9645	1.32831	7.84956e-47	up	yes	chrNC_040258.1:44623533-44652963:-
MSTRG.3376	31.4379	10.7706	1.54541	3.89451e-46	up	yes	chrNC_040252.1:56667941-56682803:+
MSTRG.105576	24.4188	52.4861	-1.10395	8.13986e-46	down	yes	chrNC_040268.1:37982303-38010914:+
MSTRG.32621	2.17495	14.6524	-2.75208	6.21608e-45	down	yes	chrNC_040254.1:89409387-89418438:+
MSTRG.39043	41.9667	17.6594	1.24881	1.24951e-44	up	yes	chrNC_040254.1:210356681-210415479:-
MSTRG.16767	42.2138	17.8234	1.24394	1.28072e-44	up	yes	chrNC_040253.1:32884823-32899189:-
MSTRG.29357	36.6281	14.3243	1.35448	3.41087e-44	up	yes	chrNC_040254.1:26006542-26024657:-
MSTRG.106215	7.4146	24.9309	-1.74949	8.84927e-44	down	yes	chrNC_040268.1:55272029-55283217:+
MSTRG.51731	22.8864	6.34208	1.85146	1.8425e-43	up	yes	chrNC_040256.1:65317494-65364770:-
MSTRG.119690	54.8186	27.2819	1.00672	2.45399e-41	up	yes	chrNC_040272.1:29702155-29723365:+
MSTRG.71379	0.69203	10.0052	-3.85377	3.21737e-41	down	yes	chrNC_040260.1:50049753-50057325:+
MSTRG.54158	2.5704	14.7071	-2.51645	4.50028e-41	down	yes	chrNC_040257.1:7782058-7790743:-
MSTRG.43880	11.6656	31.3277	-1.42517	5.75367e-41	down	yes	chrNC_040255.1:51508981-51518789:+
MSTRG.96301	9.14468	0.437384	4.38596	1.32116e-40	up	yes	chrNC_040266.1:4782286-4798742:-
MSTRG.119455	5.04193	19.6823	-1.96485	1.36144e-40	down	yes	chrNC_040272.1:20219189-20227898:+
MSTRG.41944	37.0236	15.3631	1.26897	1.5424e-40	up	yes	chrNC_040255.1:31092537-31124936:-
MSTRG.20015	15.6201	37.3964	-1.2595	1.79345e-40	down	yes	chrNC_040253.1:94487666-94500187:+
MSTRG.75310	5.04193	19.6276	-1.96084	2.21993e-40	down	yes	chrNC_040261.1:25256400-25333922:+
MSTRG.111956	1.97723	13.1215	-2.73039	4.2223e-40	down	yes	chrNC_040270.1:10757515-10759960:+
MSTRG.15174	0.494307	9.1304	-4.2072	9.96206e-40	down	yes	chrNC_040253.1:8603661-8621744:-
MSTRG.43913	12.0117	31.3823	-1.38552	2.15783e-39	down	yes	chrNC_040255.1:51970314-51988402:+
MSTRG.133509	32.9703	13.0122	1.3413	2.1918e-39	up	yes	chrNC_040278.1:8152666-8166122:+
MSTRG.212	26.4454	9.1304	1.53427	1.0815e-38	up	yes	chrNC_040252.1:696750-701013:-
MSTRG.57987	14.2855	2.73365	2.38565	1.14209e-37	up	yes	chrNC_040257.1:110606834-110612526:+
MSTRG.117761	17.8445	4.48319	1.99288	1.26151e-37	up	yes	chrNC_040271.1:39182784-39195895:-
MSTRG.75214	17.5973	4.37384	2.00838	1.72935e-37	up	yes	chrNC_040261.1:23999774-24005070:+
MSTRG.125249	29.1147	10.9893	1.40565	1.9191e-37	up	yes	chrNC_040274.1:49721243-49779258:+
MSTRG.132952	8.79866	0.601404	3.87088	1.47186e-36	up	yes	chrNC_040277.1:44954511-45045230:+
MSTRG.128898	8.00777	0.328038	4.60946	1.58227e-36	up	yes	chrNC_040275.1:41531351-41533550:+
MSTRG.117188	16.5593	4.04581	2.03314	6.42404e-36	up	yes	chrNC_040271.1:35512002-35520821:+
MSTRG.9376	0.346015	7.92759	-4.51798	6.85082e-36	down	yes	chrNC_040252.1:194107068-194109918:-
MSTRG.57988	17.0042	4.31917	1.97706	1.40599e-35	up	yes	chrNC_040257.1:110623471-110628253:+
MSTRG.58401	16.411	36.8496	-1.16699	1.42981e-35	down	yes	chrNC_040257.1:124118480-124149349:-
MSTRG.117764	21.7001	6.94348	1.64397	2.98346e-35	up	yes	chrNC_040271.1:39365956-39374123:-
MSTRG.58393	7.26631	22.1973	-1.61109	4.86815e-35	down	yes	chrNC_040257.1:123955235-123968989:-
MSTRG.24333	18.7342	5.35796	1.80592	9.55223e-35	up	yes	chrNC_040253.1:196768789-196777413:+
MSTRG.113297	15.5707	3.71777	2.06632	1.48492e-34	up	yes	chrNC_040270.1:33072587-33087795:-
MSTRG.60438	3.21299	14.543	-2.17834	1.6651e-34	down	yes	chrNC_040258.1:29593822-29603927:+
MSTRG.133506	35.7878	16.0192	1.15967	2.88506e-34	up	yes	chrNC_040278.1:8077966-8086972:+
MSTRG.14588	29.7573	12.1374	1.29378	7.13399e-34	up	yes	chrNC_040252.1:295952842-295957404:-
MSTRG.76126	39.3468	18.6435	1.07757	1.65614e-33	up	yes	chrNC_040261.1:54497255-54504867:-
MSTRG.20011	8.35379	23.4001	-1.48601	6.33144e-33	down	yes	chrNC_040253.1:94354787-94357700:+
MSTRG.106228	1.9278	11.372	-2.56046	9.58777e-33	down	yes	chrNC_040268.1:55951715-55966419:+
MSTRG.58047	7.95834	0.601404	3.72606	2.03401e-32	up	yes	chrNC_040257.1:115483328-115487599:-
MSTRG.137846	10.8748	1.74954	2.63594	2.37501e-32	up	yes	chrNC_040278.1:94178322-94189383:-
MSTRG.133508	30.301	12.9028	1.23168	4.89377e-32	up	yes	chrNC_040278.1:8094282-8115287:+
MSTRG.66303	21.7989	7.65423	1.50993	1.74887e-31	up	yes	chrNC_040259.1:28775440-28816586:+
MSTRG.16972	0.395445	7.16217	-4.17885	2.01824e-31	down	yes	chrNC_040253.1:36569666-36572665:-
MSTRG.128370	20.5632	6.94348	1.56633	2.38979e-31	up	yes	chrNC_040275.1:36106547-36118768:+
MSTRG.136560	16.3121	4.59254	1.82858	5.72733e-31	up	yes	chrNC_040278.1:64735211-64747197:-
MSTRG.121436	31.1908	13.7776	1.17879	7.84421e-31	up	yes	chrNC_040273.1:8730418-8849501:-
MSTRG.6747	0.0494307	6.61544	-7.06429	1.46718e-30	down	yes	chrNC_040252.1:117820333-117825940:-
MSTRG.132980	7.26631	0.492058	3.88432	1.4939e-30	up	yes	chrNC_040277.1:45383867-45387974:+
MSTRG.132529	3.75673	14.4884	-1.94734	5.41534e-30	down	yes	chrNC_040277.1:30828925-30839592:+
MSTRG.38862	26.6431	10.9893	1.27767	6.00029e-30	up	yes	chrNC_040254.1:208626941-208635248:-
MSTRG.71015	1.23577	9.07573	-2.87661	1.00422e-29	down	yes	chrNC_040260.1:40781865-40784193:-
MSTRG.109797	10.7759	1.96823	2.45284	1.01442e-29	up	yes	chrNC_040269.1:40713073-40717990:+
MSTRG.75392	9.04582	23.4547	-1.37456	1.56671e-29	down	yes	chrNC_040261.1:26359145-26469638:+
MSTRG.27207	25.9017	10.6066	1.28809	1.64307e-29	up	yes	chrNC_040253.1:256937378-256956735:-
MSTRG.4324	7.51346	20.8304	-1.47114	4.42612e-29	down	yes	chrNC_040252.1:74932955-74946922:-
MSTRG.19833	1.87837	10.3879	-2.46735	6.80293e-29	down	yes	chrNC_040253.1:91322673-91336634:+
MSTRG.120367	2.37267	11.4267	-2.26782	8.84182e-29	down	yes	chrNC_040272.1:42775445-42783691:+
MSTRG.20006	3.31186	13.2856	-2.00415	1.21407e-28	down	yes	chrNC_040253.1:94249829-94253780:+
MSTRG.54163	1.33463	9.07573	-2.76558	1.28443e-28	down	yes	chrNC_040257.1:7851490-7879524:-
MSTRG.133507	21.5518	8.09161	1.41331	2.25484e-28	up	yes	chrNC_040278.1:8087605-8107377:+
MSTRG.90982	12.6048	3.00702	2.06757	2.58966e-28	up	yes	chrNC_040264.1:84242453-84249339:+
MSTRG.55868	0.74146	7.49021	-3.33656	3.14136e-28	down	yes	chrNC_040257.1:37083936-37088820:-
MSTRG.131489	28.4721	12.6842	1.16652	7.5384e-28	up	yes	chrNC_040276.1:32634611-32654013:+
MSTRG.43872	10.2322	24.6576	-1.26892	1.46285e-27	down	yes	chrNC_040255.1:51822203-51856119:+
MSTRG.51256	0.395445	6.34208	-4.0034	2.30272e-27	down	yes	chrNC_040256.1:60397897-60401141:-
MSTRG.83391	25.9017	11.0986	1.22266	2.49834e-27	up	yes	chrNC_040263.1:33889473-33924199:+
MSTRG.51255	0.889752	7.65423	-3.10478	3.89389e-27	down	yes	chrNC_040256.1:60297201-60303501:-
MSTRG.3973	16.2133	5.19394	1.64227	1.00458e-26	up	yes	chrNC_040252.1:71103908-71109699:+
MSTRG.103127	12.6543	3.28038	1.94769	2.06622e-26	up	yes	chrNC_040267.1:61538902-61545184:+
MSTRG.87907	7.36517	0.874769	3.07375	6.04095e-26	up	yes	chrNC_040264.1:35749678-35754936:-
MSTRG.57992	10.4299	2.2416	2.21812	9.4468e-26	up	yes	chrNC_040257.1:110729979-110748816:+
MSTRG.86819	3.95445	13.7229	-1.79504	1.06983e-25	down	yes	chrNC_040264.1:16073752-16082299:+
MSTRG.89176	8.50208	1.36683	2.63699	1.15217e-25	up	yes	chrNC_040264.1:55843754-55849412:-
MSTRG.19616	7.01916	0.765423	3.19697	1.19174e-25	up	yes	chrNC_040253.1:82352300-82369398:-
MSTRG.8844	5.33851	0.0546731	6.60946	1.46817e-25	up	yes	chrNC_040252.1:179782721-179811679:-
MSTRG.57986	12.2588	3.22571	1.92613	2.76497e-25	up	yes	chrNC_040257.1:110602485-110606803:+
MSTRG.132065	17.0536	5.95936	1.51684	3.78738e-25	up	yes	chrNC_040277.1:21117139-21124071:-
MSTRG.67681	1.33463	8.31031	-2.63846	3.8841e-25	down	yes	chrNC_040259.1:57925934-57930611:+
MSTRG.55151	5.98111	16.9486	-1.50268	1.10815e-24	down	yes	chrNC_040257.1:34576708-34582652:-
MSTRG.3977	5.14079	0.218692	4.55502	6.17735e-24	up	yes	chrNC_040252.1:71171085-71197243:-
MSTRG.41681	5.14079	0.218692	4.55502	6.17735e-24	up	yes	chrNC_040255.1:27426010-27462907:+
MSTRG.103125	12.4071	3.49908	1.82612	6.58354e-24	up	yes	chrNC_040267.1:61480948-61483373:+
MSTRG.83439	19.97	8.03694	1.31312	8.86754e-24	up	yes	chrNC_040263.1:34851067-34861881:-
MSTRG.127225	12.2588	26.2977	-1.10112	1.05553e-23	down	yes	chrNC_040275.1:17669590-17675501:-
MSTRG.57715	11.4185	3.00702	1.92497	1.20599e-23	up	yes	chrNC_040257.1:107643252-107655845:-
MSTRG.4493	1.43349	8.14629	-2.50661	2.12287e-23	down	yes	chrNC_040252.1:80792931-80803271:-
MSTRG.118828	22.2932	9.67713	1.20395	3.23625e-23	up	yes	chrNC_040272.1:9285602-9299242:-
MSTRG.119720	18.5365	7.27152	1.35004	4.38552e-23	up	yes	chrNC_040272.1:30336534-30340675:-
MSTRG.106221	1.23577	7.59956	-2.62051	5.75311e-23	down	yes	chrNC_040268.1:55637876-55643870:+
MSTRG.103869	0.197723	4.8659	-4.62116	7.23023e-23	down	yes	chrNC_040267.1:67887895-67893512:+
MSTRG.77410	11.8139	3.33506	1.82471	8.06849e-23	up	yes	chrNC_040262.1:37226-45191:-
MSTRG.39036	25.1108	11.7	1.10179	9.99168e-23	up	yes	chrNC_040254.1:210088530-210099882:-
MSTRG.14223	17.0042	6.45142	1.3982	2.17077e-22	up	yes	chrNC_040252.1:289111672-289116715:-
MSTRG.31836	8.6998	20.3384	-1.22515	7.14812e-22	down	yes	chrNC_040254.1:82755611-82776607:+
MSTRG.31841	4.59705	13.7776	-1.58354	7.30872e-22	down	yes	chrNC_040254.1:82776642-82785051:+
MSTRG.120598	8.35379	1.69486	2.30126	7.83574e-22	up	yes	chrNC_040272.1:45154187-45167685:+
MSTRG.11286	6.87087	17.4407	-1.34389	1.12916e-21	down	yes	chrNC_040252.1:222364950-222367586:+
MSTRG.26525	21.7001	9.67713	1.16505	1.43005e-21	up	yes	chrNC_040253.1:247590152-247611534:+
MSTRG.15182	4.49819	0.164019	4.77741	1.66638e-21	up	yes	chrNC_040253.1:7647039-7648619:-
MSTRG.67683	0.494307	5.41263	-3.45285	2.12123e-21	down	yes	chrNC_040259.1:57948106-57957981:+
MSTRG.55862	1.82894	8.529	-2.22137	2.18145e-21	down	yes	chrNC_040257.1:36622734-36627974:-
MSTRG.83396	17.9928	7.32619	1.29628	3.45378e-21	up	yes	chrNC_040263.1:33958401-33994358:+
MSTRG.72789	10.331	2.78833	1.88951	4.6867e-21	up	yes	chrNC_040260.1:67100848-67105892:+
MSTRG.43874	1.97723	8.74769	-2.14542	4.90502e-21	down	yes	chrNC_040255.1:51372088-51489424:+
MSTRG.86821	3.85559	12.1921	-1.66092	8.37246e-21	down	yes	chrNC_040264.1:16139800-16147137:+
MSTRG.23505	4.3499	0.164019	4.72905	8.85584e-21	up	yes	chrNC_040253.1:172348627-172355068:-
MSTRG.103868	1.43349	7.54488	-2.39597	9.08192e-21	down	yes	chrNC_040267.1:67885421-67892060:+
MSTRG.133311	9.09525	2.18692	2.05621	9.5802e-21	up	yes	chrNC_040278.1:274620-277690:-
MSTRG.58394	7.26631	17.7141	-1.2856	1.22508e-20	down	yes	chrNC_040257.1:123971564-123978947:-
MSTRG.139437	6.1294	0.874769	2.80877	3.79678e-20	up	yes	chrNC_040278.1:132726469-132730537:+
MSTRG.52289	1.58178	7.65423	-2.27471	7.03734e-20	down	yes	chrNC_040256.1:84003594-84009816:+
MSTRG.7934	20.4149	9.29442	1.13518	1.27323e-19	up	yes	chrNC_040252.1:152058423-152279603:-
MSTRG.55863	1.08748	6.50609	-2.58081	1.37968e-19	down	yes	chrNC_040257.1:36656126-36673008:-
MSTRG.44410	11.4185	23.2907	-1.02838	4.14378e-19	down	yes	chrNC_040255.1:73649793-73684302:-
MSTRG.8908	14.6315	5.63133	1.37753	4.3644e-19	up	yes	chrNC_040252.1:180165785-180174202:+
MSTRG.124682	18.9814	8.529	1.15414	8.33533e-19	up	yes	chrNC_040274.1:36168800-36175617:+
MSTRG.76146	11.1713	22.744	-1.02568	1.26793e-18	down	yes	chrNC_040261.1:54678208-54693213:+
MSTRG.77223	3.90502	0.164019	4.57339	1.36091e-18	up	yes	chrNC_040261.1:94749973-94759128:+
MSTRG.63661	6.72257	16.1286	-1.26253	1.89507e-18	down	yes	chrNC_040258.1:81094247-81100430:+
MSTRG.125273	6.96973	1.4215	2.29369	2.07294e-18	up	yes	chrNC_040274.1:48900342-48904337:+
MSTRG.9378	1.18634	6.45142	-2.4431	2.31433e-18	down	yes	chrNC_040252.1:194110090-194185280:-
MSTRG.119169	19.7723	9.18507	1.10612	2.45006e-18	up	yes	chrNC_040272.1:13445098-13453299:+
MSTRG.99968	4.64648	12.7935	-1.4612	2.60674e-18	down	yes	chrNC_040266.1:83977183-84020135:+
MSTRG.24929	3.75673	0.0273365	7.1025	5.21551e-18	up	yes	chrNC_040253.1:179828848-179833287:+
MSTRG.94492	6.2777	1.14813	2.45094	5.70797e-18	up	yes	chrNC_040265.1:54945678-54955473:+
MSTRG.55188	7.95834	17.8234	-1.16323	5.86805e-18	down	yes	chrNC_040257.1:34033836-34039975:-
MSTRG.73893	4.69592	0.492058	3.25451	6.07954e-18	up	yes	chrNC_040260.1:81361823-81366623:-
MSTRG.74909	10.1827	3.17104	1.6831	6.12526e-18	up	yes	chrNC_040261.1:20361848-20363685:+
MSTRG.35500	12.3082	4.42852	1.47473	6.73769e-18	up	yes	chrNC_040254.1:144822075-144828669:+
MSTRG.83440	12.7531	4.70188	1.43954	6.89128e-18	up	yes	chrNC_040263.1:34856521-34866577:-
MSTRG.90981	12.6543	4.64721	1.44519	7.40392e-18	up	yes	chrNC_040264.1:84227505-84242361:+
MSTRG.17075	16.757	7.27152	1.20444	7.45684e-18	up	yes	chrNC_040253.1:38813894-38826432:-
MSTRG.10403	5.04193	13.2856	-1.39781	7.84961e-18	down	yes	chrNC_040252.1:206731698-206737669:+
MSTRG.29880	7.71119	1.85888	2.05252	8.65028e-18	up	yes	chrNC_040254.1:38754213-38758722:+
MSTRG.52619	3.65787	0.0273365	7.06403	1.29038e-17	up	yes	chrNC_040256.1:88213332-88217587:+
MSTRG.120041	2.02666	7.98227	-1.9777	1.44332e-17	down	yes	chrNC_040272.1:12292429-12296926:-
MSTRG.12328	4.15218	0.328038	3.66193	1.74679e-17	up	yes	chrNC_040252.1:250821782-250823833:-
MSTRG.83399	16.4604	7.16217	1.20053	1.75066e-17	up	yes	chrNC_040263.1:33973092-34004300:+
MSTRG.35771	8.94695	2.56963	1.79983	2.30244e-17	up	yes	chrNC_040254.1:149853154-149865495:+
MSTRG.119685	11.9622	4.31917	1.46966	2.34087e-17	up	yes	chrNC_040272.1:29684392-29689127:+
MSTRG.66296	14.3349	5.85002	1.29302	3.87458e-17	up	yes	chrNC_040259.1:28583667-28588081:+
MSTRG.9346	0.395445	4.2645	-3.43083	4.11013e-17	down	yes	chrNC_040252.1:194053847-194076799:-
MSTRG.38861	10.1827	3.33506	1.61034	6.17237e-17	up	yes	chrNC_040254.1:208594947-208599697:-
MSTRG.103126	8.35379	2.35094	1.82919	1.20161e-16	up	yes	chrNC_040267.1:61499118-61503495:+
MSTRG.48599	5.33851	0.874769	2.60946	1.56643e-16	up	yes	chrNC_040256.1:20418399-20436324:-
MSTRG.132532	3.55901	10.4426	-1.55293	1.61545e-16	down	yes	chrNC_040277.1:30917228-30979721:+
MSTRG.121478	14.8786	6.34208	1.23022	1.6166e-16	up	yes	chrNC_040273.1:9573123-9582549:-
MSTRG.49442	1.18634	6.01404	-2.34182	1.83069e-16	down	yes	chrNC_040256.1:31744980-31750212:-
MSTRG.54306	4.30047	0.492058	3.1276	4.89618e-16	up	yes	chrNC_040257.1:10892883-10894291:-
MSTRG.74908	12.2094	4.75656	1.36	6.70833e-16	up	yes	chrNC_040261.1:20353515-20355473:+
MSTRG.474	1.2852	6.06871	-2.2394	8.28378e-16	down	yes	chrNC_040252.1:4208392-4231869:+
MSTRG.92350	8.50208	2.56963	1.72625	9.92132e-16	up	yes	chrNC_040265.1:23082060-23088149:+
MSTRG.123821	0.148292	3.28038	-4.46735	1.01381e-15	down	yes	chrNC_040274.1:2509567-2517892:+
MSTRG.86729	3.31186	0.164019	4.3357	1.17981e-15	up	yes	chrNC_040264.1:12457079-12459748:-
MSTRG.60911	5.93168	13.887	-1.22722	1.82524e-15	down	yes	chrNC_040258.1:35277369-35365936:-
MSTRG.4884	0.296584	3.60842	-3.60485	3.10163e-15	down	yes	chrNC_040252.1:89322431-89327848:+
MSTRG.84167	0.74146	4.64721	-2.64792	8.48358e-15	down	yes	chrNC_040263.1:48846531-48849163:-
MSTRG.113535	8.6998	2.843	1.61357	9.92401e-15	up	yes	chrNC_040270.1:38905439-38915329:+
MSTRG.31830	2.96584	0.109346	4.76147	1.08409e-14	up	yes	chrNC_040254.1:79630239-79631997:-
MSTRG.103122	4.54762	0.71075	2.6777	1.13702e-14	up	yes	chrNC_040267.1:61437677-61441125:-
MSTRG.16279	3.11413	0.164019	4.24689	1.13827e-14	up	yes	chrNC_040253.1:25082783-25084519:+
MSTRG.103867	0.0988614	2.89767	-4.87334	1.73318e-14	down	yes	chrNC_040267.1:67875815-67877432:+
MSTRG.110857	4.20161	0.601404	2.80454	2.82936e-14	up	yes	chrNC_040269.1:64717062-64734077:-
MSTRG.58384	6.47542	14.2697	-1.13991	2.91294e-14	down	yes	chrNC_040257.1:123811971-123842998:-
MSTRG.34784	8.74923	2.95235	1.56729	2.95487e-14	up	yes	chrNC_040254.1:137918952-137954969:+
MSTRG.121455	17.4985	8.74769	1.00025	3.79071e-14	up	yes	chrNC_040273.1:8868257-8874749:-
MSTRG.73879	3.75673	0.437384	3.1025	4.16614e-14	up	yes	chrNC_040260.1:81290774-81299059:-
MSTRG.103128	7.66176	2.35094	1.70444	4.25436e-14	up	yes	chrNC_040267.1:61596550-61597906:+
MSTRG.1867	2.22438	7.43554	-1.74103	4.27486e-14	down	yes	chrNC_040252.1:23010730-23016217:-
MSTRG.9388	2.91641	8.63834	-1.56656	4.37304e-14	down	yes	chrNC_040252.1:194345440-194350466:+
MSTRG.3646	0.296584	3.33506	-3.4912	6.93339e-14	down	yes	chrNC_040252.1:67223051-67232717:-
MSTRG.94489	4.49819	0.765423	2.55502	7.07925e-14	up	yes	chrNC_040265.1:54937167-54947933:+
MSTRG.80237	0.247153	3.17104	-3.68148	9.27165e-14	down	yes	chrNC_040262.1:35208432-35216230:+
MSTRG.87285	5.04193	1.03879	2.27907	1.20495e-13	up	yes	chrNC_040264.1:26771494-26776546:+
MSTRG.128851	3.21299	0.273365	3.55502	1.33295e-13	up	yes	chrNC_040275.1:40249768-40252231:-
MSTRG.49116	12.5554	5.52198	1.18505	1.90186e-13	up	yes	chrNC_040256.1:28045379-28050303:+
MSTRG.21333	4.9925	1.03879	2.26486	1.95476e-13	up	yes	chrNC_040253.1:129028768-129034057:-
MSTRG.90993	6.07997	1.58552	1.93911	1.98766e-13	up	yes	chrNC_040264.1:84360580-84365828:+
MSTRG.96968	1.38406	5.686	-2.03851	2.06927e-13	down	yes	chrNC_040266.1:26135923-26139065:+
MSTRG.131299	0.0247153	2.62431	-6.73039	2.75236e-13	down	yes	chrNC_040276.1:43595551-43599321:-
MSTRG.10405	3.50958	9.23975	-1.39656	7.57912e-13	down	yes	chrNC_040252.1:206830961-206843044:+
MSTRG.57049	0.197723	2.843	-3.84586	7.89209e-13	down	yes	chrNC_040257.1:99181044-99184638:+
MSTRG.51264	2.12552	6.88881	-1.69644	9.46048e-13	down	yes	chrNC_040256.1:60545378-60573846:-
MSTRG.125612	0.247153	2.95235	-3.57838	1.12725e-12	down	yes	chrNC_040274.1:43241420-43268289:-
MSTRG.125275	7.06859	2.2416	1.6569	1.15458e-12	up	yes	chrNC_040274.1:48895768-48899356:+
MSTRG.20005	1.73007	6.12338	-1.8235	1.47937e-12	down	yes	chrNC_040253.1:94248390-94249689:+
MSTRG.65928	2.4221	0.0273365	6.46929	1.67883e-12	up	yes	chrNC_040259.1:18585339-18606064:+
MSTRG.41022	3.41072	0.437384	2.9631	1.86835e-12	up	yes	chrNC_040255.1:10450202-10476659:-
MSTRG.2723	10.9242	4.70188	1.21621	2.4949e-12	up	yes	chrNC_040252.1:41470226-41525354:+
MSTRG.15657	5.68453	1.53085	1.89271	2.69945e-12	up	yes	chrNC_040253.1:13518290-13525814:+
MSTRG.57525	4.00389	0.71075	2.49399	3.22225e-12	up	yes	chrNC_040257.1:106812969-106849685:-
MSTRG.42990	2.32324	0.0546731	5.40917	3.75526e-12	up	yes	chrNC_040255.1:49521509-49523971:-
MSTRG.123822	0.0494307	2.2416	-5.50298	8.52968e-12	down	yes	chrNC_040274.1:2520926-2522915:+
MSTRG.73886	2.37267	0.109346	4.43954	9.39957e-12	up	yes	chrNC_040260.1:81327345-81330363:-
MSTRG.100325	3.26243	0.437384	2.89897	9.40288e-12	up	yes	chrNC_040267.1:3626008-3627694:+
MSTRG.39034	2.52096	0.164019	3.94204	1.04947e-11	up	yes	chrNC_040254.1:210055176-210056875:-
MSTRG.85011	3.36129	8.63834	-1.36174	1.05024e-11	down	yes	chrNC_040263.1:60506204-60518703:-
MSTRG.109172	9.44126	3.88179	1.28226	1.1501e-11	up	yes	chrNC_040269.1:28894163-28898332:+
MSTRG.128852	2.96584	0.328038	3.1765	1.15315e-11	up	yes	chrNC_040275.1:40253827-40256058:-
MSTRG.54309	4.39933	0.984115	2.16039	2.03878e-11	up	yes	chrNC_040257.1:10856041-10860006:-
MSTRG.32130	6.42599	2.07758	1.62902	2.1131e-11	up	yes	chrNC_040254.1:86561911-86579970:-
MSTRG.69891	5.53624	1.58552	1.80395	2.40477e-11	up	yes	chrNC_040260.1:14231343-14235226:+
MSTRG.39978	7.31574	2.62431	1.47907	2.74497e-11	up	yes	chrNC_040254.1:204907300-204914955:+
MSTRG.21009	3.90502	0.765423	2.351	2.94415e-11	up	yes	chrNC_040253.1:123219415-123223236:-
MSTRG.59976	0.444876	3.17104	-2.83348	3.08647e-11	down	yes	chrNC_040258.1:19905100-19919293:+
MSTRG.39994	3.01527	0.382711	2.97796	3.15511e-11	up	yes	chrNC_040254.1:205112119-205115302:+
MSTRG.54403	0.840322	4.04581	-2.26741	3.52609e-11	down	yes	chrNC_040257.1:15271416-15317509:-
MSTRG.125810	3.50958	0.601404	2.54489	4.16473e-11	up	yes	chrNC_040274.1:57785742-57787978:+
MSTRG.49431	1.73007	5.686	-1.71658	6.18388e-11	down	yes	chrNC_040256.1:31688220-31696467:-
MSTRG.97537	0.444876	3.06169	-2.78285	1.0015e-10	down	yes	chrNC_040266.1:36212322-36215701:+
MSTRG.51205	7.66176	2.95235	1.37581	1.08945e-10	up	yes	chrNC_040256.1:60139070-60144393:+
MSTRG.57989	2.47153	0.218692	3.49843	1.10135e-10	up	yes	chrNC_040257.1:110660475-110662425:+
MSTRG.106217	0.74146	3.71777	-2.326	1.14223e-10	down	yes	chrNC_040268.1:55422724-55427298:+
MSTRG.68266	5.73396	1.80421	1.66816	1.23234e-10	up	yes	chrNC_040259.1:67478126-67490375:+
MSTRG.109836	0.494307	3.11636	-2.65639	1.94401e-10	down	yes	chrNC_040269.1:41937578-41942063:+
MSTRG.121865	9.88614	4.48319	1.14088	2.42051e-10	up	yes	chrNC_040273.1:15624944-15635524:-
MSTRG.141552	3.21299	0.546731	2.55502	2.49723e-10	up	yes	chrNW_020998044.1:17680-26432:+
MSTRG.121456	10.0344	4.59254	1.1276	2.62363e-10	up	yes	chrNC_040273.1:8876887-8880199:-
MSTRG.140818	2.66926	0.328038	3.0245	3.10845e-10	up	yes	chrNW_020996957.1:21239-24276:-
MSTRG.134782	2.52096	0.273365	3.20507	3.35445e-10	up	yes	chrNC_040278.1:44430012-44430956:+
MSTRG.57524	2.52096	0.273365	3.20507	3.35445e-10	up	yes	chrNC_040257.1:106806569-106836157:-
MSTRG.121450	7.76062	3.11636	1.31631	3.40831e-10	up	yes	chrNC_040273.1:8703003-8710970:-
MSTRG.132367	10.6276	5.02992	1.07921	3.45259e-10	up	yes	chrNC_040277.1:29059526-29065306:-
MSTRG.90989	5.19022	1.58552	1.71084	4.57747e-10	up	yes	chrNC_040264.1:84347764-84351626:+
MSTRG.133107	6.72257	2.51496	1.41848	6.13001e-10	up	yes	chrNC_040277.1:48047217-48053752:+
MSTRG.125247	10.9242	5.30329	1.04257	6.13066e-10	up	yes	chrNC_040274.1:49690633-49696121:+
MSTRG.31403	7.46403	3.00702	1.31162	8.20651e-10	up	yes	chrNC_040254.1:73302587-73321521:-
MSTRG.55681	6.1294	2.18692	1.48684	9.38106e-10	up	yes	chrNC_040257.1:54403960-54419980:-
MSTRG.96970	1.9278	5.686	-1.56046	1.01197e-09	down	yes	chrNC_040266.1:26220136-26223594:+
MSTRG.37438	4.49819	1.25748	1.83881	1.06201e-09	up	yes	chrNC_040254.1:183388349-183469294:-
MSTRG.102235	1.7795	0.0273365	6.0245	1.15832e-09	up	yes	chrNC_040267.1:32049818-32061433:-
MSTRG.125603	0.296584	2.46029	-3.05231	1.2939e-09	down	yes	chrNC_040274.1:43181502-43196158:-
MSTRG.41073	1.9278	0.109346	4.13998	1.59913e-09	up	yes	chrNC_040255.1:10641284-10664522:-
MSTRG.83407	4.74535	1.4215	1.7391	1.65304e-09	up	yes	chrNC_040263.1:34091917-34103044:+
MSTRG.59538	5.48681	1.85888	1.56153	1.94213e-09	up	yes	chrNC_040258.1:13367767-13371460:+
MSTRG.55690	3.55901	0.820096	2.11761	2.6211e-09	up	yes	chrNC_040257.1:54486465-54488671:-
MSTRG.120047	3.75673	0.929442	2.01504	3.12355e-09	up	yes	chrNC_040272.1:12378197-12381545:-
MSTRG.58010	2.02666	0.164019	3.62717	3.13814e-09	up	yes	chrNC_040257.1:115693443-115702519:+
MSTRG.2516	0.790891	3.4444	-2.1227	4.46476e-09	down	yes	chrNC_040252.1:35520625-35546710:-
MSTRG.103871	0.0988614	1.80421	-4.18982	4.71606e-09	down	yes	chrNC_040267.1:68143332-68146229:+
MSTRG.84791	7.36517	3.11636	1.24086	5.15278e-09	up	yes	chrNC_040263.1:56217972-56223844:-
MSTRG.19617	2.27381	0.273365	3.05621	5.30983e-09	up	yes	chrNC_040253.1:82462240-82464332:-
MSTRG.125816	2.12552	0.218692	3.28084	5.63935e-09	up	yes	chrNC_040274.1:58041864-58052462:+
MSTRG.134124	4.20161	1.20281	1.80454	5.88967e-09	up	yes	chrNC_040278.1:16460218-16465528:+
MSTRG.97357	4.39933	1.31215	1.74535	5.91033e-09	up	yes	chrNC_040266.1:33888164-33894034:+
MSTRG.79418	1.48292	4.70188	-1.6648	5.91785e-09	down	yes	chrNC_040262.1:24247366-24250394:-
MSTRG.80212	0.0494307	1.64019	-5.05231	6.66917e-09	down	yes	chrNC_040262.1:35134262-35138700:+
MSTRG.121447	7.95834	3.55375	1.16313	7.94407e-09	up	yes	chrNC_040273.1:8578294-8583429:-
MSTRG.65044	0.346015	2.40561	-2.7975	9.04654e-09	down	yes	chrNC_040259.1:1964979-1970703:-
MSTRG.121866	2.61983	0.437384	2.5825	9.06527e-09	up	yes	chrNC_040273.1:15636991-15639300:-
MSTRG.43905	2.86698	6.88881	-1.26472	9.7524e-09	down	yes	chrNC_040255.1:51840484-51851165:+
MSTRG.109307	2.07609	0.218692	3.24689	9.86712e-09	up	yes	chrNC_040269.1:31465842-31470493:-
MSTRG.57998	2.07609	0.218692	3.24689	9.86712e-09	up	yes	chrNC_040257.1:110824186-110828372:+
MSTRG.61573	2.47153	0.382711	2.69108	1.13909e-08	up	yes	chrNC_040258.1:41013603-41092933:-
MSTRG.132613	7.06859	3.00702	1.23309	1.23256e-08	up	yes	chrNC_040277.1:36835798-36839046:+
MSTRG.111754	4.39933	1.36683	1.68645	1.34229e-08	up	yes	chrNC_040270.1:7344386-7349335:+
MSTRG.116998	6.96973	2.95235	1.23924	1.36794e-08	up	yes	chrNC_040271.1:32221172-32227440:-
MSTRG.7940	4.94307	1.69486	1.54424	1.59327e-08	up	yes	chrNC_040252.1:152202174-152248108:-
MSTRG.44382	2.02666	0.218692	3.21213	1.72489e-08	up	yes	chrNC_040255.1:73283570-73338661:+
MSTRG.27000	6.9203	2.95235	1.22897	1.90624e-08	up	yes	chrNC_040253.1:254327304-254329583:-
MSTRG.41036	3.75673	1.03879	1.85458	2.05977e-08	up	yes	chrNC_040255.1:10516743-10522240:-
MSTRG.45435	1.13691	3.93646	-1.79179	2.0729e-08	down	yes	chrNC_040255.1:101238561-101263810:-
MSTRG.119175	5.14079	1.85888	1.46755	2.85339e-08	up	yes	chrNC_040272.1:13673130-13680906:+
MSTRG.117012	3.50958	0.929442	1.91686	3.00403e-08	up	yes	chrNC_040271.1:32371528-32399953:-
MSTRG.105403	0.247153	2.0229	-3.03295	4.11476e-08	down	yes	chrNC_040268.1:35065810-35067772:-
MSTRG.3382	1.48292	0.0546731	4.76147	4.62344e-08	up	yes	chrNC_040252.1:57091108-57094927:+
MSTRG.15590	1.9278	0.218692	3.13998	5.25538e-08	up	yes	chrNC_040253.1:12894021-12895812:+
MSTRG.23300	2.66926	0.546731	2.28754	6.36611e-08	up	yes	chrNC_040253.1:166839054-166844491:-
MSTRG.38863	2.66926	0.546731	2.28754	6.36611e-08	up	yes	chrNC_040254.1:208647808-208649372:-
MSTRG.119170	7.90891	3.77244	1.06798	7.91774e-08	up	yes	chrNC_040272.1:13472927-13482022:+
MSTRG.12640	1.97723	0.273365	2.85458	1.40308e-07	up	yes	chrNC_040252.1:252629567-252631399:+
MSTRG.133315	2.91641	0.71075	2.03678	1.46507e-07	up	yes	chrNC_040278.1:322550-324118:-
MSTRG.54316	2.91641	0.71075	2.03678	1.46507e-07	up	yes	chrNC_040257.1:10984286-10987245:-
MSTRG.56682	0.0494307	1.36683	-4.78928	1.50292e-07	down	yes	chrNC_040257.1:78675504-78676913:+
MSTRG.55866	0.790891	3.06169	-1.95278	1.60733e-07	down	yes	chrNC_040257.1:36758979-36760980:-
MSTRG.16975	1.53235	4.37384	-1.51316	1.63202e-07	down	yes	chrNC_040253.1:36703738-36707399:-
MSTRG.121783	0.0247153	1.31215	-5.73039	1.68808e-07	down	yes	chrNC_040273.1:14918722-14956227:+
MSTRG.58050	2.5704	0.546731	2.23309	1.69605e-07	up	yes	chrNC_040257.1:115683302-115684565:-
MSTRG.58396	0.395445	2.2416	-2.50298	1.75005e-07	down	yes	chrNC_040257.1:124013724-124014788:-
MSTRG.131355	3.65787	7.59956	-1.05491	1.88511e-07	down	yes	chrNC_040276.1:44777699-44780480:-
MSTRG.119687	2.32324	0.437384	2.40917	1.96146e-07	up	yes	chrNC_040272.1:29628182-29630282:+
MSTRG.133606	4.79478	1.80421	1.4101	1.97329e-07	up	yes	chrNC_040278.1:1479075-1482352:-
MSTRG.67685	0.197723	1.74954	-3.14542	2.11641e-07	down	yes	chrNC_040259.1:57976591-57979944:+
MSTRG.102926	1.2852	0.0273365	5.55502	2.30146e-07	up	yes	chrNC_040267.1:43383119-43384283:-
MSTRG.13714	2.07609	5.19394	-1.32296	2.51254e-07	down	yes	chrNC_040252.1:278247292-278251346:+
MSTRG.19690	3.46015	1.03879	1.73593	2.72685e-07	up	yes	chrNC_040253.1:89496152-89539936:+
MSTRG.121449	7.36517	3.55375	1.05138	3.13249e-07	up	yes	chrNC_040273.1:8699198-8725195:-
MSTRG.471	0.840322	3.06169	-1.86532	3.74326e-07	down	yes	chrNC_040252.1:4200404-4205936:+
MSTRG.49504	0.197723	1.69486	-3.09962	3.91948e-07	down	yes	chrNC_040256.1:31810756-32036877:-
MSTRG.57997	1.23577	0.0273365	5.49843	3.96728e-07	up	yes	chrNC_040257.1:110817677-110819975:+
MSTRG.109835	0.0988614	1.4215	-3.84586	4.08365e-07	down	yes	chrNC_040269.1:41777535-41778941:+
MSTRG.83410	5.43738	2.29627	1.24362	4.94442e-07	up	yes	chrNC_040263.1:34141102-34148713:+
MSTRG.102620	2.5704	0.601404	2.09558	5.00267e-07	up	yes	chrNC_040267.1:37913470-37914171:+
MSTRG.39205	0.69203	2.73365	-1.98192	5.74054e-07	down	yes	chrNC_040254.1:217241935-217243919:-
MSTRG.66380	2.32324	0.492058	2.23924	6.3423e-07	up	yes	chrNC_040259.1:29204502-29209628:+
MSTRG.96261	4.10275	1.47617	1.47473	6.48008e-07	up	yes	chrNC_040266.1:4729925-4733053:+
MSTRG.109837	0.0988614	1.36683	-3.78928	7.74037e-07	down	yes	chrNC_040269.1:41954784-41959806:+
MSTRG.125985	1.23577	0.0546731	4.49843	8.08757e-07	up	yes	chrNC_040274.1:64627184-64648193:-
MSTRG.1968	2.61983	0.656077	1.99753	8.66448e-07	up	yes	chrNC_040252.1:27717849-27720615:+
MSTRG.121762	3.31186	1.03879	1.67274	9.5696e-07	up	yes	chrNC_040273.1:15382297-15386095:+
MSTRG.136556	3.95445	1.4215	1.47607	1.01419e-06	up	yes	chrNC_040278.1:64661439-64784422:-
MSTRG.116996	6.82143	3.33506	1.03236	1.23597e-06	up	yes	chrNC_040271.1:32216293-32258839:-
MSTRG.93845	6.22827	2.95235	1.07697	1.60956e-06	up	yes	chrNC_040265.1:48936455-49064192:-
MSTRG.83412	3.7073	1.31215	1.49843	1.69492e-06	up	yes	chrNC_040263.1:34256369-34261598:+
MSTRG.71724	0.0494307	1.14813	-4.53774	1.897e-06	down	yes	chrNC_040260.1:49749360-49760340:+
MSTRG.75397	0.197723	1.53085	-2.95278	2.46393e-06	down	yes	chrNC_040261.1:26409738-26451267:+
MSTRG.67701	1.38406	3.77244	-1.44659	2.55555e-06	down	yes	chrNC_040259.1:59609654-59614595:-
MSTRG.22311	1.13691	0.0546731	4.37814	2.57284e-06	up	yes	chrNC_040253.1:150917269-150918647:-
MSTRG.18056	1.82894	0.328038	2.47907	2.69052e-06	up	yes	chrNC_040253.1:51240808-51242761:+
MSTRG.46223	1.2852	0.109346	3.55502	2.8413e-06	up	yes	chrNC_040255.1:113807355-113809577:+
MSTRG.90983	2.76812	0.820096	1.75504	3.58898e-06	up	yes	chrNC_040264.1:84263953-84268210:+
MSTRG.92036	6.32713	3.11636	1.02169	3.6388e-06	up	yes	chrNC_040265.1:15341101-15345649:+
MSTRG.34314	2.12552	0.492058	2.11092	4.39391e-06	up	yes	chrNC_040254.1:125000810-125009905:+
MSTRG.35631	2.12552	0.492058	2.11092	4.39391e-06	up	yes	chrNC_040254.1:148879214-148882322:+
MSTRG.105868	1.33463	3.60842	-1.43493	4.82169e-06	down	yes	chrNC_040268.1:49631551-49634038:+
MSTRG.8284	0.395445	1.91356	-2.27471	5.03e-06	down	yes	chrNC_040252.1:168711322-168713329:-
MSTRG.110928	3.55901	1.31215	1.43954	5.31548e-06	up	yes	chrNC_040269.1:65826671-65829182:+
MSTRG.110269	6.17884	3.06169	1.01301	5.50999e-06	up	yes	chrNC_040269.1:48423512-48425447:+
MSTRG.77826	0.74146	2.56963	-1.79312	5.85621e-06	down	yes	chrNC_040262.1:6644682-6650302:-
MSTRG.31079	3.80616	1.47617	1.36648	6.02956e-06	up	yes	chrNC_040254.1:66626117-66629550:+
MSTRG.35278	0.0247153	0.984115	-5.31535	6.32523e-06	down	yes	chrNC_040254.1:143830160-143831553:-
MSTRG.38915	1.97723	0.437384	2.1765	6.33923e-06	up	yes	chrNC_040254.1:209681210-209683275:-
MSTRG.44467	4.9925	2.29627	1.12047	9.21315e-06	up	yes	chrNC_040255.1:75752829-75755963:-
MSTRG.23324	0.840322	2.67898	-1.67267	1.04739e-05	down	yes	chrNC_040253.1:167868367-167914983:-
MSTRG.72623	0.840322	2.67898	-1.67267	1.04739e-05	down	yes	chrNC_040260.1:65832721-65882870:+
MSTRG.57262	2.81755	0.929442	1.6	1.19703e-05	up	yes	chrNC_040257.1:101849558-101865828:+
MSTRG.39941	2.32324	0.656077	1.8242	1.30105e-05	up	yes	chrNC_040254.1:204452130-204454099:+
MSTRG.66363	1.7795	0.382711	2.21715	1.47477e-05	up	yes	chrNC_040259.1:30267021-30268915:+
MSTRG.94490	1.53235	0.273365	2.48684	1.6815e-05	up	yes	chrNC_040265.1:54941568-54949236:+
MSTRG.121446	1.97723	0.492058	2.00658	1.81385e-05	up	yes	chrNC_040273.1:8508162-8509765:-
MSTRG.125274	2.47153	0.765423	1.69108	1.98976e-05	up	yes	chrNC_040274.1:48811974-48844141:+
MSTRG.87684	3.01527	1.09346	1.46339	2.21877e-05	up	yes	chrNC_040264.1:34780702-34783715:+
MSTRG.91412	1.73007	0.382711	2.1765	2.40901e-05	up	yes	chrNC_040265.1:4422515-4423608:+
MSTRG.29525	3.60844	1.47617	1.28951	2.50998e-05	up	yes	chrNC_040254.1:33032382-33035058:-
MSTRG.51262	0.395445	1.74954	-2.14542	2.56719e-05	down	yes	chrNC_040256.1:60458497-60498523:-
MSTRG.54997	0.939183	2.73365	-1.54135	2.70702e-05	down	yes	chrNC_040257.1:26346396-26469400:+
MSTRG.81670	3.50958	1.4215	1.30388	2.7695e-05	up	yes	chrNC_040262.1:53576335-53578034:-
MSTRG.59870	0.197723	1.31215	-2.73039	2.77015e-05	down	yes	chrNC_040258.1:17981798-17983916:+
MSTRG.118834	3.41072	1.36683	1.31924	3.04943e-05	up	yes	chrNC_040272.1:9399275-9405704:-
MSTRG.12367	0.840322	0.0273365	4.94204	3.49523e-05	up	yes	chrNC_040252.1:250993068-250995907:-
MSTRG.71138	0.840322	0.0273365	4.94204	3.49523e-05	up	yes	chrNC_040260.1:45555321-45558192:-
MSTRG.11289	2.02666	4.37384	-1.1098	3.80396e-05	down	yes	chrNC_040252.1:222219874-222223844:+
MSTRG.6913	1.18634	0.164019	2.85458	4.53994e-05	up	yes	chrNC_040252.1:120075158-120078973:-
MSTRG.123369	1.43349	0.273365	2.39063	4.73049e-05	up	yes	chrNC_040273.1:48685296-48686689:-
MSTRG.69030	2.91641	1.09346	1.41529	4.73764e-05	up	yes	chrNC_040259.1:88585960-88589934:+
MSTRG.83438	2.91641	1.09346	1.41529	4.73764e-05	up	yes	chrNC_040263.1:34770928-34772574:-
MSTRG.90496	1.97723	0.546731	1.85458	4.74847e-05	up	yes	chrNC_040264.1:78712448-78715156:-
MSTRG.43477	1.03804	0.109346	3.24689	5.03836e-05	up	yes	chrNC_040255.1:48259274-48331963:+
MSTRG.25305	1.63121	0.382711	2.09162	6.35616e-05	up	yes	chrNC_040253.1:217137557-217144667:-
MSTRG.34294	1.63121	0.382711	2.09162	6.35616e-05	up	yes	chrNC_040254.1:124781315-124782868:+
MSTRG.100013	1.73007	0.437384	1.98386	6.89054e-05	up	yes	chrNC_040266.1:87174608-87176652:-
MSTRG.54247	1.73007	0.437384	1.98386	6.89054e-05	up	yes	chrNC_040257.1:7642056-7642977:+
MSTRG.85148	1.18634	3.00702	-1.34182	7.28883e-05	down	yes	chrNC_040263.1:64555841-64558285:+
MSTRG.73070	2.12552	0.656077	1.69588	7.3676e-05	up	yes	chrNC_040260.1:76227501-76229778:-
MSTRG.15249	0.0247153	0.765423	-4.95278	7.78178e-05	down	yes	chrNC_040253.1:8989476-8995527:-
MSTRG.14208	3.36129	1.4215	1.2416	7.86225e-05	up	yes	chrNC_040252.1:288896910-288898804:+
MSTRG.41030	0.840322	0.0546731	3.94204	8.64705e-05	up	yes	chrNC_040255.1:10500947-10502121:-
MSTRG.95200	2.5704	0.929442	1.46755	8.68801e-05	up	yes	chrNC_040265.1:60137346-60139271:-
MSTRG.103873	0.0494307	0.820096	-4.05231	9.18317e-05	down	yes	chrNC_040267.1:68201023-68201880:+
MSTRG.67501	1.58178	0.382711	2.04722	0.000102623	up	yes	chrNC_040259.1:56253150-56285218:+
MSTRG.16248	1.23577	0.218692	2.49843	0.000106694	up	yes	chrNC_040253.1:24040947-24041960:-
MSTRG.84792	2.71869	1.03879	1.38801	0.000108649	up	yes	chrNC_040263.1:56285674-56297087:-
MSTRG.134454	0.74146	0.0273365	4.76147	0.000111321	up	yes	chrNC_040278.1:38526254-38527544:+
MSTRG.32019	0.74146	0.0273365	4.76147	0.000111321	up	yes	chrNC_040254.1:84495143-84498059:-
MSTRG.126483	2.96584	1.20281	1.30204	0.00011858	up	yes	chrNC_040275.1:1789917-1790644:+
MSTRG.16153	1.38406	3.22571	-1.22071	0.000135181	down	yes	chrNC_040253.1:18223030-18225539:-
MSTRG.16821	2.76812	1.09346	1.34	0.00014361	up	yes	chrNC_040253.1:34849039-34854848:-
MSTRG.77659	2.76812	1.09346	1.34	0.00014361	up	yes	chrNC_040262.1:1531483-1533047:+
MSTRG.105803	0.0247153	0.71075	-4.84586	0.000147779	down	yes	chrNC_040268.1:48523635-48527825:+
MSTRG.124290	3.41072	1.53085	1.15575	0.000171312	up	yes	chrNC_040274.1:28042422-28044475:-
MSTRG.67073	2.5704	0.984115	1.38509	0.000171709	up	yes	chrNC_040259.1:45107518-45111332:+
MSTRG.110995	3.16356	1.36683	1.21072	0.000173039	up	yes	chrNC_040269.1:66480847-66483691:+
MSTRG.94491	1.9278	0.601404	1.68055	0.000176104	up	yes	chrNC_040265.1:54942849-54951898:+
MSTRG.95786	1.9278	0.601404	1.68055	0.000176104	up	yes	chrNC_040265.1:68338623-68364941:-
MSTRG.131492	2.47153	0.929442	1.41097	0.000186638	up	yes	chrNC_040276.1:32825496-32828173:+
MSTRG.24928	0.69203	0.0273365	4.66193	0.00020001	up	yes	chrNC_040253.1:179824120-179824963:+
MSTRG.124999	0.395445	1.53085	-1.95278	0.000211298	down	yes	chrNC_040274.1:43438625-43554763:-
MSTRG.71066	1.38406	0.328038	2.07697	0.000245148	up	yes	chrNC_040260.1:42121444-42123391:+
MSTRG.130689	1.97723	0.656077	1.59154	0.000258641	up	yes	chrNC_040276.1:29461075-29464285:-
MSTRG.105756	2.76812	1.14813	1.26961	0.000265976	up	yes	chrNC_040268.1:40872764-40874443:-
MSTRG.16981	1.23577	2.89767	-1.22949	0.000274746	down	yes	chrNC_040253.1:36914864-36916139:-
MSTRG.49206	0.889752	0.109346	3.0245	0.000279689	up	yes	chrNC_040256.1:29298381-29390741:-
MSTRG.95610	2.91641	1.25748	1.21366	0.000303065	up	yes	chrNC_040265.1:67040667-67043442:+
MSTRG.117015	1.13691	0.218692	2.37814	0.000303624	up	yes	chrNC_040271.1:32381710-32382485:-
MSTRG.39042	2.5704	1.03879	1.30709	0.000325611	up	yes	chrNC_040254.1:210191943-210215888:-
MSTRG.45469	3.0647	1.36683	1.16492	0.000337342	up	yes	chrNC_040255.1:101536387-101552587:-
MSTRG.112083	1.23577	0.273365	2.1765	0.000358045	up	yes	chrNC_040270.1:12511178-12511956:+
MSTRG.121615	0.642599	0.0273365	4.55502	0.000361076	up	yes	chrNC_040273.1:12488767-12489807:-
MSTRG.33576	2.02666	0.71075	1.51169	0.000367618	up	yes	chrNC_040254.1:111580100-111582789:+
MSTRG.43462	2.96584	1.31215	1.1765	0.000378788	up	yes	chrNC_040255.1:47543782-47625605:+
MSTRG.23319	1.08748	2.62431	-1.27095	0.000380424	down	yes	chrNC_040253.1:167628887-167631617:-
MSTRG.86278	1.53235	3.28038	-1.09812	0.000404966	down	yes	chrNC_040264.1:775751-777586:+
MSTRG.75399	0.296584	1.25748	-2.08402	0.000459794	down	yes	chrNC_040261.1:26420026-26461090:+
MSTRG.123078	0.840322	0.109346	2.94204	0.00049359	up	yes	chrNC_040273.1:40339260-40342983:-
MSTRG.139435	0.840322	0.109346	2.94204	0.00049359	up	yes	chrNC_040278.1:132679467-132734919:+
MSTRG.23065	0.69203	0.0546731	3.66193	0.000512782	up	yes	chrNC_040253.1:161789254-161789894:+
MSTRG.61439	0.69203	0.0546731	3.66193	0.000512782	up	yes	chrNC_040258.1:45914283-45916853:-
MSTRG.58875	0.197723	1.03879	-2.39335	0.000528774	down	yes	chrNC_040258.1:1595952-1596839:+
MSTRG.2704	0.840322	2.18692	-1.37989	0.000548515	down	yes	chrNC_040252.1:42128928-42132451:+
MSTRG.57685	1.87837	0.656077	1.51754	0.000583252	up	yes	chrNC_040257.1:107877289-107885850:-
MSTRG.117544	1.18634	0.273365	2.11761	0.000587367	up	yes	chrNC_040271.1:39042393-39049680:-
MSTRG.73185	2.81755	1.25748	1.1639	0.000592936	up	yes	chrNC_040260.1:78735631-78739830:-
MSTRG.57686	1.2852	0.328038	1.97005	0.000638652	up	yes	chrNC_040257.1:107890180-107891532:-
MSTRG.113188	0.593168	0.0273365	4.43954	0.000655119	up	yes	chrNC_040270.1:32766743-32767725:-
MSTRG.46714	3.50958	1.74954	1.00432	0.000672247	up	yes	chrNC_040255.1:128366667-128368740:-
MSTRG.83555	0.296584	1.20281	-2.01989	0.000785585	down	yes	chrNC_040263.1:38604965-38605395:-
MSTRG.47176	2.27381	0.929442	1.29068	0.000815786	up	yes	chrNC_040256.1:4795999-4799039:-
MSTRG.44119	0.642599	0.0546731	3.55502	0.000930786	up	yes	chrNC_040255.1:64465332-64467944:+
MSTRG.68743	0.395445	1.36683	-1.78928	0.000966638	down	yes	chrNC_040259.1:80311682-80322059:-
MSTRG.20272	3.21299	1.58552	1.01896	0.000991743	up	yes	chrNC_040253.1:97091646-97126447:+
MSTRG.98100	0.0247153	0.546731	-4.46735	0.0010519	down	yes	chrNC_040266.1:46055597-46059821:+
MSTRG.76231	1.87837	0.71075	1.40206	0.00118778	up	yes	chrNC_040261.1:58861164-58938385:+
MSTRG.20143	0.543738	0.0273365	4.31401	0.0011949	up	yes	chrNC_040253.1:97349328-97471717:-
MSTRG.62083	0.543738	0.0273365	4.31401	0.0011949	up	yes	chrNC_040258.1:58526024-58544058:+
MSTRG.70555	0.0988614	0.71075	-2.84586	0.00162328	down	yes	chrNC_040260.1:31589433-31592098:+
MSTRG.75177	2.17495	0.929442	1.22655	0.00165574	up	yes	chrNC_040261.1:23420221-23446590:+
MSTRG.101866	0.593168	0.0546731	3.43954	0.00169148	up	yes	chrNC_040267.1:26634914-26636994:+
MSTRG.295	1.43349	2.89767	-1.01536	0.00182082	down	yes	chrNC_040252.1:2345827-2348764:+
MSTRG.58381	0.988614	2.2416	-1.18105	0.00193775	down	yes	chrNC_040257.1:123746968-123749828:-
MSTRG.127745	0.0247153	0.492058	-4.31535	0.0020526	down	yes	chrNC_040275.1:24209211-24217801:+
MSTRG.118916	0.494307	0.0273365	4.1765	0.00219158	up	yes	chrNC_040272.1:10655849-10657835:+
MSTRG.132048	2.02666	0.874769	1.21213	0.00262474	up	yes	chrNC_040277.1:21275480-21278914:-
MSTRG.8910	2.02666	0.874769	1.21213	0.00262474	up	yes	chrNC_040252.1:180182425-180186005:+
MSTRG.113412	0.69203	0.109346	2.66193	0.00267228	up	yes	chrNC_040270.1:36008190-36199054:+
MSTRG.17503	0.69203	0.109346	2.66193	0.00267228	up	yes	chrNC_040253.1:44738818-44750822:-
MSTRG.20224	0.69203	0.109346	2.66193	0.00267228	up	yes	chrNC_040253.1:96710149-96753178:+
MSTRG.79085	0.69203	0.109346	2.66193	0.00267228	up	yes	chrNC_040262.1:20497548-20498374:+
MSTRG.47797	1.68064	0.656077	1.35708	0.00277818	up	yes	chrNC_040256.1:12435387-12488833:-
MSTRG.125813	0.988614	0.273365	1.85458	0.00402394	up	yes	chrNC_040274.1:57831522-57842504:+
MSTRG.24463	0.444876	0.0273365	4.0245	0.00404336	up	yes	chrNC_040253.1:189942663-189944828:+
MSTRG.36229	0.444876	0.0273365	4.0245	0.00404336	up	yes	chrNC_040254.1:160902499-160904170:-
MSTRG.118815	0.395445	1.20281	-1.60485	0.0041462	down	yes	chrNC_040272.1:9668604-9676030:-
MSTRG.129433	0.642599	0.109346	2.55502	0.0046608	up	yes	chrNC_040276.1:3954237-3956450:+
MSTRG.23411	0.642599	0.109346	2.55502	0.0046608	up	yes	chrNC_040253.1:169132609-169134902:+
MSTRG.103874	0.0494307	0.492058	-3.31535	0.00485832	down	yes	chrNC_040267.1:68207130-68210602:+
MSTRG.49902	0.197723	0.820096	-2.05231	0.00508888	down	yes	chrNC_040256.1:40251163-40404599:+
MSTRG.72433	0.197723	0.820096	-2.05231	0.00508888	down	yes	chrNC_040260.1:61503747-61516843:-
MSTRG.125839	0.494307	0.0546731	3.1765	0.00559949	up	yes	chrNC_040274.1:59971745-60076638:+
MSTRG.55928	0.494307	0.0546731	3.1765	0.00559949	up	yes	chrNC_040257.1:63602745-63615091:-
MSTRG.39157	2.07609	0.984115	1.07697	0.00561218	up	yes	chrNC_040254.1:202834758-202836956:+
MSTRG.43482	2.07609	0.984115	1.07697	0.00561218	up	yes	chrNC_040255.1:48791618-48803072:+
MSTRG.14438	0.74146	0.164019	2.1765	0.00569741	up	yes	chrNC_040252.1:292797505-292801948:-
MSTRG.20265	0.74146	0.164019	2.1765	0.00569741	up	yes	chrNC_040253.1:97042390-97134013:+
MSTRG.121369	1.23577	0.437384	1.49843	0.0057161	up	yes	chrNC_040273.1:3187699-3188824:-
MSTRG.129153	0.939183	0.273365	1.78058	0.00640438	up	yes	chrNC_040275.1:42749005-42754465:+
MSTRG.116734	1.73007	0.765423	1.1765	0.00663267	up	yes	chrNC_040271.1:29527870-29529066:+
MSTRG.92478	1.38406	0.546731	1.34	0.00718115	up	yes	chrNC_040265.1:26760741-26761554:-
MSTRG.277	0.247153	0.874769	-1.8235	0.00748122	down	yes	chrNC_040252.1:2105160-2106417:+
MSTRG.103550	0.395445	0.0273365	3.85458	0.00750675	up	yes	chrNC_040267.1:78182918-78183635:-
MSTRG.6050	0.0247153	0.382711	-3.95278	0.00801148	down	yes	chrNC_040252.1:107060114-107069595:+
MSTRG.99936	0.0247153	0.382711	-3.95278	0.00801148	down	yes	chrNC_040266.1:83870751-83940649:+
MSTRG.20270	1.7795	0.820096	1.11761	0.00823548	up	yes	chrNC_040253.1:97088241-97124041:+
MSTRG.80916	1.18634	0.437384	1.43954	0.00858736	up	yes	chrNC_040262.1:40881545-40883419:+
MSTRG.52411	1.08748	0.382711	1.50665	0.00924028	up	yes	chrNC_040256.1:85161564-85187854:-
MSTRG.132347	0.0494307	0.437384	-3.14542	0.00947548	down	yes	chrNC_040277.1:28700144-28701576:-
MSTRG.38205	0.0494307	0.437384	-3.14542	0.00947548	down	yes	chrNC_040254.1:196551487-196555645:+
MSTRG.102008	0.889752	0.273365	1.70257	0.0101144	up	yes	chrNC_040267.1:21191078-21192357:+
MSTRG.113482	0.889752	0.273365	1.70257	0.0101144	up	yes	chrNC_040270.1:36828329-36829782:-
MSTRG.73183	1.73007	0.820096	1.07697	0.0114615	up	yes	chrNC_040260.1:78691957-78696227:-
MSTRG.63629	0.346015	0.984115	-1.50799	0.013217	down	yes	chrNC_040258.1:80692279-80694460:-
MSTRG.101064	0.840322	0.273365	1.62011	0.0158391	up	yes	chrNC_040267.1:13071428-13076047:-
MSTRG.89191	0.840322	0.273365	1.62011	0.0158391	up	yes	chrNC_040264.1:56081015-56082615:-
MSTRG.9127	0.0247153	0.328038	-3.73039	0.016049	down	yes	chrNC_040252.1:186868712-186905585:+
MSTRG.6313	0.296584	0.874769	-1.56046	0.016595	down	yes	chrNC_040252.1:110828648-110830854:+
MSTRG.65174	0.296584	0.874769	-1.56046	0.016595	down	yes	chrNC_040259.1:7071308-7078889:+
MSTRG.124602	0.148292	0.601404	-2.01989	0.0175803	down	yes	chrNC_040274.1:26663243-26667986:-
MSTRG.132977	0.395445	0.0546731	2.85458	0.0185472	up	yes	chrNC_040277.1:45339443-45340923:+
MSTRG.40596	1.08748	0.437384	1.31401	0.0189117	up	yes	chrNC_040254.1:238007281-238008912:+
MSTRG.141458	0.988614	0.382711	1.36915	0.0209007	up	yes	chrNW_020997908.1:1208414-1209577:-
MSTRG.61744	0.988614	0.382711	1.36915	0.0209007	up	yes	chrNC_040258.1:47595764-47597970:-
MSTRG.75396	0.346015	0.929442	-1.42553	0.020936	down	yes	chrNC_040261.1:26408811-26450082:+
MSTRG.19762	1.23577	0.546731	1.1765	0.0217688	up	yes	chrNC_040253.1:90932921-90934382:+
MSTRG.103414	0.889752	0.328038	1.43954	0.0228481	up	yes	chrNC_040267.1:72699637-72700985:-
MSTRG.27640	0.494307	1.14813	-1.21581	0.0232133	down	yes	chrNC_040253.1:264715632-264716832:+
MSTRG.72244	0.494307	0.109346	2.1765	0.0239848	up	yes	chrNC_040260.1:52316374-52317209:-
MSTRG.85685	0.494307	0.109346	2.1765	0.0239848	up	yes	chrNC_040263.1:73103182-73104036:+
MSTRG.99484	1.13691	0.492058	1.20821	0.0246005	up	yes	chrNC_040266.1:70564818-70569052:+
MSTRG.92182	0.543738	1.20281	-1.14542	0.0267137	down	yes	chrNC_040265.1:20078740-20084715:-
MSTRG.1377	1.2852	0.601404	1.09558	0.0271293	up	yes	chrNC_040252.1:17695056-17697938:+
MSTRG.71639	1.2852	0.601404	1.09558	0.0271293	up	yes	chrNC_040259.1:92601576-92634113:-
MSTRG.54894	1.43349	0.71075	1.01212	0.0287227	up	yes	chrNC_040257.1:25566362-25567983:+
MSTRG.18032	0.0247153	0.273365	-3.46735	0.0324923	down	yes	chrNC_040253.1:50970575-50971451:+
MSTRG.67684	0.0247153	0.273365	-3.46735	0.0324923	down	yes	chrNC_040259.1:57970479-57971501:+
MSTRG.100329	0.346015	0.0546731	2.66193	0.0337098	up	yes	chrNC_040267.1:3654607-3656740:+
MSTRG.139090	0.346015	0.0546731	2.66193	0.0337098	up	yes	chrNC_040278.1:113014120-113016758:+
MSTRG.77238	0.247153	0.71075	-1.52393	0.0338231	down	yes	chrNC_040261.1:95257468-95258229:-
MSTRG.125256	0.840322	0.328038	1.35708	0.0344173	up	yes	chrNC_040274.1:50071033-50071763:+
MSTRG.118711	0.444876	0.109346	2.0245	0.0408413	up	yes	chrNC_040272.1:5771986-5777693:-
MSTRG.13677	0.444876	0.109346	2.0245	0.0408413	up	yes	chrNC_040252.1:277548512-277572628:-
gene-LOC105603828	95.1046	26.5164	1.84263	1.37095e-173	up	yes	chrNC_040271.1:39270022-39672011:-
gene-LOC101112542	156.794	75.5035	1.05426	1.02878e-123	up	yes	chrNC_040278.1:75840829-75892468:+
gene-LOC106990846	9.88614	41.6062	-2.07332	1.00883e-89	down	yes	chrNC_040252.1:67232773-67237128:+
gene-LOC105605357	19.0308	0.218692	6.44329	3.23143e-87	up	yes	chrNC_040278.1:12643932-12646966:-
gene-LOC101102683	26.0005	3.11636	3.06061	7.71346e-87	up	yes	chrNC_040272.1:51374427-51377030:+
gene-LOC105613831	47.9972	22.416	1.09842	1.01142e-41	up	yes	chrNC_040274.1:55121-79923:+
gene-LOC105615848	11.6162	2.0229	2.52164	7.1232e-33	up	yes	chrNC_040259.1:28978779-28983164:+
gene-LOC105611004	19.2285	7.21684	1.41381	1.66572e-25	up	yes	chrNC_040254.1:142088154-142092247:+
gene-LOC101105359	6.62371	0.929442	2.8332	8.02609e-22	up	yes	chrNC_040268.1:75539760-75556608:+
gene-LOC114113252	4.69592	0.492058	3.25451	6.07954e-18	up	yes	chrNC_040253.1:259003727-259008104:-
gene-LOC114112921	5.38794	0.820096	2.71587	2.45735e-17	up	yes	chrNC_040253.1:7452870-7457067:-
gene-LOC105604827	3.36129	0.164019	4.35708	6.69997e-16	up	yes	chrNC_040275.1:41533689-41534676:+
gene-LOC105605028	7.36517	2.0229	1.86429	3.31126e-15	up	yes	chrNC_040276.1:37017465-37021916:-
gene-LOC105608034	4.39933	0.656077	2.74535	1.39198e-14	up	yes	chrNC_040253.1:79254455-79258166:-
gene-LOC105611154	6.32713	1.58552	1.9966	2.11781e-14	up	yes	chrNC_040260.1:57545991-57548153:-
gene-LOC105603609	6.62371	1.74954	1.92067	2.48641e-14	up	yes	chrNC_040270.1:62530998-62533394:-
gene-LOC105608011	12.3082	5.19394	1.24472	3.70955e-14	up	yes	chrNC_040261.1:21793253-21817089:-
gene-LOC105609117	11.6656	4.8659	1.26149	9.46901e-14	up	yes	chrNC_040265.1:11356822-11363457:-
gene-LOC105615393	6.42599	1.74954	1.87694	1.43719e-13	up	yes	chrNC_040257.1:7605861-7681910:+
gene-LOC105603892	1.63121	6.06871	-1.89545	4.76e-13	down	yes	chrNC_040271.1:51959288-51983805:+
gene-LOC114114078	1.9278	6.56077	-1.76691	7.6421e-13	down	yes	chrNC_040254.1:230370888-230372690:+
gene-LOC105608309	3.75673	0.546731	2.78058	8.05644e-13	up	yes	chrNC_040256.1:54755571-54758927:+
gene-LOC114113941	5.88225	1.69486	1.7952	6.80861e-12	up	yes	chrNC_040254.1:86509843-86529357:-
gene-LOC105604543	4.84421	1.20281	2.00985	1.85736e-11	up	yes	chrNC_040274.1:62006135-62026742:+
gene-LOC105606280	3.11413	0.437384	2.83186	4.68563e-11	up	yes	chrNC_040262.1:9365646-9370132:-
gene-LOC114117560	4.79478	1.25748	1.93093	7.59303e-11	up	yes	chrNC_040264.1:26751988-26755149:+
gene-LOC105609229	1.87837	5.90469	-1.65238	8.79484e-11	down	yes	chrNC_040252.1:67242736-67250885:+
gene-LOC105607091	5.6351	1.74954	1.68747	1.26062e-10	up	yes	chrNC_040256.1:45100538-45106587:-
gene-LOC114114547	4.00389	9.1304	-1.18928	3.16862e-10	down	yes	chrNC_040255.1:103425694-103428644:-
gene-LOC114110944	5.68453	1.91356	1.57078	8.45547e-10	up	yes	chrNC_040277.1:21114160-21126223:-
gene-LOC105605293	3.85559	0.929442	2.05252	1.24391e-09	up	yes	chrNC_040277.1:48203313-48216582:-
gene-LOC105603471	2.66926	0.382711	2.80211	1.36455e-09	up	yes	chrNC_040270.1:38281182-38590450:-
gene-LOC114118394	2.66926	0.382711	2.80211	1.36455e-09	up	yes	chrNC_040252.1:178963211-178968977:+
gene-LOC105607925	6.52485	2.51496	1.37541	2.60727e-09	up	yes	chrNC_040254.1:136989695-137023919:-
gene-LOC105613298	2.02666	0.164019	3.62717	3.13814e-09	up	yes	chrNC_040265.1:7995205-8031538:+
gene-LOC114115291	2.96584	0.546731	2.43954	3.1901e-09	up	yes	chrNC_040257.1:40810194-40814004:+
gene-LOC114114836	5.73396	2.07758	1.46463	4.82912e-09	up	yes	chrNC_040252.1:22603805-22606646:-
gene-LOC114117239	2.37267	0.328038	2.85458	8.05286e-09	up	yes	chrNC_040252.1:111319417-111324972:-
gene-LOC105612939	3.90502	1.09346	1.83643	1.3597e-08	up	yes	chrNC_040257.1:10898820-11045905:-
gene-LOC114113606	1.73007	0.109346	3.98386	1.59041e-08	up	yes	chrNC_040254.1:84568605-84589905:-
gene-LOC114118717	2.4221	0.382711	2.66193	1.92819e-08	up	yes	chrNC_040267.1:3587654-3668785:+
gene-LOC114118720	5.78339	2.2416	1.36739	2.38971e-08	up	yes	chrNC_040267.1:4267883-4269149:-
gene-LOC106991200	3.26243	0.820096	1.99208	4.24672e-08	up	yes	chrNC_040256.1:73736335-73740602:-
gene-LOC105613853	2.52096	0.492058	2.35708	8.75984e-08	up	yes	chrNC_040254.1:74817604-74950545:-
gene-LOC114117855	2.12552	0.328038	2.69588	1.16456e-07	up	yes	chrNC_040265.1:8729300-8759339:+
gene-LOC114115363	3.41072	0.984115	1.79318	1.78119e-07	up	yes	chrNC_040257.1:128626071-128633475:+
gene-LOC105610709	1.33463	0.0546731	4.60946	2.56069e-07	up	yes	chrNC_040255.1:13069669-13072243:+
gene-LOC114109530	1.23577	0.0273365	5.49843	3.96728e-07	up	yes	chrNC_040271.1:52087348-52095154:+
gene-LOC114112165	6.82143	3.22571	1.08046	4.81378e-07	up	yes	chrNW_020996727.1:3972-26185:+
gene-LOC114111491	0.889752	3.06169	-1.78285	8.35761e-07	down	yes	chrNC_040278.1:103136019-103142213:-
gene-LOC105616164	1.58178	0.218692	2.85458	2.48911e-06	up	yes	chrNC_040260.1:48809762-48819746:+
gene-LOC106990528	1.43349	0.164019	3.1276	2.80447e-06	up	yes	chrNC_040257.1:92536800-92614040:+
gene-LOC114115315	1.2852	0.109346	3.55502	2.8413e-06	up	yes	chrNC_040257.1:78281435-78310399:-
gene-LOC114113044	5.53624	2.56963	1.10734	3.72941e-06	up	yes	chrNC_040253.1:127711082-127714155:+
gene-LOC105603536	3.50958	1.25748	1.48076	3.90156e-06	up	yes	chrNC_040270.1:51226950-51235372:-
gene-LOC105603319	4.64648	2.07758	1.16124	1.06828e-05	up	yes	chrNC_040270.1:122224-123709:-
gene-LOC105609125	0.939183	0.0273365	5.1025	1.11593e-05	up	yes	chrNC_040257.1:63372022-63385936:-
gene-LOC105602706	1.87837	0.437384	2.1025	1.66475e-05	up	yes	chrNC_040252.1:218057334-218063826:-
gene-LOC106990575	1.87837	0.437384	2.1025	1.66475e-05	up	yes	chrNC_040265.1:8032073-8049406:+
gene-LOC105610181	1.38406	0.218692	2.66193	2.16601e-05	up	yes	chrNC_040260.1:76214146-76266793:-
gene-LOC114110446	0.0247153	0.874769	-5.14542	2.19528e-05	down	yes	chrNC_040274.1:5639080-5641719:+
gene-LOC114111187	1.23577	0.164019	2.91347	2.61125e-05	up	yes	chrNC_040278.1:132825194-132826330:+
gene-LOC105607182	0.296584	1.53085	-2.36782	2.90459e-05	down	yes	chrNC_040253.1:38409442-38410287:-
gene-LOC105607883	2.07609	0.601404	1.78746	4.81806e-05	up	yes	chrNC_040264.1:29345796-29347544:+
gene-LOC114116910	1.73007	3.88179	-1.16589	5.41044e-05	down	yes	chrNC_040262.1:45823682-45826429:+
gene-LOC114114578	0.790891	0.0273365	4.85458	6.22416e-05	up	yes	chrNC_040255.1:123985418-123999104:-
gene-LOC105608368	3.50958	1.53085	1.19697	8.85903e-05	up	yes	chrNC_040259.1:93483105-93536597:-
gene-LOC105608991	2.71869	1.03879	1.38801	0.000108649	up	yes	chrNC_040253.1:24600437-24605952:+
gene-LOC114110055	1.97723	0.601404	1.71707	0.000114834	up	yes	chrNC_040252.1:264151835-264178206:-
gene-LOC105604618	1.53235	0.382711	2.00142	0.000164972	up	yes	chrNC_040275.1:2273519-2275009:-
gene-LOC114114916	1.7795	0.546731	1.70257	0.000275612	up	yes	chrNC_040256.1:99874048-99889503:+
gene-LOC105615229	1.68064	0.492058	1.77211	0.000277944	up	yes	chrNC_040256.1:20450777-20528111:-
gene-LOC106991804	0.889752	0.109346	3.0245	0.000279689	up	yes	chrNC_040271.1:11399389-11403822:+
gene-LOC114117297	1.58178	3.38973	-1.09962	0.000319111	down	yes	chrNC_040263.1:48800543-48805562:-
gene-LOC105610458	3.7073	1.80421	1.039	0.000325448	up	yes	chrNC_040254.1:39970596-40031231:+
gene-LOC105604950	0.0494307	0.71075	-3.84586	0.000341618	down	yes	chrNC_040276.1:17541786-17605265:-
gene-LOC105615181	3.36129	1.58552	1.08406	0.000395664	up	yes	chrNC_040256.1:1267149-1284005:+
gene-LOC114114545	0.148292	0.929442	-2.64792	0.000519611	down	yes	chrNC_040255.1:103110999-103142205:+
gene-LOC105607931	1.58178	0.492058	1.68465	0.000664925	up	yes	chrNC_040254.1:139069653-139112530:-
gene-LOC105610700	0.790891	0.109346	2.85458	0.000869149	up	yes	chrNC_040255.1:34858522-34862233:-
gene-LOC114116841	0.197723	0.984115	-2.31535	0.00094041	down	yes	chrNC_040262.1:20528946-20533678:+
gene-LOC105616747	1.13691	0.273365	2.05621	0.000958648	up	yes	chrNC_040264.1:72806132-72810086:-
gene-LOC114113630	0.543738	0.0273365	4.31401	0.0011949	up	yes	chrNC_040254.1:161624015-161636490:-
gene-LOC105606430	0.74146	0.109346	2.76147	0.00152641	up	yes	chrNC_040254.1:66636226-66682094:+
gene-LOC114111256	0.74146	0.109346	2.76147	0.00152641	up	yes	chrNC_040278.1:125010299-125025928:+
gene-LOC114110116	0.494307	0.0273365	4.1765	0.00219158	up	yes	chrNC_040272.1:9598029-9604377:+
gene-LOC105611449	2.12552	0.929442	1.19338	0.00234003	up	yes	chrNC_040258.1:17536896-17542971:-
gene-LOC105616860	0.69203	1.74954	-1.33807	0.00253488	down	yes	chrNC_040265.1:34674580-34678666:+
gene-LOC105605956	0.543738	0.0546731	3.31401	0.00307665	up	yes	chrNC_040272.1:51416701-51429179:+
gene-LOC114114855	0.543738	0.0546731	3.31401	0.00307665	up	yes	chrNC_040256.1:29081498-29093946:-
gene-LOC105602850	0.148292	0.765423	-2.36782	0.00311368	down	yes	chrNC_040268.1:57249831-57306438:-
gene-LOC105609411	1.38406	0.492058	1.49201	0.00355164	up	yes	chrNC_040253.1:161125698-161131595:-
gene-LOC114114890	1.38406	0.492058	1.49201	0.00355164	up	yes	chrNC_040256.1:55952747-56034817:+
gene-LOC114117497	1.38406	0.492058	1.49201	0.00355164	up	yes	chrNC_040264.1:33128625-33131235:+
gene-LOC105603320	1.73007	0.71075	1.28342	0.00364812	up	yes	chrNC_040270.1:151171-173577:+
gene-LOC114110249	0.889752	0.218692	2.0245	0.0038248	up	yes	chrNC_040252.1:275546276-275576142:-
gene-LOC105603195	1.87837	0.820096	1.19561	0.00416824	up	yes	chrNC_040269.1:48503271-48547866:+
gene-LOC105605499	2.27381	1.09346	1.05621	0.00433246	up	yes	chrNC_040278.1:66743844-66774218:+
gene-LOC114110256	1.9278	0.874769	1.13998	0.00520056	up	yes	chrNC_040273.1:14517654-14536618:+
gene-LOC105612881	0.74146	0.164019	2.1765	0.00569741	up	yes	chrNC_040259.1:63412421-63466502:+
gene-LOC114111160	1.03804	0.328038	1.66193	0.00631782	up	yes	chrNC_040278.1:6124677-6133723:+
gene-LOC105602194	0.642599	1.53085	-1.25234	0.00730152	down	yes	chrNC_040266.1:30695945-30698765:-
gene-LOC114116109	1.23577	0.492058	1.32851	0.0116207	up	yes	chrNC_040259.1:74591853-74594631:+
gene-LOC105604073	0.247153	0.820096	-1.73039	0.0125095	down	yes	chrNC_040272.1:37886861-37890892:-
gene-LOC114116894	0.543738	0.109346	2.31401	0.0139768	up	yes	chrNC_040262.1:42530750-42535253:+
gene-LOC105605233	0.346015	0.0273365	3.66193	0.0140305	up	yes	chrNC_040277.1:36773174-36778303:+
gene-LOC105604058	0.74146	0.218692	1.76147	0.016201	up	yes	chrNC_040252.1:263989229-264035804:-
gene-LOC114110457	1.18634	0.492058	1.26961	0.0169816	up	yes	chrNC_040274.1:47149034-47155882:+
gene-LOC114113050	1.33463	0.601404	1.15003	0.0192088	up	yes	chrNC_040253.1:129026451-129041290:-
gene-LOC105610541	1.23577	0.546731	1.1765	0.0217688	up	yes	chrNC_040262.1:18067-24519:-
gene-LOC114110265	0.790891	0.273365	1.53265	0.0245745	up	yes	chrNC_040273.1:47099097-47106764:-
gene-LOC105605032	0.593168	0.164019	1.85458	0.0258834	up	yes	chrNC_040252.1:297171507-297174004:+
gene-LOC105609057	0.593168	0.164019	1.85458	0.0258834	up	yes	chrNC_040254.1:90531223-90538055:+
gene-LOC114114534	0.593168	0.164019	1.85458	0.0258834	up	yes	chrNC_040255.1:87699951-87728839:-
gene-LOC106990852	1.18634	0.546731	1.11761	0.0309748	up	yes	chrNC_040253.1:259008201-259010370:-
gene-LOC105609898	0.346015	0.0546731	2.66193	0.0337098	up	yes	chrNC_040252.1:49481507-49703060:+
gene-LOC105607354	0.0988614	0.437384	-2.14542	0.0353432	down	yes	chrNC_040253.1:44443297-44469186:+
gene-LOC114113974	0.0494307	0.328038	-2.73039	0.0361007	down	yes	chrNC_040252.1:4213089-4240720:-
gene-LOC105605590	0.444876	0.109346	2.0245	0.0408413	up	yes	chrNC_040278.1:113316006-113454983:+
gene-LOC105609193	0.444876	0.109346	2.0245	0.0408413	up	yes	chrNC_040260.1:34515718-34521303:+
gene-LOC105610572	0.889752	0.382711	1.21715	0.0455043	up	yes	chrNC_040256.1:73766050-73784974:-
