# Supplementary material for: Whole-Transcriptome Analysis of Preadipocyte and Adipocyte and Construction of Regulatory Networks to Investigate Lipid Metabolism in Sheep
Source: Front Genet. 2021 Jul 29;12:662143. doi: 10.3389/fgene.2021.662143 (PMC8358208; doi:10.3389/fgene.2021.662143)
Supplement: Supplementary Figure 1 — Volcano map of different groups of differential RNAs. (A–C) Expression profiles of mRNAs and LncRNAs (M1 vs. P1, M2 vs. P2, M3 vs. P3). (D–F) Expression profiles of circRNAs (M1 vs. P1, M2 vs. P2, M3 vs. P3). Green points represent down-regulated RNAs; red points represent up-regulated RNAs; gray points represent not significantly expressed RNAs in the volcano plots. (G–I) Expression profiles of miRNAs (M1 vs. P1, M2 vs. P2, M3 vs. P3). Blue points represent down-regulated RNAs; yellow points represent up-regulated RNAs; gray points represent not significantly expressed RNAs in the volcano plots. X-axis: Fold change log2 ratio of RNAs. Y-axis: false discovery rate values (-log10 transformed). [file Data_Sheet_1.ZIP › Supplementary figures and tables/TableS7.xlsx]

## Sheet: Sheet1
Supplementary Table S3. List of 17 DEcircRNAs
circRNA_ID	Group M readcount	Group P readcount	Log2FoldChange	pval	Up/Down	Significant	Location
bta_circ_0002323	31155.2	68169.2	-1.12965	3.49192e-22	down	yes	NC_040264.1:66469415..66593120:+
bta_circ_0002651	689.275	4064.29	-2.55985	4.34326e-05	down	yes	NC_040268.1:55330811..55331699:+
bta_circ_0002916	3308.52	8682.8	-1.39197	6.72829e-05	down	yes	NC_040271.1:4010523..4027187:+
bta_circ_0003474	2894.95	92.3702	4.96997	1.03598e-05	up	yes	NC_040278.1:94105440..94114703:-
bta_circ_0002917	1929.97	9421.76	-2.28742	5.25653e-09	down	yes	NC_040271.1:4010523..4029153:+
bta_circ_0003259	2894.95	92.3702	4.96997	1.03598e-05	up	yes	NC_040276.1:14047032..14062601:+
bta_circ_0000422	3859.94	1293.18	1.57765	0.00359139	up	yes	NC_040253.1:13339874..13366287:+
bta_circ_0001454	1516.4	92.3702	4.03708	0.00231161	up	yes	NC_040257.1:98737474..98738228:-
bta_circ_0002105	1240.69	92.3702	3.74758	0.00714476	up	yes	NC_040263.1:23671398..23815809:+
bta_circ_0002730	551.42	4433.77	-3.00731	3.44888e-06	down	yes	NC_040269.1:24641335..24653530:+
bta_circ_0001055	964.985	92.3702	3.38501	0.0225036	up	yes	NC_040255.1:125202381..125203313:+
bta_circ_0002842	1102.84	92.3702	3.57765	0.0126488	up	yes	NC_040270.1:46413242..46419775:-
bta_circ_0003319	1516.4	4803.25	-1.66336	0.000737774	down	yes	NC_040277.1:17495459..17498741:-
bta_circ_0003011	1516.4	369.481	2.03708	0.0296503	up	yes	NC_040273.1:15328561..15331248:+
bta_circ_0000680	68.9275	1293.18	-4.2297	0.00435613	down	yes	NC_040253.1:77796092..77797217:-
bta_circ_0002695	1929.97	92.3702	4.38501	0.000439224	up	yes	NC_040268.1:73095717..73098966:-
bta_circ_0001475	964.985	92.3702	3.38501	0.0225036	up	yes	NC_040258.1:107267877..107269090:+
