# Supplementary material for: Whole-Transcriptome Analysis of Preadipocyte and Adipocyte and Construction of Regulatory Networks to Investigate Lipid Metabolism in Sheep
Source: Front Genet. 2021 Jul 29;12:662143. doi: 10.3389/fgene.2021.662143 (PMC8358208; doi:10.3389/fgene.2021.662143)
Supplement: Supplementary Figure 1 — Volcano map of different groups of differential RNAs. (A–C) Expression profiles of mRNAs and LncRNAs (M1 vs. P1, M2 vs. P2, M3 vs. P3). (D–F) Expression profiles of circRNAs (M1 vs. P1, M2 vs. P2, M3 vs. P3). Green points represent down-regulated RNAs; red points represent up-regulated RNAs; gray points represent not significantly expressed RNAs in the volcano plots. (G–I) Expression profiles of miRNAs (M1 vs. P1, M2 vs. P2, M3 vs. P3). Blue points represent down-regulated RNAs; yellow points represent up-regulated RNAs; gray points represent not significantly expressed RNAs in the volcano plots. X-axis: Fold change log2 ratio of RNAs. Y-axis: false discovery rate values (-log10 transformed). [file Data_Sheet_1.ZIP › Supplementary figures and tables/TableS8.xlsx]

## Sheet: micRNA
Supplementary Table S4. List of 100 DEmicroRNAs
microRNA_ID	Group M readcount	Group P readcount	Log2FoldChange	pval	Up/Down	Significant
oar-miR-143	17941.8	41975.6	-1.22623	0	down	yes
oar-miR-29a	13884.1	31359.4	-1.17546	0	down	yes
oar-miR-541-5p	0.109923	0.464192	-2.07823	0.0483074	down	yes
oar-miR-29b	3.51754	10.4775	-1.57465	8.74e-15	down	yes
oar-miR-133	8.57399	17.2414	-1.00784	2.13e-12	down	yes
Novel_962	0.494653	1.39257	-1.49327	0.00653443	down	yes
Novel_930	4.61676	9.74802	-1.07823	2.36e-08	down	yes
Novel_90	129.709	403.117	-1.63592	0	down	yes
Novel_899	13.7953	45.6897	-1.72769	4.2e-67	down	yes
Novel_897	0.0274807	12.4005	-8.81777	2.39e-41	down	yes
Novel_890	0.0274807	1.5252	-5.79443	1.59e-07	down	yes
Novel_855	0.0274807	1.25995	-5.5188	1.94e-06	down	yes
Novel_842	0.38473	1.98939	-2.37041	9.32e-06	down	yes
Novel_822	0.0274807	0.663131	-4.5928	0.000742079	down	yes
Novel_816	0.0274807	1.06101	-5.27087	1.33e-05	down	yes
Novel_805	0.0274807	25.2653	-9.84452	3.64e-72	down	yes
Novel_802	0.0274807	0.663131	-4.5928	0.000742079	down	yes
Novel_80	0.0274807	0.663131	-4.5928	0.000742079	down	yes
Novel_795	0.0274807	651.725	-14.5336	0	down	yes
Novel_787	0.0274807	2.85146	-6.69714	1.4e-12	down	yes
Novel_782	0.0274807	1.5252	-5.79443	1.59e-07	down	yes
Novel_761	0.0274807	102.188	-11.8605	6.7e-207	down	yes
Novel_756	0.0274807	1.92308	-6.12885	4.24e-09	down	yes
Novel_734	0.0274807	0.596818	-4.4408	0.00148759	down	yes
Novel_713	0.439692	1.19364	-1.4408	0.01422	down	yes
Novel_663	0.0274807	0.663131	-4.5928	0.000742079	down	yes
Novel_66	0.0274807	0.397879	-3.85584	0.0126787	down	yes
Novel_654	0.0274807	57.9576	-11.0424	9.01e-136	down	yes
Novel_650	0.0274807	7.49338	-8.09105	1.2e-27	down	yes
Novel_63	0.0274807	0.663131	-4.5928	0.000742079	down	yes
Novel_579	0.274807	0.86207	-1.64938	0.0214217	down	yes
Novel_524	2.58319	5.23873	-1.02006	9.18e-05	down	yes
Novel_500	0.0274807	1.19364	-5.4408	3.67e-06	down	yes
Novel_468	4.45188	18.634	-2.06545	1.21e-35	down	yes
Novel_46	2.03357	10.0133	-2.29982	1.56e-22	down	yes
Novel_455	0.0274807	156.632	-12.4767	1.14e-282	down	yes
Novel_454	1.75877	8.02388	-2.18974	2.16e-17	down	yes
Novel_448	0.0274807	1.12732	-5.35834	6.98e-06	down	yes
Novel_443	0.659538	1.39257	-1.07823	0.0348398	down	yes
Novel_408	0.0274807	6.89656	-7.97131	7.39e-26	down	yes
Novel_379	0.0274807	0.596818	-4.4408	0.00148759	down	yes
Novel_362	0.0274807	10.0796	-8.5188	4.57e-35	down	yes
Novel_355	0.0274807	2.91778	-6.7303	8.07e-13	down	yes
Novel_280	0.0274807	16.3793	-9.21924	1.71e-51	down	yes
Novel_27	0.0274807	0.530505	-4.27087	0.00300855	down	yes
Novel_257	1.92365	5.50399	-1.51663	4.52e-08	down	yes
Novel_242	0.0274807	2.38727	-6.4408	7.19e-11	down	yes
Novel_241	0.714499	2.45358	-1.77989	4.23e-05	down	yes
Novel_220	0.0274807	0.795757	-4.85584	0.00018915	down	yes
Novel_206	0.0274807	1.45889	-5.7303	2.96e-07	down	yes
Novel_172	0.0274807	0.464192	-4.07823	0.00614346	down	yes
Novel_169	0.439692	3.38197	-2.9433	8.15e-11	down	yes
Novel_15	0.0274807	0.663131	-4.5928	0.000742079	down	yes
Novel_140	0.0274807	17.9708	-9.35302	2.25e-55	down	yes
oar-miR-181a	2592.74	885.659	1.54965	0	up	yes
Novel_708	620.371	0.0381618	13.9887	0	up	yes
Novel_221	571.691	0.0381618	13.8708	0	up	yes
Novel_91	541.572	0.0381618	13.7927	0	up	yes
Novel_184	578.532	208.211	1.47435	0	up	yes
Novel_881	173.135	0.0381618	12.1475	0	up	yes
Novel_587	140.682	0.0381618	11.848	1.6624e-273	up	yes
Novel_170	137.819	0.0381618	11.8184	2.1872e-269	up	yes
Novel_889	106.374	0.0381618	11.4447	2.5802e-222	up	yes
Novel_361	86.276	0.0381618	11.1426	4.3232e-190	up	yes
Novel_352	0.0265138	41.978	-10.6287	1.6695e-101	down	yes
Novel_960	144.129	68.9202	1.06436	2.83553e-96	up	yes
Novel_831	143.334	68.8439	1.05798	7.76911e-95	up	yes
Novel_769	23.5443	3.66353	2.68407	8.32742e-58	up	yes
Novel_188	20.2566	4.80839	2.07477	2.39194e-37	up	yes
Novel_543	10.2874	0.0381618	8.07453	5.60378e-36	up	yes
Novel_768	20.0445	4.96104	2.01449	1.1726e-35	up	yes
Novel_471	8.74957	0.0381618	7.84094	1.64945e-31	up	yes
oar-miR-136	18.1885	5.03736	1.85229	2.96444e-29	up	yes
Novel_121	6.68149	0.0381618	7.4519	3.21858e-25	up	yes
Novel_716	8.8026	1.22118	2.84966	5.001e-24	up	yes
Novel_137	6.04516	0.0381618	7.30751	3.31766e-23	up	yes
Novel_826	5.88607	0.0381618	7.26903	1.0732e-22	up	yes
Novel_585	5.03763	0.0381618	7.04447	6.28645e-20	up	yes
Novel_5	4.87855	0.0381618	6.99818	2.12378e-19	up	yes
Novel_786	4.61341	0.0381618	6.91756	1.64321e-18	up	yes
Novel_526	0.0265138	4.42677	-7.38336	2.51171e-17	down	yes
Novel_70	0.0265138	4.35045	-7.35827	4.39298e-17	down	yes
Novel_664	12.2494	4.80839	1.34909	2.43079e-13	up	yes
Novel_660	2.75744	0.0381618	6.17506	5.54478e-12	up	yes
Novel_752	0.0265138	2.44236	-6.52538	1.12214e-10	down	yes
Novel_275	4.18919	0.915884	2.19343	1.80164e-09	up	yes
Novel_378	0.0265138	1.52647	-5.84731	2.76759e-07	down	yes
Novel_629	0.0265138	1.52647	-5.84731	2.76759e-07	down	yes
Novel_201	4.08313	1.37383	1.57148	2.15316e-06	up	yes
Novel_302	0.0265138	1.22118	-5.52538	4.38494e-06	down	yes
Novel_740	1.16661	0.0381618	4.93405	8.97068e-06	up	yes
Novel_517	1.06055	0.0381618	4.79654	2.49549e-05	up	yes
Novel_747	1.06055	0.0381618	4.79654	2.49549e-05	up	yes
Novel_924	3.02258	1.14485	1.40062	0.000181952	up	yes
Novel_964	0.68936	0.0381618	4.17506	0.000986193	up	yes
Novel_211	1.43175	3.12927	-1.12805	0.00130194	down	yes
Novel_916	1.43175	0.457942	1.64454	0.0037383	up	yes
Novel_276	0.530277	0.0381618	3.79654	0.00502273	up	yes
Novel_491	0.477249	0.0381618	3.64454	0.00871003	up	yes
Novel_801	0.530277	1.22118	-1.20346	0.0344132	down	yes
