# Supplementary material for: Whole-Transcriptome Analysis of Preadipocyte and Adipocyte and Construction of Regulatory Networks to Investigate Lipid Metabolism in Sheep
Source: Front Genet. 2021 Jul 29;12:662143. doi: 10.3389/fgene.2021.662143 (PMC8358208; doi:10.3389/fgene.2021.662143)
Supplement: Supplementary Figure 1 — Volcano map of different groups of differential RNAs. (A–C) Expression profiles of mRNAs and LncRNAs (M1 vs. P1, M2 vs. P2, M3 vs. P3). (D–F) Expression profiles of circRNAs (M1 vs. P1, M2 vs. P2, M3 vs. P3). Green points represent down-regulated RNAs; red points represent up-regulated RNAs; gray points represent not significantly expressed RNAs in the volcano plots. (G–I) Expression profiles of miRNAs (M1 vs. P1, M2 vs. P2, M3 vs. P3). Blue points represent down-regulated RNAs; yellow points represent up-regulated RNAs; gray points represent not significantly expressed RNAs in the volcano plots. X-axis: Fold change log2 ratio of RNAs. Y-axis: false discovery rate values (-log10 transformed). [file Data_Sheet_1.ZIP › Supplementary figures and tables/TableS9-LncRNA-miRNA.xlsx]

## Sheet: M2_P2.miRNA_lnc.de
miRNA	miRNA_log2FC	miRNA_label	lncRNA	lncRNA_log2FC	lncRNA_label
Novel_698	4.64454	up	MSTRG.97357	1.70618	up
Novel_947	-5.43227	down	gene-LOC105616860	-2.22372	down
Novel_804	-5.33274	down	MSTRG.113758	1.71876	up
Novel_722	-9.98891	down	MSTRG.131989	-1.44142	down
Novel_555	-6.56978	down	MSTRG.33274	1.17245	up
Novel_80	-5.84731	down	MSTRG.133870	1.57767	up
Novel_555	-6.56978	down	MSTRG.43971	1.39099	up
Novel_661	-6.22582	down	MSTRG.102252	3.71216	up
Novel_562	3.64454	up	MSTRG.76231	2.33767	up
Novel_921	-8.29357	down	MSTRG.120033	1.31806	up
Novel_601	-5.22582	down	MSTRG.107266	1.46522	up
Novel_555	-6.56978	down	MSTRG.57992	2.01125	up
Novel_336	-4.69531	down	MSTRG.113755	1.57147	up
Novel_662	6.62436	up	MSTRG.86815	-1.20856	down
Novel_698	4.64454	up	MSTRG.132951	3.52578	up
Novel_573	-5.22582	down	MSTRG.36544	1.09563	up
Novel_722	-9.98891	down	MSTRG.54995	-2.59889	down
Novel_921	-8.29357	down	MSTRG.45435	-1.06665	down
Novel_562	3.64454	up	MSTRG.34569	-1.07257	down
Novel_336	-4.69531	down	MSTRG.94519	3.2946	up
Novel_921	-8.29357	down	MSTRG.48714	1.05756	up
Novel_679	-9.07997	down	gene-LOC114113938	1.0116	up
Novel_573	-5.22582	down	MSTRG.86819	-1.45505	down
Novel_555	-6.56978	down	MSTRG.75430	1.37524	up
Novel_555	-6.56978	down	MSTRG.29357	1.14086	up
Novel_347	-7.56978	down	MSTRG.133870	1.57767	up
Novel_717	4.47462	up	MSTRG.114803	-1.29036	down
Novel_921	-8.29357	down	MSTRG.15339	1.96349	up
Novel_336	-4.69531	down	MSTRG.15182	2.0939	up
Novel_921	-8.29357	down	gene-LOC105603554	1.12908	up
Novel_722	-9.98891	down	MSTRG.60381	-1.68839	down
Novel_573	-5.22582	down	MSTRG.75308	-1.59255	down
Novel_422	-5.11035	down	MSTRG.119685	1.2946	up
Novel_661	-6.22582	down	MSTRG.14760	2.46807	up
Novel_348	-5.84731	down	MSTRG.38856	1.14843	up
Novel_562	3.64454	up	MSTRG.23404	1.23596	up
Novel_562	3.64454	up	MSTRG.23403	1.24321	up
Novel_336	-4.69531	down	MSTRG.15761	-2.70088	down
Novel_555	-6.56978	down	MSTRG.3971	1.23924	up
Novel_336	-4.69531	down	MSTRG.33274	1.17245	up
Novel_722	-9.98891	down	MSTRG.17983	1.46257	up
Novel_573	-5.22582	down	MSTRG.58008	1.01431	up
Novel_555	-6.56978	down	gene-LOC105615181	1.57767	up
Novel_555	-6.56978	down	MSTRG.10705	-1.62902	down
Novel_921	-8.29357	down	MSTRG.69891	1.5003	up
Novel_573	-5.22582	down	MSTRG.72319	2.0957	up
Novel_921	-8.29357	down	MSTRG.71012	-2.56073	down
Novel_171	11.7658	up	MSTRG.96983	12.0013	up
Novel_547	-6.47958	down	MSTRG.19667	-2.33476	down
Novel_679	-9.07997	down	MSTRG.121568	1.83517	up
Novel_722	-9.98891	down	MSTRG.7832	3.1571	up
Novel_679	-9.07997	down	MSTRG.75397	-2.36646	down
Novel_336	-4.69531	down	MSTRG.105867	-1.21562	down
Novel_370	-6.38336	down	MSTRG.1084	1.81163	up
Novel_722	-9.98891	down	MSTRG.84167	-1.42536	down
Novel_679	-9.07997	down	MSTRG.15339	1.96349	up
Novel_555	-6.56978	down	MSTRG.32621	-1.75619	down
Novel_336	-4.69531	down	gene-LOC105609336	2.64252	up
Novel_698	4.64454	up	MSTRG.102252	3.71216	up
Novel_708	13.9887	up	MSTRG.84791	2.06595	up
Novel_555	-6.56978	down	MSTRG.7832	3.1571	up
Novel_698	4.64454	up	MSTRG.52404	1.56212	up
Novel_679	-9.07997	down	gene-LOC101115194	1.25021	up
Novel_555	-6.56978	down	MSTRG.54309	4.23889	up
Novel_679	-9.07997	down	MSTRG.57986	2.1181	up
Novel_555	-6.56978	down	MSTRG.105867	-1.21562	down
Novel_698	4.64454	up	MSTRG.32130	1.22344	up
Novel_698	4.64454	up	MSTRG.123821	-4.60224	down
Novel_578	-5.61285	down	MSTRG.40615	3.47903	up
Novel_921	-8.29357	down	MSTRG.124182	1.22749	up
Novel_555	-6.56978	down	MSTRG.96981	9.73453	up
Novel_555	-6.56978	down	MSTRG.96983	12.0013	up
Novel_555	-6.56978	down	MSTRG.13944	-4.10673	down
Novel_841	3.05958	up	MSTRG.69431	1.00321	up
Novel_347	-7.56978	down	MSTRG.121460	1.06331	up
Novel_555	-6.56978	down	MSTRG.83393	1.24843	up
Novel_909	-8.1836	down	MSTRG.132566	1.20449	up
Novel_698	4.64454	up	MSTRG.125074	1.2969	up
Novel_661	-6.22582	down	MSTRG.103124	1.84928	up
Novel_921	-8.29357	down	gene-LOC105608014	1.12812	up
Novel_555	-6.56978	down	MSTRG.73886	3.24116	up
Novel_578	-5.61285	down	MSTRG.96983	12.0013	up
Novel_698	4.64454	up	MSTRG.19667	-2.33476	down
Novel_555	-6.56978	down	MSTRG.86764	2.06963	up
Novel_698	4.64454	up	MSTRG.67679	-2.17765	down
Novel_562	3.64454	up	MSTRG.15761	-2.70088	down
Novel_698	4.64454	up	MSTRG.117762	2.21466	up
Novel_698	4.64454	up	MSTRG.117767	1.48572	up
Novel_698	4.64454	up	MSTRG.103124	1.84928	up
Novel_698	4.64454	up	MSTRG.103127	2.01547	up
Novel_722	-9.98891	down	MSTRG.95610	1.34213	up
Novel_261	4.38151	up	gene-LOC101102683	3.60282	up
Novel_679	-9.07997	down	MSTRG.86821	-1.6314	down
Novel_275	2.19343	up	MSTRG.4233	1.02934	up
Novel_415	-5.69531	down	MSTRG.49565	1.26319	up
Novel_248	4.64454	up	MSTRG.113758	1.71876	up
Novel_322	-5.11035	down	MSTRG.117743	1.0255	up
Novel_555	-6.56978	down	MSTRG.109235	1.05159	up
Novel_698	4.64454	up	MSTRG.49431	-1.03682	down
Novel_698	4.64454	up	MSTRG.90276	1.48725	up
Novel_573	-5.22582	down	gene-LOC101105359	2.796	up
Novel_555	-6.56978	down	MSTRG.133507	1.3768	up
Novel_555	-6.56978	down	MSTRG.133505	1.21607	up
Novel_17	-11.8862	down	MSTRG.67684	-2.01283	down
Novel_95	-6.38336	down	MSTRG.106223	-2.13615	down
Novel_722	-9.98891	down	MSTRG.93858	1.47903	up
Novel_673	-1.11035	down	MSTRG.11008	1.38911	up
Novel_722	-9.98891	down	MSTRG.43462	1.64252	up
Novel_555	-6.56978	down	MSTRG.113297	2.2185	up
Novel_679	-9.07997	down	MSTRG.137460	1.70964	up
Novel_561	-3.84731	down	MSTRG.52404	1.56212	up
Novel_679	-9.07997	down	MSTRG.51262	-2.21928	down
Novel_722	-9.98891	down	MSTRG.66294	1.57954	up
Novel_562	3.64454	up	MSTRG.17273	1.25021	up
Novel_921	-8.29357	down	MSTRG.103124	1.84928	up
Novel_555	-6.56978	down	MSTRG.78545	1.39156	up
Novel_12	7.01377	up	MSTRG.3381	3.24489	up
Novel_555	-6.56978	down	MSTRG.32041	2.40677	up
Novel_547	-6.47958	down	gene-LOC105611014	1.22749	up
Novel_698	4.64454	up	MSTRG.31841	-1.25306	down
Novel_555	-6.56978	down	MSTRG.88414	1.45666	up
oar-miR-329b-5p	2.17506	up	gene-LOC105606932	3.00509	up
Novel_698	4.64454	up	MSTRG.113747	1.55585	up
Novel_698	4.64454	up	MSTRG.58401	-1.06077	down
Novel_562	3.64454	up	MSTRG.41022	2.78937	up
Novel_555	-6.56978	down	MSTRG.71012	-2.56073	down
Novel_555	-6.56978	down	MSTRG.31841	-1.25306	down
Novel_336	-4.69531	down	MSTRG.129947	1.32883	up
Novel_679	-9.07997	down	MSTRG.115688	1.23727	up
Novel_698	4.64454	up	MSTRG.66892	1.76117	up
Novel_698	4.64454	up	MSTRG.113927	-2.89542	down
Novel_818	3.28197	up	MSTRG.96803	2.7358	up
Novel_347	-7.56978	down	MSTRG.38856	1.14843	up
Novel_722	-9.98891	down	MSTRG.40695	1.83517	up
Novel_351	8.55677	up	MSTRG.67679	-2.17765	down
Novel_562	3.64454	up	gene-LOC114108819	1.04722	up
Novel_698	4.64454	up	MSTRG.49118	1.0267	up
Novel_573	-5.22582	down	gene-LOC105603609	1.97267	up
Novel_555	-6.56978	down	MSTRG.96301	3.3316	up
Novel_661	-6.22582	down	gene-LOC114118717	2.38976	up
Novel_698	4.64454	up	MSTRG.83386	1.06755	up
Novel_336	-4.69531	down	MSTRG.121865	1.88962	up
Novel_698	4.64454	up	MSTRG.107371	1.10478	up
Novel_698	4.64454	up	MSTRG.107373	1.02221	up
Novel_679	-9.07997	down	MSTRG.103259	1.06301	up
Novel_199	-2.21726	down	MSTRG.96806	2.40217	up
Novel_698	4.64454	up	MSTRG.103260	1.16658	up
Novel_804	-5.33274	down	MSTRG.29357	1.14086	up
Novel_573	-5.22582	down	MSTRG.51923	1.23809	up
Novel_722	-9.98891	down	MSTRG.3381	3.24489	up
Novel_573	-5.22582	down	MSTRG.121865	1.88962	up
Novel_921	-8.29357	down	MSTRG.46638	3.1571	up
Novel_698	4.64454	up	MSTRG.3379	2.77303	up
Novel_698	4.64454	up	MSTRG.3378	2.19383	up
Novel_698	4.64454	up	MSTRG.125273	2.62276	up
Novel_804	-5.33274	down	MSTRG.58008	1.01431	up
Novel_921	-8.29357	down	MSTRG.109235	1.05159	up
Novel_679	-9.07997	down	MSTRG.11287	-1.21214	down
oar-miR-541-5p	-2.13067	down	MSTRG.14760	2.46807	up
Novel_555	-6.56978	down	MSTRG.30789	1.52661	up
Novel_242	-1.20778	down	MSTRG.113752	1.56641	up
Novel_679	-9.07997	down	MSTRG.133326	1.5824	up
Novel_555	-6.56978	down	gene-LOC114113252	2.04277	up
Novel_562	3.64454	up	MSTRG.21570	1.41325	up
Novel_555	-6.56978	down	MSTRG.34267	1.33894	up
Novel_599	7.99818	up	MSTRG.117814	3.74206	up
Novel_662	6.62436	up	MSTRG.78484	1.24398	up
Novel_587	11.848	up	gene-LOC114110462	1.90556	up
Novel_555	-6.56978	down	MSTRG.114232	3.00509	up
Novel_698	4.64454	up	MSTRG.16565	1.13473	up
Novel_555	-6.56978	down	MSTRG.57049	-3.66733	down
Novel_661	-6.22582	down	MSTRG.52355	1.49228	up
Novel_708	13.9887	up	MSTRG.119690	1.27557	up
Novel_573	-5.22582	down	gene-LOC105613831	1.39902	up
Novel_562	3.64454	up	MSTRG.55862	-1.84764	down
Novel_698	4.64454	up	MSTRG.15339	1.96349	up
Novel_573	-5.22582	down	MSTRG.123078	6.42013	up
Novel_36	3.64454	up	MSTRG.106223	-2.13615	down
Novel_698	4.64454	up	MSTRG.32433	1.74402	up
Novel_722	-9.98891	down	MSTRG.74349	1.3206	up
Novel_555	-6.56978	down	MSTRG.77223	1.8747	up
Novel_573	-5.22582	down	MSTRG.95610	1.34213	up
Novel_698	4.64454	up	MSTRG.55169	1.44818	up
Novel_555	-6.56978	down	MSTRG.68475	1.0217	up
Novel_921	-8.29357	down	MSTRG.29525	1.24505	up
Novel_722	-9.98891	down	MSTRG.55681	2.47377	up
Novel_679	-9.07997	down	MSTRG.43462	1.64252	up
Novel_679	-9.07997	down	MSTRG.66530	1.42251	up
Novel_109	-7.84731	down	MSTRG.133509	1.5209	up
Novel_661	-6.22582	down	MSTRG.106220	-2.17184	down
Novel_795	-7.88294	down	MSTRG.113753	1.36421	up
Novel_722	-9.98891	down	MSTRG.132566	1.20449	up
Novel_555	-6.56978	down	MSTRG.122460	1.24398	up
Novel_562	3.64454	up	MSTRG.27207	1.39418	up
Novel_562	3.64454	up	MSTRG.125806	1.11658	up
Novel_555	-6.56978	down	MSTRG.119288	2.87304	up
Novel_813	-4.69531	down	MSTRG.3380	3.02631	up
Novel_555	-6.56978	down	MSTRG.66530	1.42251	up
Novel_573	-5.22582	down	MSTRG.20011	-1.35443	down
Novel_661	-6.22582	down	MSTRG.113752	1.56641	up
Novel_722	-9.98891	down	MSTRG.113758	1.71876	up
Novel_804	-5.33274	down	MSTRG.97535	-2.90401	down
Novel_70	-7.35827	down	gene-LOC106991200	1.68317	up
Novel_336	-4.69531	down	MSTRG.83407	1.3206	up
Novel_679	-9.07997	down	MSTRG.51923	1.23809	up
Novel_573	-5.22582	down	MSTRG.119171	1.53952	up
Novel_698	4.64454	up	MSTRG.1599	1.54824	up
Novel_698	4.64454	up	MSTRG.51947	1.03072	up
Novel_698	4.64454	up	MSTRG.18032	3.64252	up
Novel_599	7.99818	up	MSTRG.54995	-2.59889	down
Novel_573	-5.22582	down	MSTRG.59974	-1.08164	down
Novel_39	-4.52538	down	MSTRG.72789	1.37574	up
Novel_661	-6.22582	down	MSTRG.121447	1.04049	up
Novel_562	3.64454	up	MSTRG.62502	-1.27317	down
Novel_562	3.64454	up	MSTRG.62509	-1.21018	down
Novel_221	13.8708	up	MSTRG.2612	1.11073	up
Novel_555	-6.56978	down	MSTRG.85697	-1.07602	down
Novel_804	-5.33274	down	MSTRG.110857	1.18881	up
Novel_555	-6.56978	down	MSTRG.124182	1.22749	up
Novel_336	-4.69531	down	MSTRG.113758	1.71876	up
Novel_921	-8.29357	down	MSTRG.26525	1.13676	up
Novel_722	-9.98891	down	MSTRG.114803	-1.29036	down
Novel_573	-5.22582	down	MSTRG.2613	1.40105	up
Novel_573	-5.22582	down	MSTRG.2612	1.11073	up
Novel_75	4.38151	up	gene-LOC106991200	1.68317	up
Novel_422	-5.11035	down	MSTRG.86812	-1.20736	down
Novel_661	-6.22582	down	MSTRG.11301	-1.15189	down
Novel_921	-8.29357	down	MSTRG.36544	1.09563	up
Novel_679	-9.07997	down	MSTRG.109235	1.05159	up
Novel_661	-6.22582	down	MSTRG.1968	2.47076	up
Novel_804	-5.33274	down	MSTRG.56287	1.02499	up
Novel_921	-8.29357	down	MSTRG.52404	1.56212	up
Novel_555	-6.56978	down	MSTRG.23299	2.35873	up
Novel_921	-8.29357	down	MSTRG.105867	-1.21562	down
Novel_921	-8.29357	down	MSTRG.8358	-1.70399	down
Novel_336	-4.69531	down	MSTRG.51457	3.42013	up
Novel_708	13.9887	up	gene-LOC105602204	2.33767	up
Novel_562	3.64454	up	MSTRG.58401	-1.06077	down
Novel_573	-5.22582	down	MSTRG.122977	1.07039	up
Novel_698	4.64454	up	MSTRG.121460	1.06331	up
Novel_336	-4.69531	down	MSTRG.102340	1.70812	up
Novel_921	-8.29357	down	MSTRG.103867	-4.55715	down
Novel_555	-6.56978	down	MSTRG.125841	1.13773	up
Novel_921	-8.29357	down	MSTRG.66303	1.77028	up
Novel_562	3.64454	up	MSTRG.103867	-4.55715	down
Novel_336	-4.69531	down	MSTRG.97535	-2.90401	down
Novel_555	-6.56978	down	MSTRG.19258	-1.31167	down
Novel_573	-5.22582	down	MSTRG.23321	-1.06529	down
Novel_921	-8.29357	down	MSTRG.138856	3.00509	up
Novel_722	-9.98891	down	MSTRG.19616	3.86265	up
Novel_661	-6.22582	down	MSTRG.133303	5.1571	up
Novel_256	6.62436	up	MSTRG.101114	-1.07998	down
Novel_555	-6.56978	down	MSTRG.133545	1.33474	up
Novel_555	-6.56978	down	MSTRG.22376	-1.01283	down
Novel_842	-5.11035	down	MSTRG.69431	1.00321	up
Novel_722	-9.98891	down	MSTRG.15586	1.09666	up
Novel_698	4.64454	up	MSTRG.103868	-3.14465	down
Novel_679	-9.07997	down	MSTRG.54970	1.18881	up
Novel_921	-8.29357	down	MSTRG.130689	1.23372	up
Novel_921	-8.29357	down	MSTRG.113752	1.56641	up
Novel_573	-5.22582	down	MSTRG.16279	5.1571	up
Novel_661	-6.22582	down	MSTRG.81903	1.00509	up
Novel_722	-9.98891	down	MSTRG.75308	-1.59255	down
Novel_722	-9.98891	down	MSTRG.75309	-1.42295	down
Novel_661	-6.22582	down	MSTRG.87603	1.87934	up
Novel_921	-8.29357	down	MSTRG.19258	-1.31167	down
Novel_98	-1.67739	down	MSTRG.38856	1.14843	up
Novel_172	-13.8881	down	MSTRG.96983	12.0013	up
Novel_722	-9.98891	down	MSTRG.71012	-2.56073	down
Novel_921	-8.29357	down	MSTRG.106220	-2.17184	down
Novel_37	-1.58678	down	MSTRG.86815	-1.20856	down
Novel_555	-6.56978	down	gene-LOC114117969	2.83517	up
Novel_679	-9.07997	down	MSTRG.10735	-3.16483	down
Novel_722	-9.98891	down	MSTRG.99838	-1.27672	down
Novel_70	-7.35827	down	MSTRG.133313	1.67167	up
Novel_562	3.64454	up	MSTRG.102340	1.70812	up
Novel_698	4.64454	up	MSTRG.27308	1.2468	up
Novel_555	-6.56978	down	MSTRG.105384	-2.39889	down
Novel_336	-4.69531	down	MSTRG.132698	1.10463	up
Novel_555	-6.56978	down	MSTRG.44123	1.30029	up
Novel_336	-4.69531	down	MSTRG.120041	-2.23841	down
Novel_500	-2.04119	down	MSTRG.61344	1.25838	up
Novel_555	-6.56978	down	MSTRG.139457	3.22749	up
Novel_17	-11.8862	down	gene-LOC114117229	1.76117	up
Novel_555	-6.56978	down	MSTRG.119455	-1.7334	down
Novel_555	-6.56978	down	MSTRG.83438	2.77377	up
Novel_804	-5.33274	down	MSTRG.86815	-1.20856	down
Novel_555	-6.56978	down	gene-LOC114114817	1.0228	up
Novel_562	3.64454	up	MSTRG.117764	1.60281	up
Novel_722	-9.98891	down	MSTRG.77430	1.05756	up
Novel_336	-4.69531	down	MSTRG.34569	-1.07257	down
Novel_23	5.86693	up	gene-LOC106991200	1.68317	up
Novel_221	13.8708	up	MSTRG.126654	-1.14361	down
Novel_555	-6.56978	down	MSTRG.28313	2.64252	up
Novel_698	4.64454	up	MSTRG.129947	1.32883	up
Novel_921	-8.29357	down	MSTRG.53885	1.30083	up
Novel_698	4.64454	up	MSTRG.3381	3.24489	up
Novel_599	7.99818	up	gene-LOC114115572	-1.15543	down
Novel_555	-6.56978	down	MSTRG.2612	1.11073	up
Novel_555	-6.56978	down	MSTRG.124683	1.02861	up
Novel_555	-6.56978	down	gene-LOC105613434	-1.65026	down
Novel_722	-9.98891	down	MSTRG.109307	2.06783	up
Novel_722	-9.98891	down	MSTRG.117952	1.18881	up
Novel_698	4.64454	up	gene-LOC114115572	-1.15543	down
Novel_679	-9.07997	down	MSTRG.133506	1.52494	up
Novel_921	-8.29357	down	gene-LOC114111491	-2.32529	down
Novel_725	-7.65467	down	MSTRG.19690	1.89406	up
Novel_921	-8.29357	down	MSTRG.96019	1.00246	up
Novel_573	-5.22582	down	MSTRG.76146	-1.00563	down
Novel_336	-4.69531	down	MSTRG.3378	2.19383	up
Novel_562	3.64454	up	MSTRG.44409	-1.17123	down
Novel_804	-5.33274	down	gene-LOC105608368	1.20082	up
Novel_500	-2.04119	down	MSTRG.119288	2.87304	up
Novel_804	-5.33274	down	MSTRG.124227	2.05756	up
Novel_573	-5.22582	down	MSTRG.41170	1.14098	up
Novel_679	-9.07997	down	MSTRG.49431	-1.03682	down
Novel_555	-6.56978	down	MSTRG.96806	2.40217	up
Novel_555	-6.56978	down	MSTRG.96803	2.7358	up
Novel_698	4.64454	up	MSTRG.43451	1.18945	up
Novel_555	-6.56978	down	MSTRG.117762	2.21466	up
Novel_650	-1.16773	down	MSTRG.66530	1.42251	up
Novel_698	4.64454	up	gene-LOC114108819	1.04722	up
Novel_679	-9.07997	down	MSTRG.102008	2.05756	up
Novel_661	-6.22582	down	MSTRG.43481	1.06595	up
Novel_722	-9.98891	down	MSTRG.52417	1.59048	up
Novel_722	-9.98891	down	MSTRG.52414	1.09193	up
Novel_921	-8.29357	down	MSTRG.23299	2.35873	up
Novel_804	-5.33274	down	MSTRG.36544	1.09563	up
Novel_722	-9.98891	down	MSTRG.101338	1.02607	up
Novel_555	-6.56978	down	MSTRG.17983	1.46257	up
Novel_573	-5.22582	down	MSTRG.32433	1.74402	up
Novel_336	-4.69531	down	MSTRG.10409	1.83517	up
Novel_555	-6.56978	down	MSTRG.2613	1.40105	up
Novel_679	-9.07997	down	MSTRG.52417	1.59048	up
Novel_555	-6.56978	down	MSTRG.60381	-1.68839	down
Novel_555	-6.56978	down	MSTRG.124681	1.20871	up
Novel_573	-5.22582	down	MSTRG.92350	1.10677	up
Novel_348	-5.84731	down	MSTRG.16565	1.13473	up
Novel_336	-4.69531	down	MSTRG.117761	2.75226	up
Novel_336	-4.69531	down	MSTRG.117762	2.21466	up
Novel_336	-4.69531	down	MSTRG.9383	-2.50923	down
Novel_562	3.64454	up	MSTRG.71138	4.35873	up
Novel_698	4.64454	up	gene-LOC105603554	1.12908	up
Novel_91	13.7927	up	MSTRG.105867	-1.21562	down
Novel_698	4.64454	up	MSTRG.105403	-1.78932	down
Novel_562	3.64454	up	MSTRG.18169	3.00509	up
Novel_698	4.64454	up	MSTRG.133509	1.5209	up
Novel_698	4.64454	up	MSTRG.133505	1.21607	up
Novel_679	-9.07997	down	MSTRG.26525	1.13676	up
Novel_184	1.47435	up	MSTRG.128435	1.11263	up
Novel_555	-6.56978	down	MSTRG.24333	1.92163	up
Novel_555	-6.56978	down	MSTRG.24332	2.09844	up
Novel_555	-6.56978	down	MSTRG.121449	1.52323	up
Novel_722	-9.98891	down	MSTRG.103874	-5.45023	down
Novel_573	-5.22582	down	MSTRG.133505	1.21607	up
Novel_739	7.21608	up	MSTRG.118834	1.88146	up
Novel_679	-9.07997	down	MSTRG.96968	-1.29607	down
Novel_904	-3.84731	down	MSTRG.14759	2.04843	up
Novel_555	-6.56978	down	MSTRG.128435	1.11263	up
Novel_804	-5.33274	down	MSTRG.67816	2.42013	up
Novel_696	3.93405	up	MSTRG.9383	-2.50923	down
Novel_555	-6.56978	down	MSTRG.107266	1.46522	up
Novel_555	-6.56978	down	MSTRG.102340	1.70812	up
Novel_804	-5.33274	down	MSTRG.33274	1.17245	up
Novel_679	-9.07997	down	MSTRG.75243	1.15439	up
Novel_41	3.93405	up	MSTRG.57996	2.31783	up
Novel_555	-6.56978	down	MSTRG.135278	1.00197	up
Novel_562	3.64454	up	MSTRG.52414	1.09193	up
Novel_599	7.99818	up	MSTRG.49116	1.01678	up
Novel_422	-5.11035	down	MSTRG.99711	-2.11088	down
Novel_562	3.64454	up	MSTRG.9388	-1.4194	down
Novel_562	3.64454	up	MSTRG.9383	-2.50923	down
Novel_562	3.64454	up	MSTRG.8193	-1.01266	down
Novel_555	-6.56978	down	MSTRG.1549	1.93471	up
Novel_921	-8.29357	down	MSTRG.85697	-1.07602	down
Novel_336	-4.69531	down	MSTRG.62509	-1.21018	down
Novel_916	1.64454	up	MSTRG.129533	-1.38311	down
Novel_555	-6.56978	down	gene-LOC105608014	1.12812	up
Novel_562	3.64454	up	MSTRG.120041	-2.23841	down
Novel_921	-8.29357	down	MSTRG.119351	1.04344	up
Novel_555	-6.56978	down	MSTRG.78484	1.24398	up
Novel_921	-8.29357	down	MSTRG.12640	3.27258	up
Novel_698	4.64454	up	gene-LOC105608368	1.20082	up
Novel_722	-9.98891	down	MSTRG.62509	-1.21018	down
Novel_768	2.01449	up	MSTRG.106220	-2.17184	down
Novel_669	5.05958	up	MSTRG.3980	2.25513	up
Novel_573	-5.22582	down	MSTRG.19688	1.42013	up
Novel_698	4.64454	up	MSTRG.137846	2.51824	up
Novel_336	-4.69531	down	MSTRG.109172	1.16364	up
Novel_573	-5.22582	down	MSTRG.105756	1.31516	up
Novel_141	-4.69531	down	MSTRG.75176	1.36602	up
Novel_97	-6.28027	down	MSTRG.121460	1.06331	up
Novel_662	6.62436	up	MSTRG.69807	1.2574	up
Novel_562	3.64454	up	MSTRG.58385	-1.51022	down
Novel_350	-11.6675	down	MSTRG.57525	1.40221	up
Novel_370	-6.38336	down	MSTRG.35631	1.69767	up
Novel_722	-9.98891	down	MSTRG.72856	1.27317	up
Novel_562	3.64454	up	MSTRG.103127	2.01547	up
Novel_562	3.64454	up	MSTRG.122977	1.07039	up
Novel_562	3.64454	up	MSTRG.133693	1.49289	up
Novel_562	3.64454	up	MSTRG.75430	1.37524	up
Novel_280	-9.55881	down	gene-LOC114116990	3.42013	up
Novel_782	-6.77331	down	MSTRG.5978	1.06705	up
Novel_921	-8.29357	down	MSTRG.102254	3.76409	up
Novel_722	-9.98891	down	MSTRG.105867	-1.21562	down
Novel_109	-7.84731	down	MSTRG.113758	1.71876	up
Novel_921	-8.29357	down	MSTRG.59974	-1.08164	down
Novel_573	-5.22582	down	MSTRG.31841	-1.25306	down
Novel_573	-5.22582	down	MSTRG.57994	2.27739	up
Novel_573	-5.22582	down	MSTRG.57997	3.10819	up
Novel_921	-8.29357	down	MSTRG.77223	1.8747	up
Novel_562	3.64454	up	MSTRG.52404	1.56212	up
Novel_336	-4.69531	down	MSTRG.125806	1.11658	up
Novel_562	3.64454	up	MSTRG.66530	1.42251	up
Novel_921	-8.29357	down	MSTRG.71541	1.69315	up
Novel_679	-9.07997	down	MSTRG.62509	-1.21018	down
Novel_555	-6.56978	down	MSTRG.119351	1.04344	up
Novel_698	4.64454	up	MSTRG.20011	-1.35443	down
Novel_662	6.62436	up	MSTRG.105040	1.77377	up
Novel_661	-6.22582	down	MSTRG.49565	1.26319	up
Novel_698	4.64454	up	MSTRG.96803	2.7358	up
Novel_573	-5.22582	down	MSTRG.44198	1.25464	up
Novel_99	-6.61285	down	MSTRG.16565	1.13473	up
Novel_722	-9.98891	down	MSTRG.8909	1.82006	up
Novel_555	-6.56978	down	gene-LOC114115657	1.13063	up
Novel_921	-8.29357	down	MSTRG.111371	-1.12176	down
Novel_722	-9.98891	down	MSTRG.83393	1.24843	up
Novel_722	-9.98891	down	MSTRG.83391	1.49917	up
Novel_555	-6.56978	down	MSTRG.120598	2.04722	up
Novel_555	-6.56978	down	MSTRG.4850	-2.30233	down
Novel_698	4.64454	up	MSTRG.83405	1.22091	up
Novel_679	-9.07997	down	MSTRG.33330	-1.1913	down
Novel_722	-9.98891	down	MSTRG.9383	-2.50923	down
Novel_722	-9.98891	down	MSTRG.16767	1.35644	up
Novel_679	-9.07997	down	MSTRG.83386	1.06755	up
Novel_562	3.64454	up	MSTRG.3381	3.24489	up
Novel_555	-6.56978	down	MSTRG.58046	4.77063	up
Novel_555	-6.56978	down	MSTRG.119150	1.03072	up
Novel_698	4.64454	up	MSTRG.44412	-1.17798	down
Novel_573	-5.22582	down	MSTRG.27207	1.39418	up
Novel_555	-6.56978	down	MSTRG.93759	1.35518	up
Novel_698	4.64454	up	MSTRG.49565	1.26319	up
Novel_95	-6.38336	down	MSTRG.38856	1.14843	up
Novel_921	-8.29357	down	MSTRG.75309	-1.42295	down
Novel_336	-4.69531	down	gene-LOC114108819	1.04722	up
Novel_921	-8.29357	down	MSTRG.21026	1.7827	up
Novel_722	-9.98891	down	MSTRG.96981	9.73453	up
Novel_722	-9.98891	down	MSTRG.96983	12.0013	up
Novel_842	-5.11035	down	MSTRG.135494	4.53561	up
Novel_921	-8.29357	down	MSTRG.132529	-1.04935	down
Novel_661	-6.22582	down	MSTRG.23505	3.22123	up
Novel_722	-9.98891	down	gene-LOC114113252	2.04277	up
Novel_698	4.64454	up	MSTRG.75177	2.10366	up
Novel_921	-8.29357	down	MSTRG.1868	-1.52249	down
Novel_336	-4.69531	down	MSTRG.120033	1.31806	up
Novel_661	-6.22582	down	MSTRG.121457	1.11894	up
Novel_555	-6.56978	down	MSTRG.76122	1.07672	up
Novel_804	-5.33274	down	MSTRG.75213	1.33542	up
Novel_698	4.64454	up	MSTRG.47618	1.45792	up
Novel_698	4.64454	up	MSTRG.57985	1.9638	up
Novel_698	4.64454	up	MSTRG.57987	2.30332	up
Novel_698	4.64454	up	MSTRG.57988	2.48346	up
Novel_921	-8.29357	down	MSTRG.97535	-2.90401	down
Novel_696	3.93405	up	MSTRG.95836	1.57608	up
Novel_555	-6.56978	down	MSTRG.83405	1.22091	up
Novel_698	4.64454	up	MSTRG.75430	1.37524	up
Novel_555	-6.56978	down	MSTRG.4493	-1.60295	down
Novel_722	-9.98891	down	MSTRG.4850	-2.30233	down
Novel_768	2.01449	up	MSTRG.8802	1.7872	up
Novel_722	-9.98891	down	MSTRG.29357	1.14086	up
Novel_336	-4.69531	down	MSTRG.121457	1.11894	up
Novel_555	-6.56978	down	MSTRG.35769	1.45957	up
Novel_921	-8.29357	down	MSTRG.3379	2.77303	up
Novel_348	-5.84731	down	MSTRG.133870	1.57767	up
Novel_573	-5.22582	down	MSTRG.125806	1.11658	up
Novel_722	-9.98891	down	MSTRG.33274	1.17245	up
Novel_573	-5.22582	down	MSTRG.103127	2.01547	up
Novel_722	-9.98891	down	MSTRG.78545	1.39156	up
Novel_722	-9.98891	down	MSTRG.32041	2.40677	up
Novel_555	-6.56978	down	MSTRG.55176	2.2946	up
Novel_555	-6.56978	down	MSTRG.8802	1.7872	up
Novel_573	-5.22582	down	MSTRG.42318	1.04816	up
Novel_555	-6.56978	down	MSTRG.86814	-1.33372	down
Novel_555	-6.56978	down	MSTRG.113747	1.55585	up
Novel_698	4.64454	up	MSTRG.6747	-3.79419	down
Novel_722	-9.98891	down	MSTRG.32621	-1.75619	down
Novel_722	-9.98891	down	MSTRG.54309	4.23889	up
Novel_227	-4.33274	down	MSTRG.75176	1.36602	up
Novel_336	-4.69531	down	MSTRG.102235	5.59006	up
Novel_921	-8.29357	down	gene-LOC114117355	2.83517	up
Novel_562	3.64454	up	MSTRG.105756	1.31516	up
Novel_562	3.64454	up	MSTRG.72856	1.27317	up
Novel_578	-5.61285	down	MSTRG.474	-3.02281	down
Novel_698	4.64454	up	MSTRG.86047	1.37359	up
Novel_578	-5.61285	down	MSTRG.66530	1.42251	up
Novel_921	-8.29357	down	MSTRG.66874	1.4549	up
Novel_573	-5.22582	down	MSTRG.117843	-1.18275	down
Novel_679	-9.07997	down	gene-LOC114117225	1.26143	up
Novel_673	-1.11035	down	MSTRG.99712	-2.18288	down
Novel_661	-6.22582	down	MSTRG.7940	1.43662	up
Novel_585	7.04447	up	MSTRG.87762	2.1571	up
Novel_698	4.64454	up	MSTRG.76231	2.33767	up
Novel_97	-6.28027	down	MSTRG.38856	1.14843	up
Novel_661	-6.22582	down	MSTRG.8193	-1.01266	down
Novel_722	-9.98891	down	MSTRG.73886	3.24116	up
Novel_336	-4.69531	down	MSTRG.23403	1.24321	up
Novel_336	-4.69531	down	MSTRG.57525	1.40221	up
Novel_336	-4.69531	down	MSTRG.57524	2.22749	up
Novel_336	-4.69531	down	MSTRG.8802	1.7872	up
Novel_555	-6.56978	down	MSTRG.15762	-1.0791	down
Novel_555	-6.56978	down	gene-LOC106991500	1.6562	up
Novel_921	-8.29357	down	MSTRG.84791	2.06595	up
Novel_555	-6.56978	down	MSTRG.8901	1.14657	up
Novel_555	-6.56978	down	MSTRG.8908	1.4726	up
Novel_661	-6.22582	down	MSTRG.125806	1.11658	up
Novel_679	-9.07997	down	MSTRG.113752	1.56641	up
Novel_679	-9.07997	down	MSTRG.113753	1.36421	up
Novel_698	4.64454	up	MSTRG.91542	1.02434	up
Novel_98	-1.67739	down	MSTRG.86815	-1.20856	down
Novel_573	-5.22582	down	MSTRG.58401	-1.06077	down
Novel_698	4.64454	up	MSTRG.59359	-1.16156	down
Novel_962	-8.62342	down	MSTRG.86821	-1.6314	down
Novel_679	-9.07997	down	MSTRG.16565	1.13473	up
Novel_722	-9.98891	down	MSTRG.119288	2.87304	up
Novel_25	-6.22582	down	gene-LOC106991200	1.68317	up
Novel_679	-9.07997	down	MSTRG.78484	1.24398	up
Novel_562	3.64454	up	MSTRG.24333	1.92163	up
Novel_555	-6.56978	down	MSTRG.39043	1.10622	up
Novel_99	-6.61285	down	MSTRG.106223	-2.13615	down
Novel_698	4.64454	up	MSTRG.51256	-3.14972	down
Novel_722	-9.98891	down	MSTRG.8802	1.7872	up
Novel_921	-8.29357	down	MSTRG.47797	3.00509	up
Novel_41	3.93405	up	MSTRG.106223	-2.13615	down
Novel_679	-9.07997	down	MSTRG.8901	1.14657	up
Novel_921	-8.29357	down	MSTRG.35771	1.5771	up
Novel_555	-6.56978	down	MSTRG.11287	-1.21214	down
Novel_915	-5.43227	down	MSTRG.102339	1.56829	up
Novel_921	-8.29357	down	MSTRG.122007	1.07333	up
Novel_698	4.64454	up	MSTRG.83561	-1.00916	down
Novel_555	-6.56978	down	MSTRG.107338	1.83517	up
Novel_75	4.38151	up	MSTRG.57996	2.31783	up
Novel_555	-6.56978	down	MSTRG.43874	-1.49106	down
Novel_698	4.64454	up	MSTRG.41944	1.59972	up
Novel_573	-5.22582	down	MSTRG.83386	1.06755	up
Novel_921	-8.29357	down	MSTRG.120598	2.04722	up
Novel_679	-9.07997	down	MSTRG.121449	1.52323	up
Novel_555	-6.56978	down	MSTRG.75311	-1.5389	down
Novel_921	-8.29357	down	MSTRG.8802	1.7872	up
Novel_722	-9.98891	down	MSTRG.133545	1.33474	up
Novel_555	-6.56978	down	MSTRG.55681	2.47377	up
Novel_698	4.64454	up	MSTRG.90775	2.23246	up
Novel_920	-4.69531	down	MSTRG.117767	1.48572	up
Novel_555	-6.56978	down	MSTRG.137310	1.05743	up
Novel_921	-8.29357	down	MSTRG.116719	1.74206	up
Novel_679	-9.07997	down	MSTRG.120033	1.31806	up
Novel_108	-8.1253	down	MSTRG.91542	1.02434	up
Novel_562	3.64454	up	MSTRG.113758	1.71876	up
Novel_562	3.64454	up	MSTRG.113755	1.57147	up
Novel_679	-9.07997	down	MSTRG.123234	4.00509	up
Novel_133	-5.11035	down	MSTRG.23403	1.24321	up
Novel_573	-5.22582	down	gene-LOC105609336	2.64252	up
Novel_698	4.64454	up	MSTRG.55798	4.69315	up
Novel_555	-6.56978	down	MSTRG.54829	1.0368	up
Novel_722	-9.98891	down	MSTRG.31841	-1.25306	down
Novel_698	4.64454	up	MSTRG.20270	1.26143	up
Novel_96	4.28197	up	MSTRG.38856	1.14843	up
Novel_41	3.93405	up	MSTRG.86815	-1.20856	down
Novel_99	-6.61285	down	MSTRG.75176	1.36602	up
Novel_336	-4.69531	down	MSTRG.72856	1.27317	up
Novel_422	-5.11035	down	MSTRG.35769	1.45957	up
Novel_573	-5.22582	down	MSTRG.124683	1.02861	up
Novel_573	-5.22582	down	MSTRG.124688	1.43943	up
Novel_722	-9.98891	down	gene-LOC114110265	2.42013	up
Novel_555	-6.56978	down	MSTRG.117767	1.48572	up
Novel_921	-8.29357	down	MSTRG.113297	2.2185	up
Novel_679	-9.07997	down	MSTRG.121879	-4.33476	down
Novel_573	-5.22582	down	MSTRG.21570	1.41325	up
Novel_698	4.64454	up	MSTRG.113297	2.2185	up
Novel_555	-6.56978	down	MSTRG.115688	1.23727	up
Novel_555	-6.56978	down	MSTRG.136775	1.34974	up
Novel_336	-4.69531	down	MSTRG.36544	1.09563	up
Novel_804	-5.33274	down	MSTRG.75310	-1.01898	down
Novel_679	-9.07997	down	MSTRG.66304	1.41786	up
Novel_698	4.64454	up	MSTRG.78484	1.24398	up
Novel_555	-6.56978	down	MSTRG.14759	2.04843	up
Novel_698	4.64454	up	MSTRG.111754	2.17756	up
Novel_555	-6.56978	down	MSTRG.8358	-1.70399	down
Novel_336	-4.69531	down	MSTRG.117843	-1.18275	down
Novel_679	-9.07997	down	MSTRG.96983	12.0013	up
Novel_921	-8.29357	down	MSTRG.72319	2.0957	up
Novel_573	-5.22582	down	MSTRG.133510	3.22749	up
Novel_722	-9.98891	down	MSTRG.124683	1.02861	up
Novel_921	-8.29357	down	MSTRG.8908	1.4726	up
Novel_562	3.64454	up	MSTRG.133508	1.56099	up
Novel_562	3.64454	up	MSTRG.133505	1.21607	up
Novel_562	3.64454	up	MSTRG.133506	1.52494	up
Novel_562	3.64454	up	MSTRG.107245	1.31265	up
Novel_698	4.64454	up	MSTRG.132532	-1.36588	down
Novel_370	-6.38336	down	MSTRG.91542	1.02434	up
Novel_555	-6.56978	down	MSTRG.117743	1.0255	up
Novel_722	-9.98891	down	gene-LOC114110285	1.42013	up
Novel_555	-6.56978	down	MSTRG.43554	1.16959	up
Novel_555	-6.56978	down	MSTRG.43555	1.40671	up
Novel_98	-1.67739	down	MSTRG.121460	1.06331	up
Novel_722	-9.98891	down	MSTRG.20006	-1.09772	down
Novel_722	-9.98891	down	gene-LOC114117969	2.83517	up
Novel_37	-1.58678	down	MSTRG.38856	1.14843	up
Novel_698	4.64454	up	MSTRG.8802	1.7872	up
Novel_679	-9.07997	down	MSTRG.42765	-1.51847	down
Novel_921	-8.29357	down	MSTRG.132566	1.20449	up
Novel_555	-6.56978	down	MSTRG.62509	-1.21018	down
Novel_698	4.64454	up	MSTRG.109837	-4.48676	down
Novel_921	-8.29357	down	MSTRG.113535	1.01167	up
Novel_679	-9.07997	down	MSTRG.119455	-1.7334	down
Novel_562	3.64454	up	MSTRG.117843	-1.18275	down
Novel_555	-6.56978	down	MSTRG.102339	1.56829	up
Novel_698	4.64454	up	MSTRG.75214	1.55192	up
Novel_739	7.21608	up	MSTRG.132566	1.20449	up
Novel_921	-8.29357	down	MSTRG.20243	1.9607	up
Novel_669	5.05958	up	MSTRG.67685	-3.5911	down
Novel_804	-5.33274	down	MSTRG.109172	1.16364	up
Novel_8	-4.69531	down	MSTRG.68723	1.01669	up
Novel_661	-6.22582	down	MSTRG.124187	1.46135	up
Novel_555	-6.56978	down	MSTRG.132956	4.17947	up
Novel_679	-9.07997	down	gene-LOC114110635	3.64252	up
Novel_555	-6.56978	down	MSTRG.96584	1.50143	up
Novel_698	4.64454	up	MSTRG.77744	1.92263	up
Novel_573	-5.22582	down	MSTRG.83405	1.22091	up
Novel_562	3.64454	up	MSTRG.121460	1.06331	up
Novel_722	-9.98891	down	MSTRG.103259	1.06301	up
Novel_722	-9.98891	down	MSTRG.120096	-4.16483	down
Novel_573	-5.22582	down	MSTRG.8911	2.0982	up
Novel_722	-9.98891	down	MSTRG.135278	1.00197	up
Novel_562	3.64454	up	MSTRG.58047	4.00509	up
Novel_722	-9.98891	down	MSTRG.121449	1.52323	up
Novel_722	-9.98891	down	MSTRG.66867	1.32702	up
Novel_562	3.64454	up	MSTRG.121865	1.88962	up
Novel_921	-8.29357	down	MSTRG.131489	1.20343	up
Novel_555	-6.56978	down	MSTRG.27000	1.09593	up
Novel_804	-5.33274	down	MSTRG.96981	9.73453	up
Novel_573	-5.22582	down	MSTRG.9127	-4.48676	down
Novel_921	-8.29357	down	MSTRG.86764	2.06963	up
Novel_698	4.64454	up	MSTRG.97535	-2.90401	down
Novel_102	-4.98482	down	MSTRG.132956	4.17947	up
Novel_698	4.64454	up	MSTRG.19762	1.0368	up
Novel_99	-6.61285	down	MSTRG.86815	-1.20856	down
Novel_698	4.64454	up	MSTRG.106215	-1.96525	down
Novel_698	4.64454	up	MSTRG.106218	-2.10225	down
Novel_698	4.64454	up	MSTRG.34306	1.16509	up
Novel_573	-5.22582	down	MSTRG.8802	1.7872	up
Novel_562	3.64454	up	MSTRG.106215	-1.96525	down
Novel_722	-9.98891	down	MSTRG.103871	-4.80869	down
Novel_722	-9.98891	down	MSTRG.13944	-4.10673	down
Novel_661	-6.22582	down	MSTRG.101114	-1.07998	down
Novel_679	-9.07997	down	MSTRG.124481	1.06034	up
Novel_722	-9.98891	down	MSTRG.96261	3.05756	up
Novel_20	3.28197	up	MSTRG.133313	1.67167	up
Novel_915	-5.43227	down	MSTRG.121460	1.06331	up
Novel_573	-5.22582	down	MSTRG.120041	-2.23841	down
Novel_722	-9.98891	down	gene-LOC114114817	1.0228	up
Novel_722	-9.98891	down	MSTRG.39043	1.10622	up
Novel_921	-8.29357	down	MSTRG.66294	1.57954	up
Novel_555	-6.56978	down	MSTRG.25014	1.32392	up
Novel_722	-9.98891	down	MSTRG.102340	1.70812	up
Novel_336	-4.69531	down	MSTRG.133505	1.21607	up
Novel_679	-9.07997	down	MSTRG.24928	4.1571	up
Novel_336	-4.69531	down	MSTRG.57993	2.18777	up
Novel_722	-9.98891	down	MSTRG.139332	1.07145	up
Novel_555	-6.56978	down	MSTRG.53885	1.30083	up
Novel_336	-4.69531	down	MSTRG.131837	1.19787	up
Novel_422	-5.11035	down	gene-LOC114113958	1.34503	up
Novel_722	-9.98891	down	MSTRG.139457	3.22749	up
Novel_573	-5.22582	down	MSTRG.75430	1.37524	up
Novel_696	3.93405	up	MSTRG.7934	1.06237	up
Novel_698	4.64454	up	MSTRG.116734	1.51324	up
Novel_673	-1.11035	down	MSTRG.61344	1.25838	up
Novel_562	3.64454	up	MSTRG.32433	1.74402	up
Novel_722	-9.98891	down	MSTRG.122460	1.24398	up
Novel_562	3.64454	up	MSTRG.120598	2.04722	up
Novel_573	-5.22582	down	MSTRG.117761	2.75226	up
Novel_573	-5.22582	down	MSTRG.117764	1.60281	up
Novel_336	-4.69531	down	MSTRG.27207	1.39418	up
Novel_573	-5.22582	down	MSTRG.114044	-1.0393	down
Novel_555	-6.56978	down	MSTRG.66867	1.32702	up
Novel_555	-6.56978	down	MSTRG.139332	1.07145	up
Novel_555	-6.56978	down	MSTRG.107371	1.10478	up
Novel_41	3.93405	up	MSTRG.16565	1.13473	up
Novel_804	-5.33274	down	MSTRG.90232	1.05439	up
Novel_555	-6.56978	down	MSTRG.90775	2.23246	up
Novel_336	-4.69531	down	MSTRG.103124	1.84928	up
Novel_804	-5.33274	down	MSTRG.133508	1.56099	up
Novel_555	-6.56978	down	MSTRG.33330	-1.1913	down
Novel_555	-6.56978	down	MSTRG.132402	1.28071	up
Novel_555	-6.56978	down	MSTRG.3379	2.77303	up
Novel_573	-5.22582	down	MSTRG.23505	3.22123	up
Novel_722	-9.98891	down	MSTRG.133324	1.02465	up
Novel_555	-6.56978	down	MSTRG.49565	1.26319	up
Novel_555	-6.56978	down	MSTRG.58401	-1.06077	down
Novel_555	-6.56978	down	MSTRG.137842	3.10627	up
Novel_698	4.64454	up	MSTRG.66294	1.57954	up
Novel_336	-4.69531	down	MSTRG.100325	3.12057	up
Novel_578	-5.61285	down	MSTRG.106228	-2.20833	down
Novel_555	-6.56978	down	MSTRG.47797	3.00509	up
Novel_722	-9.98891	down	MSTRG.28313	2.64252	up
Novel_722	-9.98891	down	MSTRG.17507	-1.30233	down
Novel_921	-8.29357	down	MSTRG.15762	-1.0791	down
Novel_562	3.64454	up	MSTRG.78532	-1.04619	down
Novel_336	-4.69531	down	MSTRG.17273	1.25021	up
Novel_722	-9.98891	down	MSTRG.139437	3.00509	up
Novel_698	4.64454	up	MSTRG.124595	-1.6794	down
Novel_722	-9.98891	down	MSTRG.68475	1.0217	up
Novel_555	-6.56978	down	MSTRG.113755	1.57147	up
Novel_555	-6.56978	down	MSTRG.113752	1.56641	up
Novel_555	-6.56978	down	MSTRG.113758	1.71876	up
Novel_698	4.64454	up	MSTRG.93230	1.10294	up
Novel_211	-1.12805	down	gene-LOC114116914	3.42013	up
Novel_722	-9.98891	down	MSTRG.85697	-1.07602	down
Novel_679	-9.07997	down	MSTRG.38863	1.23727	up
Novel_679	-9.07997	down	MSTRG.11737	3.83517	up
Novel_562	3.64454	up	MSTRG.28890	1.35454	up
Novel_921	-8.29357	down	MSTRG.113755	1.57147	up
Novel_722	-9.98891	down	MSTRG.22376	-1.01283	down
Novel_555	-6.56978	down	MSTRG.74386	-1.74979	down
Novel_818	3.28197	up	MSTRG.38856	1.14843	up
Novel_555	-6.56978	down	MSTRG.75213	1.33542	up
Novel_679	-9.07997	down	MSTRG.96301	3.3316	up
Novel_547	-6.47958	down	MSTRG.43913	-1.37294	down
Novel_555	-6.56978	down	MSTRG.66304	1.41786	up
Novel_555	-6.56978	down	MSTRG.66303	1.77028	up
Novel_555	-6.56978	down	MSTRG.54174	-1.55096	down
Novel_804	-5.33274	down	MSTRG.121726	1.0791	up
Novel_698	4.64454	up	MSTRG.113758	1.71876	up
Novel_698	4.64454	up	MSTRG.113753	1.36421	up
Novel_555	-6.56978	down	MSTRG.69256	1.2311	up
Novel_555	-6.56978	down	MSTRG.57996	2.31783	up
Novel_848	4.05958	up	MSTRG.40592	3.00509	up
Novel_573	-5.22582	down	MSTRG.70844	1.54016	up
Novel_555	-6.56978	down	MSTRG.106973	1.46135	up
Novel_921	-8.29357	down	MSTRG.124681	1.20871	up
Novel_722	-9.98891	down	MSTRG.94491	2.37122	up
Novel_698	4.64454	up	MSTRG.122977	1.07039	up
Novel_36	3.64454	up	MSTRG.75176	1.36602	up
Novel_722	-9.98891	down	MSTRG.65590	4.83517	up
Novel_698	4.64454	up	gene-LOC105605028	1.46744	up
Novel_921	-8.29357	down	MSTRG.39036	1.0085	up
Novel_562	3.64454	up	MSTRG.23321	-1.06529	down
Novel_679	-9.07997	down	MSTRG.75245	1.53012	up
Novel_555	-6.56978	down	MSTRG.43518	-1.01283	down
Novel_698	4.64454	up	MSTRG.32151	1.2534	up
Novel_698	4.64454	up	MSTRG.90232	1.05439	up
Novel_555	-6.56978	down	MSTRG.44410	-1.36426	down
Novel_336	-4.69531	down	MSTRG.86819	-1.45505	down
Novel_336	-4.69531	down	MSTRG.86815	-1.20856	down
Novel_555	-6.56978	down	MSTRG.103116	1.57214	up
Novel_698	4.64454	up	MSTRG.43872	-1.25974	down
Novel_722	-9.98891	down	MSTRG.44123	1.30029	up
Novel_555	-6.56978	down	MSTRG.24928	4.1571	up
Novel_963	4.79654	up	MSTRG.75308	-1.59255	down
Novel_708	13.9887	up	gene-LOC105603319	1.00509	up
Novel_722	-9.98891	down	MSTRG.21009	3.56697	up
Novel_336	-4.69531	down	MSTRG.76146	-1.00563	down
Novel_573	-5.22582	down	MSTRG.132698	1.10463	up
Novel_698	4.64454	up	MSTRG.117743	1.0255	up
Novel_661	-6.22582	down	gene-LOC106990841	1.60776	up
Novel_573	-5.22582	down	MSTRG.62502	-1.27317	down
Novel_573	-5.22582	down	MSTRG.62509	-1.21018	down
Novel_661	-6.22582	down	MSTRG.67679	-2.17765	down
Novel_921	-8.29357	down	MSTRG.96803	2.7358	up
Novel_562	3.64454	up	MSTRG.3378	2.19383	up
Novel_562	3.64454	up	MSTRG.3376	1.84365	up
Novel_962	-8.62342	down	MSTRG.104345	2.64252	up
Novel_722	-9.98891	down	gene-LOC114116910	-1.85133	down
Novel_722	-9.98891	down	MSTRG.24333	1.92163	up
Novel_573	-5.22582	down	MSTRG.75245	1.53012	up
Novel_698	4.64454	up	MSTRG.1867	-1.9018	down
Novel_573	-5.22582	down	MSTRG.78532	-1.04619	down
Novel_510	3.79654	up	MSTRG.75176	1.36602	up
Novel_722	-9.98891	down	MSTRG.121460	1.06331	up
Novel_679	-9.07997	down	MSTRG.69256	1.2311	up
Novel_722	-9.98891	down	MSTRG.96806	2.40217	up
Novel_679	-9.07997	down	MSTRG.107245	1.31265	up
Novel_555	-6.56978	down	MSTRG.60758	1.08085	up
Novel_573	-5.22582	down	MSTRG.38860	1.22219	up
Novel_921	-8.29357	down	MSTRG.126204	-1.23194	down
Novel_555	-6.56978	down	MSTRG.110928	1.0509	up
Novel_921	-8.29357	down	MSTRG.119171	1.53952	up
Novel_555	-6.56978	down	MSTRG.21009	3.56697	up
Novel_722	-9.98891	down	MSTRG.119366	1.19842	up
Novel_573	-5.22582	down	gene-LOC105607625	1.25911	up
Novel_722	-9.98891	down	MSTRG.133606	1.52447	up
Novel_722	-9.98891	down	MSTRG.105732	1.03229	up
Novel_698	4.64454	up	MSTRG.93858	1.47903	up
Novel_555	-6.56978	down	MSTRG.103871	-4.80869	down
Novel_555	-6.56978	down	MSTRG.103874	-5.45023	down
Novel_555	-6.56978	down	MSTRG.132529	-1.04935	down
Novel_555	-6.56978	down	MSTRG.51262	-2.21928	down
Novel_722	-9.98891	down	MSTRG.101114	-1.07998	down
Novel_573	-5.22582	down	MSTRG.55188	-1.35817	down
Novel_921	-8.29357	down	MSTRG.44198	1.25464	up
Novel_804	-5.33274	down	MSTRG.116166	3.2528	up
Novel_921	-8.29357	down	MSTRG.133095	1.03157	up
Novel_555	-6.56978	down	MSTRG.121460	1.06331	up
Novel_573	-5.22582	down	MSTRG.93230	1.10294	up
Novel_921	-8.29357	down	MSTRG.23300	2.08998	up
Novel_911	-9.89171	down	MSTRG.9383	-2.50923	down
Novel_921	-8.29357	down	MSTRG.54694	-2.74979	down
Novel_573	-5.22582	down	MSTRG.106223	-2.13615	down
Novel_573	-5.22582	down	MSTRG.106220	-2.17184	down
Novel_921	-8.29357	down	MSTRG.54995	-2.59889	down
Novel_679	-9.07997	down	MSTRG.93759	1.35518	up
Novel_679	-9.07997	down	MSTRG.119178	1.11528	up
Novel_555	-6.56978	down	MSTRG.113535	1.01167	up
Novel_555	-6.56978	down	MSTRG.36229	-2.62426	down
Novel_562	3.64454	up	MSTRG.119171	1.53952	up
Novel_722	-9.98891	down	MSTRG.11289	-2.06013	down
Novel_102	-4.98482	down	MSTRG.75176	1.36602	up
Novel_97	-6.28027	down	MSTRG.16565	1.13473	up
Novel_562	3.64454	up	MSTRG.20011	-1.35443	down
Novel_661	-6.22582	down	MSTRG.86815	-1.20856	down
Novel_573	-5.22582	down	MSTRG.55862	-1.84764	down
Novel_679	-9.07997	down	MSTRG.131989	-1.44142	down
Novel_95	-6.38336	down	MSTRG.16565	1.13473	up
Novel_698	4.64454	up	MSTRG.106225	-2.70181	down
Novel_698	4.64454	up	MSTRG.106220	-2.17184	down
Novel_698	4.64454	up	MSTRG.106223	-2.13615	down
Novel_555	-6.56978	down	MSTRG.130689	1.23372	up
Novel_673	-1.11035	down	MSTRG.123541	1.37609	up
Novel_555	-6.56978	down	MSTRG.41190	1.57214	up
Novel_679	-9.07997	down	MSTRG.49638	3.83517	up
Novel_748	-5.52538	down	MSTRG.61344	1.25838	up
Novel_722	-9.98891	down	MSTRG.23085	-1.1494	down
Novel_722	-9.98891	down	gene-LOC106991500	1.6562	up
Novel_562	3.64454	up	MSTRG.93230	1.10294	up
Novel_698	4.64454	up	MSTRG.123240	1.70964	up
Novel_921	-8.29357	down	MSTRG.54247	4.2946	up
Novel_555	-6.56978	down	MSTRG.83386	1.06755	up
Novel_555	-6.56978	down	MSTRG.83382	1.52521	up
Novel_336	-4.69531	down	MSTRG.32433	1.74402	up
Novel_555	-6.56978	down	MSTRG.48714	1.05756	up
Novel_722	-9.98891	down	MSTRG.128435	1.11263	up
Novel_926	3.28197	up	MSTRG.43613	3.53561	up
Novel_573	-5.22582	down	gene-LOC114108819	1.04722	up
Novel_722	-9.98891	down	MSTRG.83405	1.22091	up
Novel_562	3.64454	up	MSTRG.87603	1.87934	up
Novel_562	3.64454	up	MSTRG.87601	1.40221	up
Novel_921	-8.29357	down	gene-LOC105615181	1.57767	up
Novel_722	-9.98891	down	MSTRG.125985	3.74206	up
Novel_662	6.62436	up	MSTRG.99714	-2.36408	down
Novel_97	-6.28027	down	MSTRG.106223	-2.13615	down
Novel_698	4.64454	up	MSTRG.5295	1.78937	up
Novel_347	-7.56978	down	MSTRG.16565	1.13473	up
Novel_698	4.64454	up	MSTRG.2613	1.40105	up
Novel_679	-9.07997	down	MSTRG.107371	1.10478	up
Novel_722	-9.98891	down	MSTRG.117762	2.21466	up
Novel_722	-9.98891	down	MSTRG.117767	1.48572	up
Novel_921	-8.29357	down	MSTRG.30789	1.52661	up
Novel_336	-4.69531	down	MSTRG.31836	-1.54415	down
Novel_555	-6.56978	down	MSTRG.26525	1.13676	up
Novel_573	-5.22582	down	MSTRG.54376	1.69078	up
Novel_673	-1.11035	down	MSTRG.82724	1.54458	up
Novel_722	-9.98891	down	MSTRG.57688	2.19272	up
Novel_573	-5.22582	down	MSTRG.10403	-1.17168	down
Novel_573	-5.22582	down	MSTRG.10409	1.83517	up
Novel_164	-4.84731	down	MSTRG.61251	-1.21581	down
Novel_25	-6.22582	down	MSTRG.133313	1.67167	up
Novel_890	-11.8003	down	MSTRG.23404	1.23596	up
Novel_921	-8.29357	down	MSTRG.96584	1.50143	up
Novel_921	-8.29357	down	MSTRG.43554	1.16959	up
Novel_555	-6.56978	down	MSTRG.73070	1.80917	up
Novel_508	-8.01724	down	MSTRG.68723	1.01669	up
Novel_804	-5.33274	down	MSTRG.124681	1.20871	up
Novel_555	-6.56978	down	MSTRG.14223	1.8717	up
Novel_679	-9.07997	down	MSTRG.94166	-1.74979	down
Novel_722	-9.98891	down	gene-LOC106991200	1.68317	up
Novel_573	-5.22582	down	MSTRG.107373	1.02221	up
Novel_722	-9.98891	down	MSTRG.69030	1.12795	up
Novel_555	-6.56978	down	MSTRG.9383	-2.50923	down
Novel_555	-6.56978	down	MSTRG.43905	-1.28546	down
Novel_896	4.99818	up	MSTRG.113758	1.71876	up
Novel_555	-6.56978	down	MSTRG.57986	2.1181	up
Novel_722	-9.98891	down	MSTRG.26281	1.08571	up
Novel_679	-9.07997	down	MSTRG.2716	1.01474	up
Novel_562	3.64454	up	MSTRG.2613	1.40105	up
Novel_562	3.64454	up	MSTRG.2612	1.11073	up
Novel_555	-6.56978	down	MSTRG.101338	1.02607	up
Novel_555	-6.56978	down	MSTRG.16153	-1.20436	down
Novel_679	-9.07997	down	MSTRG.58401	-1.06077	down
Novel_722	-9.98891	down	MSTRG.49565	1.26319	up
Novel_722	-9.98891	down	MSTRG.43518	-1.01283	down
Novel_698	4.64454	up	MSTRG.125806	1.11658	up
Novel_698	4.64454	up	MSTRG.125801	1.02195	up
Novel_562	3.64454	up	MSTRG.96806	2.40217	up
Novel_679	-9.07997	down	gene-LOC114113204	1.0831	up
Novel_578	-5.61285	down	MSTRG.121457	1.11894	up
Novel_661	-6.22582	down	MSTRG.72856	1.27317	up
Novel_722	-9.98891	down	MSTRG.133509	1.5209	up
Novel_722	-9.98891	down	MSTRG.133507	1.3768	up
Novel_698	4.64454	up	MSTRG.96981	9.73453	up
Novel_324	-4.84731	down	MSTRG.61118	1.11652	up
Novel_573	-5.22582	down	MSTRG.33274	1.17245	up
Novel_698	4.64454	up	MSTRG.28277	1.01241	up
Novel_921	-8.29357	down	MSTRG.55635	1.48725	up
Novel_725	-7.65467	down	MSTRG.44467	1.15037	up
Novel_722	-9.98891	down	MSTRG.132952	3.94137	up
Novel_722	-9.98891	down	MSTRG.132956	4.17947	up
Novel_698	4.64454	up	MSTRG.113756	1.51167	up
Novel_698	4.64454	up	MSTRG.113755	1.57147	up
Novel_562	3.64454	up	MSTRG.43875	-1.69713	down
Novel_722	-9.98891	down	MSTRG.107266	1.46522	up
Novel_698	4.64454	up	MSTRG.35631	1.69767	up
Novel_555	-6.56978	down	MSTRG.25395	1.31322	up
Novel_336	-4.69531	down	MSTRG.20011	-1.35443	down
Novel_722	-9.98891	down	MSTRG.107338	1.83517	up
Novel_555	-6.56978	down	MSTRG.54970	1.18881	up
Novel_578	-5.61285	down	MSTRG.132532	-1.36588	down
Novel_679	-9.07997	down	MSTRG.138732	1.19001	up
Novel_679	-9.07997	down	MSTRG.57992	2.01125	up
Novel_679	-9.07997	down	MSTRG.60381	-1.68839	down
Novel_336	-4.69531	down	MSTRG.51923	1.23809	up
Novel_679	-9.07997	down	MSTRG.119150	1.03072	up
Novel_573	-5.22582	down	MSTRG.44119	2.49813	up
Novel_599	7.99818	up	MSTRG.68451	-2.25229	down
Novel_698	4.64454	up	MSTRG.33274	1.17245	up
Novel_573	-5.22582	down	MSTRG.90282	1.18881	up
Novel_587	11.848	up	MSTRG.62509	-1.21018	down
Novel_698	4.64454	up	MSTRG.39043	1.10622	up
Novel_698	4.64454	up	MSTRG.36544	1.09563	up
Novel_722	-9.98891	down	MSTRG.125015	-1.35748	down
Novel_555	-6.56978	down	MSTRG.35500	2.06224	up
Novel_562	3.64454	up	MSTRG.83405	1.22091	up
Novel_336	-4.69531	down	MSTRG.38856	1.14843	up
Novel_555	-6.56978	down	MSTRG.96019	1.00246	up
Novel_921	-8.29357	down	MSTRG.2716	1.01474	up
Novel_921	-8.29357	down	MSTRG.119366	1.19842	up
Novel_336	-4.69531	down	MSTRG.133693	1.49289	up
Novel_573	-5.22582	down	MSTRG.75213	1.33542	up
Novel_725	-7.65467	down	MSTRG.87603	1.87934	up
Novel_555	-6.56978	down	MSTRG.71541	1.69315	up
Novel_620	3.05958	up	MSTRG.86819	-1.45505	down
Novel_679	-9.07997	down	MSTRG.33974	1.76478	up
Novel_98	-1.67739	down	MSTRG.16565	1.13473	up
Novel_573	-5.22582	down	MSTRG.58385	-1.51022	down
Novel_921	-8.29357	down	MSTRG.105756	1.31516	up
Novel_698	4.64454	up	MSTRG.131299	-4.29411	down
Novel_336	-4.69531	down	MSTRG.83438	2.77377	up
Novel_715	3.47462	up	MSTRG.75308	-1.59255	down
Novel_661	-6.22582	down	MSTRG.23266	-1.04935	down
Novel_555	-6.56978	down	MSTRG.83924	1.04049	up
Novel_555	-6.56978	down	MSTRG.123240	1.70964	up
Novel_562	3.64454	up	MSTRG.39036	1.0085	up
Novel_426	6.68407	up	MSTRG.35769	1.45957	up
Novel_555	-6.56978	down	MSTRG.120033	1.31806	up
Novel_722	-9.98891	down	MSTRG.31216	-1.1494	down
Novel_921	-8.29357	down	MSTRG.44410	-1.36426	down
Novel_562	3.64454	up	MSTRG.133510	3.22749	up
Novel_573	-5.22582	down	MSTRG.58047	4.00509	up
Novel_914	4.17506	up	MSTRG.102339	1.56829	up
Novel_722	-9.98891	down	MSTRG.117743	1.0255	up
Novel_722	-9.98891	down	MSTRG.55176	2.2946	up
Novel_76	5.56208	up	MSTRG.57996	2.31783	up
Novel_722	-9.98891	down	MSTRG.86814	-1.33372	down
Novel_36	3.64454	up	MSTRG.38856	1.14843	up
Novel_555	-6.56978	down	gene-LOC101115194	1.25021	up
Novel_184	1.47435	up	MSTRG.138743	2.80917	up
Novel_722	-9.98891	down	MSTRG.106973	1.46135	up
Novel_962	-8.62342	down	MSTRG.107209	2.93597	up
Novel_29	3.79654	up	MSTRG.133313	1.67167	up
Novel_101	-6.38336	down	MSTRG.132956	4.17947	up
Novel_562	3.64454	up	MSTRG.44198	1.25464	up
Novel_98	-1.67739	down	MSTRG.75176	1.36602	up
Novel_336	-4.69531	down	MSTRG.531	1.08723	up
Novel_336	-4.69531	down	MSTRG.103867	-4.55715	down
Novel_96	4.28197	up	MSTRG.16565	1.13473	up
Novel_555	-6.56978	down	MSTRG.15339	1.96349	up
Novel_242	-1.20778	down	MSTRG.10405	-1.0851	down
Novel_5	6.99818	up	MSTRG.68723	1.01669	up
Novel_562	3.64454	up	MSTRG.124683	1.02861	up
Novel_573	-5.22582	down	MSTRG.96806	2.40217	up
Novel_661	-6.22582	down	MSTRG.20005	-1.21794	down
Novel_578	-5.61285	down	MSTRG.133314	1.46863	up
Novel_555	-6.56978	down	MSTRG.7940	1.43662	up
Novel_336	-4.69531	down	MSTRG.31841	-1.25306	down
Novel_555	-6.56978	down	MSTRG.108073	1.28768	up
Novel_348	-5.84731	down	MSTRG.39941	1.26813	up
Novel_562	3.64454	up	gene-LOC105603609	1.97267	up
Novel_578	-5.61285	down	MSTRG.102340	1.70812	up
Novel_698	4.64454	up	MSTRG.33228	1.58881	up
Novel_698	4.64454	up	MSTRG.57996	2.31783	up
Novel_573	-5.22582	down	MSTRG.17273	1.25021	up
Novel_698	4.64454	up	MSTRG.55175	1.76117	up
Novel_555	-6.56978	down	MSTRG.138732	1.19001	up
Novel_41	3.93405	up	MSTRG.121460	1.06331	up
Novel_101	-6.38336	down	MSTRG.86815	-1.20856	down
Novel_679	-9.07997	down	MSTRG.31836	-1.54415	down
Novel_336	-4.69531	down	MSTRG.14746	-2.44494	down
Novel_722	-9.98891	down	MSTRG.137310	1.05743	up
Novel_573	-5.22582	down	MSTRG.3378	2.19383	up
Novel_96	4.28197	up	MSTRG.106223	-2.13615	down
Novel_804	-5.33274	down	MSTRG.2612	1.11073	up
Novel_722	-9.98891	down	MSTRG.7940	1.43662	up
Novel_722	-9.98891	down	MSTRG.134319	-1.26917	down
Novel_555	-6.56978	down	MSTRG.1868	-1.52249	down
Novel_562	3.64454	up	MSTRG.90775	2.23246	up
Novel_5	6.99818	up	gene-LOC114117229	1.76117	up
Novel_698	4.64454	up	MSTRG.99712	-2.18288	down
Novel_555	-6.56978	down	MSTRG.59538	2.75717	up
Novel_725	-7.65467	down	MSTRG.2716	1.01474	up
Novel_909	-8.1836	down	MSTRG.76126	1.07573	up
Novel_698	4.64454	up	MSTRG.83391	1.49917	up
Novel_921	-8.29357	down	MSTRG.111956	-2.06483	down
Novel_165	-5.84731	down	MSTRG.61251	-1.21581	down
Novel_555	-6.56978	down	MSTRG.139437	3.00509	up
Novel_555	-6.56978	down	MSTRG.102252	3.71216	up
Novel_336	-4.69531	down	MSTRG.58008	1.01431	up
Novel_614	-5.43227	down	MSTRG.43905	-1.28546	down
Novel_555	-6.56978	down	MSTRG.3380	3.02631	up
Novel_555	-6.56978	down	MSTRG.3381	3.24489	up
Novel_921	-8.29357	down	gene-LOC114113044	1.02465	up
Novel_555	-6.56978	down	gene-LOC114113204	1.0831	up
Novel_336	-4.69531	down	MSTRG.83386	1.06755	up
Novel_347	-7.56978	down	MSTRG.75176	1.36602	up
Novel_698	4.64454	up	MSTRG.125841	1.13773	up
Novel_698	4.64454	up	MSTRG.30746	1.38771	up
Novel_555	-6.56978	down	MSTRG.87600	1.41235	up
Novel_555	-6.56978	down	MSTRG.87601	1.40221	up
Novel_698	4.64454	up	MSTRG.121478	1.25302	up
Novel_679	-9.07997	down	MSTRG.10705	-1.62902	down
Novel_698	4.64454	up	MSTRG.26745	-3.74979	down
Novel_555	-6.56978	down	MSTRG.34891	4.0831	up
Novel_573	-5.22582	down	MSTRG.15182	2.0939	up
Novel_679	-9.07997	down	MSTRG.132402	1.28071	up
Novel_698	4.64454	up	MSTRG.120598	2.04722	up
Novel_698	4.64454	up	MSTRG.18169	3.00509	up
Novel_4	7.07453	up	MSTRG.86815	-1.20856	down
Novel_698	4.64454	up	MSTRG.72856	1.27317	up
Novel_27	-1.45499	down	gene-LOC106991200	1.68317	up
Novel_722	-9.98891	down	MSTRG.109172	1.16364	up
Novel_336	-4.69531	down	MSTRG.95610	1.34213	up
Novel_562	3.64454	up	MSTRG.87744	1.21704	up
Novel_348	-5.84731	down	MSTRG.106223	-2.13615	down
Novel_336	-4.69531	down	MSTRG.71379	-2.82255	down
Novel_211	-1.12805	down	MSTRG.124713	-1.26701	down
Novel_43	4.38151	up	MSTRG.16565	1.13473	up
Novel_782	-6.77331	down	MSTRG.24333	1.92163	up
Novel_573	-5.22582	down	MSTRG.113758	1.71876	up
Novel_573	-5.22582	down	MSTRG.113755	1.57147	up
Novel_661	-6.22582	down	MSTRG.71012	-2.56073	down
Novel_573	-5.22582	down	MSTRG.41022	2.78937	up
Novel_722	-9.98891	down	MSTRG.96584	1.50143	up
Novel_555	-6.56978	down	MSTRG.20015	-1.50991	down
Novel_578	-5.61285	down	gene-LOC105610709	2.46744	up
Novel_555	-6.56978	down	MSTRG.58394	-1.17994	down
Novel_921	-8.29357	down	MSTRG.37438	1.46594	up
Novel_573	-5.22582	down	MSTRG.109837	-4.48676	down
Novel_562	3.64454	up	MSTRG.72319	2.0957	up
Novel_725	-7.65467	down	MSTRG.117870	1.33767	up
Novel_562	3.64454	up	MSTRG.31841	-1.25306	down
Novel_662	6.62436	up	MSTRG.48599	1.81499	up
Novel_722	-9.98891	down	MSTRG.3380	3.02631	up
Novel_722	-9.98891	down	MSTRG.99969	-1.01109	down
Novel_562	3.64454	up	gene-LOC114115572	-1.15543	down
Novel_573	-5.22582	down	MSTRG.103867	-4.55715	down
Novel_722	-9.98891	down	MSTRG.75214	1.55192	up
Novel_698	4.64454	up	MSTRG.133152	1.16532	up
Novel_698	4.64454	up	MSTRG.18	1.64252	up
Novel_573	-5.22582	down	MSTRG.66530	1.42251	up
Novel_573	-5.22582	down	MSTRG.52414	1.09193	up
Novel_664	1.34909	up	gene-LOC114115287	1.17077	up
Novel_698	4.64454	up	MSTRG.71012	-2.56073	down
Novel_698	4.64454	up	MSTRG.71015	-1.37364	down
Novel_555	-6.56978	down	MSTRG.121437	2.16609	up
Novel_76	5.56208	up	gene-LOC106991200	1.68317	up
Novel_804	-5.33274	down	MSTRG.121460	1.06331	up
Novel_921	-8.29357	down	MSTRG.73077	1.0368	up
Novel_679	-9.07997	down	MSTRG.58643	-1.05792	down
Novel_842	-5.11035	down	gene-LOC114112783	1.52323	up
Novel_804	-5.33274	down	MSTRG.127629	1.07618	up
Novel_841	3.05958	up	MSTRG.135494	4.53561	up
Novel_387	-1.11035	down	MSTRG.100013	1.70964	up
Novel_573	-5.22582	down	MSTRG.90775	2.23246	up
Novel_921	-8.29357	down	MSTRG.5978	1.06705	up
Novel_679	-9.07997	down	MSTRG.54829	1.0368	up
Novel_661	-6.22582	down	MSTRG.133313	1.67167	up
Novel_555	-6.56978	down	MSTRG.97529	1.1748	up
Novel_921	-8.29357	down	MSTRG.62509	-1.21018	down
Novel_555	-6.56978	down	MSTRG.106218	-2.10225	down
Novel_555	-6.56978	down	MSTRG.106215	-1.96525	down
Novel_336	-4.69531	down	MSTRG.105756	1.31516	up
Novel_921	-8.29357	down	MSTRG.55169	1.44818	up
Novel_661	-6.22582	down	MSTRG.124154	-1.63049	down
Novel_555	-6.56978	down	MSTRG.20731	1.12585	up
Novel_562	3.64454	up	MSTRG.103124	1.84928	up
Novel_336	-4.69531	down	MSTRG.66294	1.57954	up
Novel_555	-6.56978	down	MSTRG.51923	1.23809	up
Novel_921	-8.29357	down	MSTRG.35769	1.45957	up
Novel_352	-10.6287	down	MSTRG.67679	-2.17765	down
Novel_555	-6.56978	down	MSTRG.75176	1.36602	up
Novel_573	-5.22582	down	MSTRG.133693	1.49289	up
Novel_555	-6.56978	down	MSTRG.94491	2.37122	up
Novel_555	-6.56978	down	MSTRG.69891	1.5003	up
Novel_921	-8.29357	down	MSTRG.31836	-1.54415	down
Novel_921	-8.29357	down	MSTRG.117761	2.75226	up
Novel_555	-6.56978	down	MSTRG.31836	-1.54415	down
Novel_661	-6.22582	down	MSTRG.57982	2.16819	up
Novel_555	-6.56978	down	MSTRG.11289	-2.06013	down
Novel_562	3.64454	up	MSTRG.76146	-1.00563	down
Novel_921	-8.29357	down	MSTRG.54174	-1.55096	down
Novel_889	11.4447	up	MSTRG.23404	1.23596	up
Novel_562	3.64454	up	MSTRG.42318	1.04816	up
Novel_99	-6.61285	down	MSTRG.38856	1.14843	up
Novel_336	-4.69531	down	MSTRG.125074	1.2969	up
Novel_698	4.64454	up	MSTRG.31836	-1.54415	down
Novel_336	-4.69531	down	MSTRG.14588	1.25655	up
Novel_555	-6.56978	down	MSTRG.121457	1.11894	up
Novel_426	6.68407	up	MSTRG.132953	3.73931	up
Novel_573	-5.22582	down	MSTRG.71138	4.35873	up
Novel_96	4.28197	up	MSTRG.75176	1.36602	up
Novel_661	-6.22582	down	MSTRG.102340	1.70812	up
Novel_921	-8.29357	down	MSTRG.51947	1.03072	up
Novel_921	-8.29357	down	MSTRG.87601	1.40221	up
Novel_722	-9.98891	down	MSTRG.7460	1.68761	up
Novel_573	-5.22582	down	MSTRG.34569	-1.07257	down
Novel_336	-4.69531	down	MSTRG.121585	1.16942	up
Novel_921	-8.29357	down	MSTRG.97650	2.56309	up
Novel_562	3.64454	up	MSTRG.10403	-1.17168	down
Novel_722	-9.98891	down	MSTRG.52404	1.56212	up
Novel_921	-8.29357	down	MSTRG.73893	4.09256	up
Novel_964	4.17506	up	MSTRG.13714	-1.47416	down
Novel_698	4.64454	up	MSTRG.121457	1.11894	up
Novel_921	-8.29357	down	MSTRG.55858	-1.59779	down
Novel_679	-9.07997	down	MSTRG.96806	2.40217	up
Novel_698	4.64454	up	MSTRG.131489	1.20343	up
Novel_573	-5.22582	down	MSTRG.110928	1.0509	up
Novel_555	-6.56978	down	MSTRG.91866	-3.48676	down
Novel_555	-6.56978	down	MSTRG.124481	1.06034	up
Novel_921	-8.29357	down	MSTRG.114232	3.00509	up
Novel_698	4.64454	up	MSTRG.133315	1.01737	up
Novel_698	4.64454	up	MSTRG.133314	1.46863	up
Novel_562	3.64454	up	MSTRG.51923	1.23809	up
Novel_804	-5.33274	down	MSTRG.77744	1.92263	up
Novel_662	6.62436	up	MSTRG.43875	-1.69713	down
Novel_673	-1.11035	down	MSTRG.119685	1.2946	up
Novel_804	-5.33274	down	MSTRG.43451	1.18945	up
Novel_921	-8.29357	down	MSTRG.75213	1.33542	up
Novel_555	-6.56978	down	MSTRG.35771	1.5771	up
Novel_921	-8.29357	down	MSTRG.83382	1.52521	up
Novel_555	-6.56978	down	MSTRG.96968	-1.29607	down
Novel_562	3.64454	up	gene-LOC105607625	1.25911	up
Novel_921	-8.29357	down	MSTRG.75308	-1.59255	down
Novel_555	-6.56978	down	MSTRG.133324	1.02465	up
Novel_573	-5.22582	down	MSTRG.117870	1.33767	up
Novel_555	-6.56978	down	MSTRG.107245	1.31265	up
Novel_921	-8.29357	down	MSTRG.55863	-1.06967	down
Novel_555	-6.56978	down	MSTRG.34306	1.16509	up
Novel_555	-6.56978	down	MSTRG.133606	1.52447	up
Novel_555	-6.56978	down	MSTRG.105732	1.03229	up
Novel_795	-7.88294	down	MSTRG.69807	1.2574	up
Novel_555	-6.56978	down	MSTRG.39157	2.19272	up
Novel_555	-6.56978	down	MSTRG.84167	-1.42536	down
Novel_921	-8.29357	down	MSTRG.18456	2.3485	up
Novel_804	-5.33274	down	MSTRG.58401	-1.06077	down
Novel_573	-5.22582	down	MSTRG.57989	1.47903	up
Novel_573	-5.22582	down	MSTRG.83410	1.56099	up
Novel_336	-4.69531	down	MSTRG.8193	-1.01266	down
Novel_698	4.64454	up	gene-LOC101105359	2.796	up
Novel_43	4.38151	up	MSTRG.57996	2.31783	up
Novel_132	7.49698	up	gene-LOC106991200	1.68317	up
Novel_562	3.64454	up	gene-LOC105613831	1.39902	up
Novel_555	-6.56978	down	MSTRG.54995	-2.59889	down
Novel_698	4.64454	up	MSTRG.62502	-1.27317	down
Novel_698	4.64454	up	MSTRG.62509	-1.21018	down
Novel_698	4.64454	up	MSTRG.99968	-1.64916	down
Novel_679	-9.07997	down	MSTRG.3971	1.23924	up
Novel_586	-13.9756	down	MSTRG.62509	-1.21018	down
Novel_722	-9.98891	down	MSTRG.119455	-1.7334	down
Novel_698	4.64454	up	MSTRG.57994	2.27739	up
Novel_698	4.64454	up	MSTRG.57993	2.18777	up
Novel_722	-9.98891	down	MSTRG.70804	1.77377	up
Novel_804	-5.33274	down	MSTRG.96970	-1.48033	down
Novel_336	-4.69531	down	MSTRG.59974	-1.08164	down
Novel_661	-6.22582	down	MSTRG.83383	1.04064	up
Novel_661	-6.22582	down	MSTRG.83386	1.06755	up
Novel_562	3.64454	up	MSTRG.54376	1.69078	up
Novel_921	-8.29357	down	MSTRG.74909	2.0368	up
Novel_555	-6.56978	down	MSTRG.139435	4.64252	up
Novel_679	-9.07997	down	MSTRG.46898	2.42013	up
Novel_698	4.64454	up	MSTRG.91412	1.0982	up
Novel_914	4.17506	up	MSTRG.111956	-2.06483	down
Novel_915	-5.43227	down	MSTRG.111956	-2.06483	down
Novel_921	-8.29357	down	MSTRG.54163	-2.48676	down
Novel_555	-6.56978	down	MSTRG.123234	4.00509	up
Novel_725	-7.65467	down	MSTRG.125275	3.14906	up
Novel_562	3.64454	up	MSTRG.107373	1.02221	up
Novel_555	-6.56978	down	MSTRG.122007	1.07333	up
Novel_848	4.05958	up	MSTRG.3971	1.23924	up
Novel_921	-8.29357	down	MSTRG.54383	1.30724	up
Novel_722	-9.98891	down	MSTRG.75311	-1.5389	down
Novel_698	4.64454	up	MSTRG.60758	1.08085	up
Novel_722	-9.98891	down	MSTRG.43971	1.39099	up
Novel_555	-6.56978	down	MSTRG.66294	1.57954	up
Novel_573	-5.22582	down	MSTRG.87600	1.41235	up
Novel_573	-5.22582	down	MSTRG.87601	1.40221	up
Novel_573	-5.22582	down	MSTRG.87603	1.87934	up
Novel_555	-6.56978	down	MSTRG.86821	-1.6314	down
Novel_555	-6.56978	down	MSTRG.46898	2.42013	up
Novel_722	-9.98891	down	MSTRG.43905	-1.28546	down
Novel_578	-5.61285	down	MSTRG.15183	2.98898	up
Novel_599	7.99818	up	MSTRG.33228	1.58881	up
Novel_722	-9.98891	down	MSTRG.103129	2.16238	up
Novel_722	-9.98891	down	MSTRG.57986	2.1181	up
Novel_573	-5.22582	down	MSTRG.129947	1.32883	up
Novel_804	-5.33274	down	MSTRG.2716	1.01474	up
Novel_573	-5.22582	down	MSTRG.8193	-1.01266	down
Novel_698	4.64454	up	MSTRG.6758	1.40454	up
Novel_573	-5.22582	down	MSTRG.55023	-2.31167	down
Novel_573	-5.22582	down	MSTRG.75004	4.53561	up
Novel_921	-8.29357	down	MSTRG.87818	2.30465	up
Novel_422	-5.11035	down	MSTRG.71379	-2.82255	down
Novel_698	4.64454	up	MSTRG.120033	1.31806	up
Novel_661	-6.22582	down	MSTRG.23404	1.23596	up
Novel_336	-4.69531	down	MSTRG.99711	-2.11088	down
Novel_336	-4.69531	down	MSTRG.101338	1.02607	up
Novel_662	6.62436	up	MSTRG.119177	1.33132	up
Novel_562	3.64454	up	MSTRG.87285	1.43783	up
Novel_573	-5.22582	down	MSTRG.23403	1.24321	up
Novel_555	-6.56978	down	MSTRG.119366	1.19842	up
Novel_673	-1.11035	down	MSTRG.91542	1.02434	up
Novel_722	-9.98891	down	MSTRG.66530	1.42251	up
Novel_599	7.99818	up	MSTRG.41036	3.35873	up
Novel_804	-5.33274	down	MSTRG.57982	2.16819	up
Novel_165	-5.84731	down	gene-LOC106991200	1.68317	up
Novel_562	3.64454	up	MSTRG.37438	1.46594	up
Novel_698	4.64454	up	MSTRG.133693	1.49289	up
Novel_698	4.64454	up	MSTRG.74667	1.33767	up
Novel_698	4.64454	up	gene-LOC114116910	-1.85133	down
Novel_698	4.64454	up	gene-LOC114117969	2.83517	up
Novel_722	-9.98891	down	MSTRG.123240	1.70964	up
Novel_698	4.64454	up	MSTRG.69050	-1.05792	down
Novel_698	4.64454	up	MSTRG.41036	3.35873	up
Novel_471	7.84094	up	MSTRG.96970	-1.48033	down
Novel_661	-6.22582	down	MSTRG.49442	-1.72873	down
Novel_921	-8.29357	down	MSTRG.121488	1.46904	up
Novel_599	7.99818	up	MSTRG.94166	-1.74979	down
Novel_679	-9.07997	down	MSTRG.110928	1.0509	up
Novel_336	-4.69531	down	MSTRG.44198	1.25464	up
Novel_921	-8.29357	down	MSTRG.123821	-4.60224	down
Novel_804	-5.33274	down	MSTRG.114226	-1.10343	down
Novel_722	-9.98891	down	MSTRG.128854	1.79141	up
Novel_722	-9.98891	down	MSTRG.117934	-1.08138	down
Novel_921	-8.29357	down	MSTRG.132533	-1.09171	down
Novel_562	3.64454	up	MSTRG.75245	1.53012	up
Novel_336	-4.69531	down	MSTRG.52414	1.09193	up
Novel_804	-5.33274	down	MSTRG.75308	-1.59255	down
Novel_804	-5.33274	down	MSTRG.66294	1.57954	up
Novel_555	-6.56978	down	MSTRG.22270	1.09043	up
Novel_804	-5.33274	down	MSTRG.129947	1.32883	up
Novel_921	-8.29357	down	MSTRG.133303	5.1571	up
Novel_661	-6.22582	down	MSTRG.131776	-1.34457	down
Novel_921	-8.29357	down	MSTRG.90993	2.0368	up
Novel_921	-8.29357	down	MSTRG.90775	2.23246	up
Novel_336	-4.69531	down	MSTRG.96806	2.40217	up
Novel_679	-9.07997	down	MSTRG.121457	1.11894	up
Novel_555	-6.56978	down	MSTRG.42765	-1.51847	down
Novel_921	-8.29357	down	MSTRG.89176	3.12935	up
Novel_722	-9.98891	down	MSTRG.25395	1.31322	up
Novel_517	4.79654	up	MSTRG.57996	2.31783	up
Novel_698	4.64454	up	MSTRG.105040	1.77377	up
Novel_698	4.64454	up	MSTRG.129533	-1.38311	down
Novel_698	4.64454	up	MSTRG.75308	-1.59255	down
Novel_66	7.8755	up	MSTRG.133313	1.67167	up
Novel_573	-5.22582	down	MSTRG.102340	1.70812	up
Novel_804	-5.33274	down	MSTRG.55862	-1.84764	down
Novel_555	-6.56978	down	MSTRG.43462	1.64252	up
Novel_555	-6.56978	down	MSTRG.98601	-1.81691	down
Novel_555	-6.56978	down	MSTRG.123821	-4.60224	down
Novel_588	3.93405	up	MSTRG.57262	1.61278	up
Novel_347	-7.56978	down	MSTRG.86815	-1.20856	down
Novel_336	-4.69531	down	MSTRG.29357	1.14086	up
Novel_573	-5.22582	down	MSTRG.75309	-1.42295	down
oar-miR-29a	-1.10773	down	MSTRG.66530	1.42251	up
Novel_348	-5.84731	down	MSTRG.86815	-1.20856	down
Novel_555	-6.56978	down	MSTRG.49638	3.83517	up
Novel_661	-6.22582	down	MSTRG.55862	-1.84764	down
Novel_562	3.64454	up	MSTRG.80414	-1.93037	down
Novel_748	-5.52538	down	gene-LOC105609117	1.09186	up
Novel_722	-9.98891	down	MSTRG.44198	1.25464	up
Novel_698	4.64454	up	MSTRG.30816	1.53561	up
Novel_698	4.64454	up	MSTRG.83439	1.721	up
Novel_921	-8.29357	down	MSTRG.24332	2.09844	up
Novel_573	-5.22582	down	MSTRG.15761	-2.70088	down
Novel_555	-6.56978	down	MSTRG.75243	1.15439	up
Novel_679	-9.07997	down	MSTRG.35500	2.06224	up
Novel_555	-6.56978	down	MSTRG.55862	-1.84764	down
Novel_101	-6.38336	down	MSTRG.106223	-2.13615	down
Novel_722	-9.98891	down	MSTRG.83924	1.04049	up
Novel_698	4.64454	up	MSTRG.18456	2.3485	up
Novel_562	3.64454	up	MSTRG.24929	6.64252	up
Novel_698	4.64454	up	MSTRG.35769	1.45957	up
Novel_921	-8.29357	down	MSTRG.75430	1.37524	up
Novel_921	-8.29357	down	MSTRG.83924	1.04049	up
Novel_679	-9.07997	down	MSTRG.9376	-2.51967	down
Novel_573	-5.22582	down	MSTRG.87285	1.43783	up
Novel_336	-4.69531	down	MSTRG.125810	1.06783	up
Novel_921	-8.29357	down	MSTRG.33419	1.22874	up
Novel_415	-5.69531	down	gene-GTL2	1.23489	up
Novel_661	-6.22582	down	MSTRG.17273	1.25021	up
Novel_679	-9.07997	down	MSTRG.98601	-1.81691	down
Novel_97	-6.28027	down	MSTRG.75176	1.36602	up
Novel_698	4.64454	up	MSTRG.28184	3.1571	up
Novel_555	-6.56978	down	gene-LOC105609229	-1.73857	down
Novel_698	4.64454	up	MSTRG.90282	1.18881	up
Novel_573	-5.22582	down	MSTRG.133506	1.52494	up
Novel_573	-5.22582	down	MSTRG.133508	1.56099	up
Novel_573	-5.22582	down	MSTRG.133509	1.5209	up
Novel_573	-5.22582	down	MSTRG.72856	1.27317	up
Novel_849	-5.69531	down	MSTRG.17660	1.03473	up
Novel_698	4.64454	up	MSTRG.5978	1.06705	up
Novel_618	-9.21188	down	MSTRG.66294	1.57954	up
Novel_336	-4.69531	down	MSTRG.75308	-1.59255	down
Novel_562	3.64454	up	MSTRG.68451	-2.25229	down
Novel_722	-9.98891	down	MSTRG.43874	-1.49106	down
Novel_698	4.64454	up	MSTRG.58046	4.77063	up
Novel_336	-4.69531	down	MSTRG.124683	1.02861	up
Novel_336	-4.69531	down	MSTRG.124688	1.43943	up
Novel_573	-5.22582	down	MSTRG.26634	-3.86527	down
Novel_715	3.47462	up	MSTRG.136560	2.3535	up
Novel_573	-5.22582	down	MSTRG.24929	6.64252	up
Novel_722	-9.98891	down	MSTRG.108073	1.28768	up
Novel_562	3.64454	up	MSTRG.32620	-1.7172	down
Novel_679	-9.07997	down	MSTRG.30789	1.52661	up
Novel_921	-8.29357	down	MSTRG.23404	1.23596	up
Novel_921	-8.29357	down	MSTRG.23407	1.51615	up
Novel_562	3.64454	up	MSTRG.24332	2.09844	up
Novel_722	-9.98891	down	MSTRG.62659	-1.74979	down
Novel_241	-6.69531	down	MSTRG.106225	-2.70181	down
Novel_717	4.47462	up	MSTRG.137842	3.10627	up
Novel_347	-7.56978	down	MSTRG.106223	-2.13615	down
Novel_573	-5.22582	down	MSTRG.107245	1.31265	up
Novel_573	-5.22582	down	MSTRG.103124	1.84928	up
Novel_555	-6.56978	down	MSTRG.55169	1.44818	up
Novel_722	-9.98891	down	MSTRG.24332	2.09844	up
Novel_336	-4.69531	down	MSTRG.54174	-1.55096	down
Novel_921	-8.29357	down	MSTRG.14759	2.04843	up
Novel_673	-1.11035	down	MSTRG.95735	-2.26437	down
Novel_698	4.64454	up	MSTRG.86816	-1.08472	down
Novel_555	-6.56978	down	MSTRG.90843	2.64252	up
Novel_555	-6.56978	down	MSTRG.2716	1.01474	up
Novel_336	-4.69531	down	MSTRG.119171	1.53952	up
Novel_921	-8.29357	down	MSTRG.90843	2.64252	up
Novel_471	7.84094	up	MSTRG.1599	1.54824	up
Novel_555	-6.56978	down	MSTRG.75308	-1.59255	down
Novel_555	-6.56978	down	MSTRG.75309	-1.42295	down
Novel_562	3.64454	up	MSTRG.8802	1.7872	up
Novel_37	-1.58678	down	MSTRG.16565	1.13473	up
Novel_555	-6.56978	down	MSTRG.111443	1.6007	up
Novel_679	-9.07997	down	MSTRG.14223	1.8717	up
Novel_562	3.64454	up	MSTRG.83375	1.24043	up
Novel_679	-9.07997	down	MSTRG.120041	-2.23841	down
Novel_8	-4.69531	down	MSTRG.113758	1.71876	up
Novel_247	-5.11035	down	MSTRG.113758	1.71876	up
Novel_562	3.64454	up	MSTRG.55188	-1.35817	down
Novel_422	-5.11035	down	gene-LOC114113941	1.76928	up
Novel_722	-9.98891	down	MSTRG.106215	-1.96525	down
Novel_578	-5.61285	down	MSTRG.16153	-1.20436	down
Novel_722	-9.98891	down	MSTRG.121437	2.16609	up
Novel_555	-6.56978	down	gene-LOC106991294	1.11003	up
Novel_698	4.64454	up	MSTRG.83375	1.24043	up
Novel_562	3.64454	up	MSTRG.75308	-1.59255	down
Novel_573	-5.22582	down	MSTRG.3379	2.77303	up
Novel_422	-5.11035	down	MSTRG.26525	1.13676	up
Novel_555	-6.56978	down	MSTRG.15586	1.09666	up
Novel_555	-6.56978	down	MSTRG.10735	-3.16483	down
Novel_722	-9.98891	down	MSTRG.113755	1.57147	up
Novel_555	-6.56978	down	gene-LOC114110635	3.64252	up
Novel_698	4.64454	up	MSTRG.76122	1.07672	up
Novel_698	4.64454	up	MSTRG.76124	1.07997	up
Novel_921	-8.29357	down	MSTRG.25014	1.32392	up
Novel_921	-8.29357	down	MSTRG.60758	1.08085	up
Novel_679	-9.07997	down	MSTRG.55862	-1.84764	down
Novel_336	-4.69531	down	MSTRG.2612	1.11073	up
Novel_921	-8.29357	down	MSTRG.58381	-1.6295	down
Novel_562	3.64454	up	MSTRG.83393	1.24843	up
Novel_698	4.64454	up	MSTRG.99711	-2.11088	down
Novel_722	-9.98891	down	MSTRG.102252	3.71216	up
Novel_555	-6.56978	down	MSTRG.23404	1.23596	up
Novel_555	-6.56978	down	MSTRG.23407	1.51615	up
Novel_336	-4.69531	down	MSTRG.92350	1.10677	up
Novel_68	5.47462	up	gene-LOC106991200	1.68317	up
Novel_555	-6.56978	down	MSTRG.74349	1.3206	up
Novel_679	-9.07997	down	MSTRG.105576	-1.09604	down
Novel_679	-9.07997	down	MSTRG.22270	1.09043	up
Novel_661	-6.22582	down	MSTRG.38862	1.48224	up
Novel_336	-4.69531	down	MSTRG.57997	3.10819	up
Novel_921	-8.29357	down	MSTRG.62502	-1.27317	down
Novel_573	-5.22582	down	MSTRG.83393	1.24843	up
Novel_555	-6.56978	down	MSTRG.52414	1.09193	up
Novel_698	4.64454	up	MSTRG.52414	1.09193	up
Novel_921	-8.29357	down	MSTRG.20731	1.12585	up
Novel_184	1.47435	up	gene-LOC105615848	2.82848	up
Novel_722	-9.98891	down	MSTRG.20015	-1.50991	down
Novel_722	-9.98891	down	MSTRG.20013	-1.31616	down
Novel_849	-5.69531	down	MSTRG.40592	3.00509	up
Novel_698	4.64454	up	MSTRG.58384	-1.37807	down
Novel_41	3.93405	up	MSTRG.75176	1.36602	up
Novel_804	-5.33274	down	MSTRG.105867	-1.21562	down
Novel_679	-9.07997	down	MSTRG.106215	-1.96525	down
Novel_679	-9.07997	down	MSTRG.106218	-2.10225	down
Novel_562	3.64454	up	MSTRG.117870	1.33767	up
Novel_661	-6.22582	down	MSTRG.124682	1.17415	up
Novel_698	4.64454	up	MSTRG.19745	-1.23522	down
Novel_698	4.64454	up	MSTRG.474	-3.02281	down
Novel_698	4.64454	up	MSTRG.471	-3.13446	down
Novel_698	4.64454	up	MSTRG.37438	1.46594	up
Novel_679	-9.07997	down	MSTRG.15442	2.26143	up
Novel_555	-6.56978	down	MSTRG.74909	2.0368	up
Novel_661	-6.22582	down	MSTRG.53836	1.13836	up
Novel_722	-9.98891	down	MSTRG.8193	-1.01266	down
Novel_562	3.64454	up	MSTRG.44119	2.49813	up
Novel_555	-6.56978	down	MSTRG.123541	1.37609	up
Novel_679	-9.07997	down	MSTRG.19667	-2.33476	down
Novel_673	-1.11035	down	MSTRG.96970	-1.48033	down
Novel_164	-4.84731	down	gene-LOC106991200	1.68317	up
Novel_722	-9.98891	down	MSTRG.61251	-1.21581	down
Novel_422	-5.11035	down	MSTRG.114803	-1.29036	down
Novel_555	-6.56978	down	MSTRG.132566	1.20449	up
Novel_921	-8.29357	down	MSTRG.94084	1.67167	up
Novel_698	4.64454	up	MSTRG.132065	1.5752	up
Novel_722	-9.98891	down	gene-LOC105607931	2.72269	up
Novel_95	-6.38336	down	MSTRG.75176	1.36602	up
Novel_722	-9.98891	down	MSTRG.111443	1.6007	up
Novel_698	4.64454	up	MSTRG.25536	2.69315	up
Novel_680	3.47462	up	MSTRG.2716	1.01474	up
Novel_921	-8.29357	down	MSTRG.33274	1.17245	up
Novel_508	-8.01724	down	gene-LOC114117229	1.76117	up
Novel_698	4.64454	up	MSTRG.54970	1.18881	up
Novel_562	3.64454	up	MSTRG.132951	3.52578	up
Novel_722	-9.98891	down	MSTRG.59538	2.75717	up
Novel_679	-9.07997	down	MSTRG.75308	-1.59255	down
Novel_698	4.64454	up	MSTRG.23404	1.23596	up
Novel_722	-9.98891	down	MSTRG.123541	1.37609	up
Novel_804	-5.33274	down	MSTRG.128935	3.0831	up
Novel_661	-6.22582	down	MSTRG.61863	1.12853	up
Novel_921	-8.29357	down	MSTRG.103116	1.57214	up
Novel_562	3.64454	up	MSTRG.15182	2.0939	up
Novel_555	-6.56978	down	MSTRG.105756	1.31516	up
Novel_573	-5.22582	down	MSTRG.32620	-1.7172	down
Novel_555	-6.56978	down	MSTRG.54163	-2.48676	down
Novel_698	4.64454	up	MSTRG.9383	-2.50923	down
Novel_555	-6.56978	down	MSTRG.33974	1.76478	up
Novel_831	1.05798	up	gene-LOC105606974	1.43556	up
Novel_555	-6.56978	down	MSTRG.58381	-1.6295	down
Novel_679	-9.07997	down	MSTRG.105732	1.03229	up
Novel_555	-6.56978	down	MSTRG.45435	-1.06665	down
Novel_698	4.64454	up	MSTRG.124682	1.17415	up
Novel_679	-9.07997	down	MSTRG.97529	1.1748	up
Novel_722	-9.98891	down	MSTRG.75392	-1.58917	down
Novel_698	4.64454	up	MSTRG.123704	1.85902	up
Novel_555	-6.56978	down	MSTRG.49431	-1.03682	down
Novel_698	4.64454	up	MSTRG.78532	-1.04619	down
Novel_679	-9.07997	down	MSTRG.23400	1.43307	up
Novel_804	-5.33274	down	MSTRG.141459	4.22749	up
Novel_336	-4.69531	down	MSTRG.117870	1.33767	up
Novel_194	4.64454	up	gene-LOC105607199	1.93471	up
Novel_679	-9.07997	down	MSTRG.117743	1.0255	up
Novel_555	-6.56978	down	MSTRG.55543	1.67167	up
Novel_573	-5.22582	down	MSTRG.121460	1.06331	up
Novel_661	-6.22582	down	MSTRG.106225	-2.70181	down
Novel_661	-6.22582	down	MSTRG.106223	-2.13615	down
Novel_562	3.64454	up	MSTRG.92350	1.10677	up
Novel_725	-7.65467	down	MSTRG.11008	1.38911	up
Novel_562	3.64454	up	gene-LOC114111079	-1.7971	down
Novel_698	4.64454	up	MSTRG.60438	-1.99772	down
Novel_804	-5.33274	down	MSTRG.15183	2.98898	up
Novel_573	-5.22582	down	MSTRG.120598	2.04722	up
Novel_679	-9.07997	down	MSTRG.74386	-1.74979	down
Novel_555	-6.56978	down	MSTRG.103124	1.84928	up
Novel_555	-6.56978	down	MSTRG.103129	2.16238	up
Novel_578	-5.61285	down	MSTRG.72320	2.02447	up
Novel_679	-9.07997	down	MSTRG.1549	1.93471	up
Novel_555	-6.56978	down	MSTRG.18456	2.3485	up
Novel_698	4.64454	up	MSTRG.122007	1.07333	up
Novel_740	4.93405	up	MSTRG.13714	-1.47416	down
Novel_679	-9.07997	down	MSTRG.39043	1.10622	up
Novel_562	3.64454	up	MSTRG.33228	1.58881	up
Novel_722	-9.98891	down	MSTRG.83438	2.77377	up
Novel_555	-6.56978	down	MSTRG.77430	1.05756	up
Novel_336	-4.69531	down	MSTRG.33228	1.58881	up
Novel_722	-9.98891	down	MSTRG.87600	1.41235	up
Novel_722	-9.98891	down	MSTRG.87601	1.40221	up
Novel_679	-9.07997	down	MSTRG.66294	1.57954	up
Novel_698	4.64454	up	MSTRG.96970	-1.48033	down
Novel_562	3.64454	up	MSTRG.86819	-1.45505	down
Novel_921	-8.29357	down	MSTRG.69256	1.2311	up
Novel_921	-8.29357	down	MSTRG.103259	1.06301	up
Novel_336	-4.69531	down	MSTRG.2613	1.40105	up
Novel_722	-9.98891	down	MSTRG.55543	1.67167	up
Novel_804	-5.33274	down	MSTRG.122007	1.07333	up
Novel_422	-5.11035	down	MSTRG.31836	-1.54415	down
Novel_698	4.64454	up	MSTRG.87818	2.30465	up
Novel_562	3.64454	up	MSTRG.58008	1.01431	up
Novel_336	-4.69531	down	MSTRG.2716	1.01474	up
Novel_679	-9.07997	down	MSTRG.55985	2.07221	up
Novel_519	-6.81079	down	MSTRG.132953	3.73931	up
Novel_555	-6.56978	down	MSTRG.109307	2.06783	up
Novel_567	-6.98482	down	MSTRG.61251	-1.21581	down
Novel_555	-6.56978	down	MSTRG.117952	1.18881	up
Novel_921	-8.29357	down	MSTRG.118601	-3.20045	down
Novel_698	4.64454	up	MSTRG.105867	-1.21562	down
Novel_573	-5.22582	down	MSTRG.39036	1.0085	up
Novel_555	-6.56978	down	MSTRG.114803	-1.29036	down
Novel_555	-6.56978	down	MSTRG.131989	-1.44142	down
Novel_555	-6.56978	down	MSTRG.39036	1.0085	up
Novel_562	3.64454	up	MSTRG.41170	1.14098	up
Novel_722	-9.98891	down	MSTRG.91866	-3.48676	down
Novel_562	3.64454	up	MSTRG.106220	-2.17184	down
Novel_562	3.64454	up	MSTRG.106223	-2.13615	down
Novel_336	-4.69531	down	MSTRG.66530	1.42251	up
Novel_336	-4.69531	down	MSTRG.41170	1.14098	up
Novel_849	-5.69531	down	MSTRG.3971	1.23924	up
Novel_555	-6.56978	down	MSTRG.70804	1.77377	up
Novel_705	4.17506	up	gene-LOC105603609	1.97267	up
Novel_336	-4.69531	down	MSTRG.106223	-2.13615	down
Novel_336	-4.69531	down	MSTRG.106220	-2.17184	down
Novel_679	-9.07997	down	MSTRG.58046	4.77063	up
Novel_722	-9.98891	down	MSTRG.98097	2.83517	up
Novel_98	-1.67739	down	MSTRG.106223	-2.13615	down
Novel_555	-6.56978	down	MSTRG.96261	3.05756	up
Novel_679	-9.07997	down	MSTRG.86814	-1.33372	down
Novel_555	-6.56978	down	MSTRG.103259	1.06301	up
Novel_679	-9.07997	down	MSTRG.2612	1.11073	up
Novel_673	-1.11035	down	MSTRG.137675	2.11528	up
Novel_562	3.64454	up	MSTRG.33274	1.17245	up
Novel_673	-1.11035	down	MSTRG.87601	1.40221	up
Novel_921	-8.29357	down	MSTRG.57992	2.01125	up
Novel_921	-8.29357	down	MSTRG.57996	2.31783	up
Novel_4	7.07453	up	MSTRG.68723	1.01669	up
Novel_562	3.64454	up	MSTRG.117814	3.74206	up
Novel_804	-5.33274	down	MSTRG.54158	-2.00411	down
Novel_921	-8.29357	down	MSTRG.28313	2.64252	up
Novel_555	-6.56978	down	MSTRG.137460	1.70964	up
Novel_573	-5.22582	down	MSTRG.9383	-2.50923	down
Novel_573	-5.22582	down	MSTRG.9388	-1.4194	down
Novel_661	-6.22582	down	MSTRG.7934	1.06237	up
Novel_578	-5.61285	down	MSTRG.66461	1.32993	up
Novel_722	-9.98891	down	MSTRG.73185	1.49509	up
Novel_921	-8.29357	down	MSTRG.54897	1.67471	up
Novel_679	-9.07997	down	MSTRG.43555	1.40671	up
Novel_555	-6.56978	down	MSTRG.66874	1.4549	up
Novel_679	-9.07997	down	MSTRG.105384	-2.39889	down
Novel_661	-6.22582	down	MSTRG.7218	-1.18627	down
Novel_562	3.64454	up	MSTRG.129947	1.32883	up
Novel_41	3.93405	up	MSTRG.38856	1.14843	up
Novel_555	-6.56978	down	MSTRG.120096	-4.16483	down
Novel_804	-5.33274	down	MSTRG.83410	1.56099	up
Novel_698	4.64454	up	MSTRG.132048	3.00509	up
